# Supplementary material for: Flux-dependent graphs for metabolic networks
Source: NPJ Syst Biol Appl. 2018 Aug 14;4:32. doi: 10.1038/s41540-018-0067-y (PMC6092364; doi:10.1038/s41540-018-0067-y)
Supplement: Supplementary file 2 — Data Set 1 [file 41540_2018_67_MOESM2_ESM.xlsx]

## Sheet: Ecoli PFG RAG
Id	Label	Name	Pathway	Equation	Reversible	Exists	RAG Pagerank	PFG Pagerank	RAG community (t=0.667764)	RAG community (t=0.991933)	RAG community (t=1.83577)	RAG community (t=2.44309)	RAG community (t=6.01724)	RAG community (t=19.7231)	PFG community (t=0.76192)	PFG community (t=1.10719)	PFG community (t=1.91829)	PFG community (t=6.28771)	PFG community (t=9.97689)	PFG community (t=17.2858)
1	ACALD	acetaldehyde dehydrogenase (acetylating)	Pyruvate Metabolism	[c] : acald + coa + nad <==> accoa + h + nadh	1	1	0.016949	0.0094165	9	4	4	1	2	2	1	3	6	1	0	0
2	ACALDt	acetaldehyde reversible transport	Transport, Extracellular	acald[e] <==> acald[c]	1	1	0.0068042	0.004228	9	19	9	8	6	2	1	3	6	1	0	0
3	ACKr	acetate kinase	Pyruvate Metabolism	[c] : ac + atp <==> actp + adp	1	1	0.0075793	0.0072358	3	0	1	2	1	0	8	10	8	0	0	0
4	ACONTa	aconitase (half-reaction A, Citrate hydro-lyase)	Citric Acid Cycle	[c] : cit <==> acon-C + h2o	1	1	0.0065064	0.012577	2	1	3	4	1	0	4	0	2	3	0	0
5	ACONTb	aconitase (half-reaction B, Isocitrate hydro-lyase)	Citric Acid Cycle	[c] : acon-C + h2o <==> icit	1	1	0.0068536	0.008039	2	1	3	4	1	0	4	0	2	3	0	0
6	ACt2r	acetate reversible transport via proton symport	Transport, Extracellular	ac[e] + h[e] <==> ac[c] + h[c]	1	1	0.013422	0.0054098	22	20	0	0	0	0	8	10	8	0	0	0
7	ADK1	adenylate kinase	Oxidative Phosphorylation	[c] : amp + atp <==> (2) adp	1	1	0.0069838	0.0087695	3	0	1	2	1	0	19	4	1	0	0	0
8	AKGDH	2-Oxogluterate dehydrogenase	Citric Acid Cycle	[c] : akg + coa + nad --> co2 + nadh + succoa	0	1	0.011677	0.0089122	0	4	4	1	2	0	7	9	4	4	0	0
9	AKGt2r	2-oxoglutarate reversible transport via symport	Transport, Extracellular	akg[e] + h[e] <==> akg[c] + h[c]	1	1	0.014086	0.0046117	20	21	0	0	0	0	18	14	3	0	0	0
10	ALCD2x	alcohol dehydrogenase (ethanol)	Pyruvate Metabolism	[c] : etoh + nad <==> acald + h + nadh	1	1	0.014305	0.0075234	9	4	4	1	2	2	1	3	6	1	0	0
11	ATPM	ATP maintenance requirement	Oxidative Phosphorylation	[c] : atp + h2o --> adp + h + pi	0	1	0.018561	0.001857	31	0	1	2	1	0	19	4	1	0	0	0
12	ATPS4r	ATP synthase (four protons for one ATP)	Oxidative Phosphorylation	adp[c] + (4) h[e] + pi[c] <==> atp[c] + (3) h[c] + h2o[c]	1	1	0.021892	0.010874	30	0	1	2	1	0	13	4	1	0	0	0
13	Biomass_Ecoli_core_w_GAM		Growth	[c] : (1.496) 3pg + (3.7478) accoa + (59.8100) atp + (0.3610) e4p + (0.0709) f6p + (0.1290) g3p + (0.2050) g6p + (0.2557) gln-L + (4.9414) glu-L + (59.8100) h2o + (3.5470) nad + (13.0279) nadph + (1.7867) oaa + (0.5191) pep + (2.8328) pyr + (0.8977) r5p --> (59.8100) adp + (4.1182) akg + (3.7478) coa + (59.8100) h + (3.5470) nadh + (13.0279) nadp + (59.8100) pi	0	1	0.046674	0.08781	25	2	2	3	3	1	13	4	1	0	0	0
14	CO2t	CO2 transporter via diffusion	Transport, Extracellular	co2[e] <==> co2[c]	1	1	0.0058963	0.0047991	0	9	5	1	2	1	20	0	2	3	0	0
15	CS	citrate synthase	Citric Acid Cycle	[c] : accoa + h2o + oaa --> cit + coa + h	0	1	0.016306	0.0064295	4	7	3	4	1	0	4	0	2	3	0	0
16	CYTBD	cytochrome oxidase bd (ubiquinol-8: 2 protons)	Oxidative Phosphorylation	(2) h[c] + (0.5) o2[c] + q8h2[c] --> (2) h[e] + h2o[c] + q8[c]	0	1	0.018522	0.011224	12	3	6	0	0	3	11	6	4	4	0	0
17	D_LACt2	D-lactate transport via proton symport	Transport, Extracellular	h[e] + lac-D[e] <==> h[c] + lac-D[c]	1	1	0.013392	0.0048803	17	17	0	0	0	0	9	5	7	1	0	0
18	ENO	enolase	Glycolysis/Gluconeogenesis	[c] : 2pg <==> h2o + pep	1	1	0.0079713	0.0043533	2	1	3	4	1	0	6	8	1	0	2	0
19	ETOHt2r	ethanol reversible transport via proton symport	Transport, Extracellular	etoh[e] + h[e] <==> etoh[c] + h[c]	1	1	0.013401	0.0051711	21	18	0	0	0	0	1	3	6	1	0	0
20	EX_ac(e)	Acetate exchange	Exchange	[e] : ac <==>	1	1	0.0040825	0.0048679	22	20	0	0	0	0	8	10	8	0	0	0
21	EX_acald(e)	Acetaldehyde exchange	Exchange	[e] : acald <==>	1	1	0.0055504	0.004228	9	19	9	8	6	2	1	3	6	1	0	0
22	EX_akg(e)	2-Oxoglutarate exchange	Exchange	[e] : akg <==>	1	1	0.0040755	0.0040698	20	21	0	0	0	0	18	14	3	0	0	0
23	EX_co2(e)	CO2 exchange	Exchange	[e] : co2 <==>	1	1	0.0045334	0.0047991	0	9	5	1	2	1	20	0	2	3	0	0
24	EX_etoh(e)	Ethanol exchange	Exchange	[e] : etoh <==>	1	1	0.0040818	0.0046292	21	18	0	0	0	0	1	3	6	1	0	0
25	EX_for(e)	Formate exchange	Exchange	[e] : for <==>	1	1	0.0040652	0.0065547	11	8	7	5	0	0	12	12	9	1	3	0
26	EX_fru(e)	D-Fructose exchange	Exchange	[e] : fru <==>	1	1	0.0042207	0.0019509	8	6	2	3	3	1	22	17	5	1	0	0
27	EX_fum(e)	Fumarate exchange	Exchange	[e] : fum <==>	1	1	0.0040852	0.0019509	19	14	0	0	0	0	21	6	4	1	0	0
28	EX_glc(e)	D-Glucose exchange	Exchange	[e] : glc-D <==>	1	1	0.0042284	0.0019509	8	6	2	3	3	1	5	7	5	1	0	0
29	EX_gln_L(e)	L-Glutamine exchange	Exchange	[e] : gln-L <==>	1	1	0.0040425	0.0019509	18	0	1	2	1	0	0	2	3	1	0	0
30	EX_glu_L(e)	L-Glutamate exchange	Exchange	[e] : glu-L <==>	1	1	0.0040755	0.0035073	15	10	0	0	0	0	0	2	3	0	0	0
31	EX_h(e)	H+ exchange	Exchange	[e] : h <==>	1	1	0.0049877	0.0019109	6	3	0	0	0	0	21	11	5	1	0	0
32	EX_h2o(e)	H2O exchange	Exchange	[e] : h2o <==>	1	1	0.0042707	0.0026197	2	1	3	4	1	0	17	11	5	1	0	0
33	EX_lac_D(e)	D-Lactate exchange	Exchange	[e] : lac-D <==>	1	1	0.0040815	0.0043384	17	17	0	0	0	0	9	5	7	1	0	0
34	EX_mal_L(e)	L-Malate exchange	Exchange	[e] : mal-L <==>	1	1	0.0040767	0.0019509	14	13	0	0	0	0	2	16	5	1	0	0
35	EX_nh4(e)	Ammonium exchange	Exchange	[e] : nh4 <==>	1	1	0.0051755	0.0037365	7	16	8	7	5	4	0	2	3	0	0	0
36	EX_o2(e)	O2 exchange	Exchange	[e] : o2 <==>	1	1	0.0063251	0.0033362	12	15	6	6	4	3	16	15	5	4	0	0
37	EX_pi(e)	Phosphate exchange	Exchange	[e] : pi <==>	1	1	0.0040668	0.004242	16	12	0	0	0	0	15	13	1	0	0	0
38	EX_pyr(e)	Pyruvate exchange	Exchange	[e] : pyr <==>	1	1	0.0040738	0.0035213	13	11	0	0	0	0	14	5	7	1	0	0
39	EX_succ(e)	Succinate exchange	Exchange	[e] : succ <==>	1	1	0.0033883	0.005449	6	3	0	0	0	0	7	9	4	4	0	0
40	FBA	fructose-bisphosphate aldolase	Glycolysis/Gluconeogenesis	[c] : fdp <==> dhap + g3p	1	1	0.0061094	0.0082873	1	2	2	3	3	1	10	1	0	2	1	1
41	FBP	fructose-bisphosphatase	Glycolysis/Gluconeogenesis	[c] : fdp + h2o --> f6p + pi	0	1	0.010322	0.0084919	2	1	3	4	1	1	10	1	0	2	1	1
42	FORt2	formate transport via proton symport (uptake only)	Transport, Extracellular	for[e] + h[e] --> for[c] + h[c]	0	1	0.014304	0.0070966	11	8	7	0	0	0	12	12	9	1	3	0
43	FORti	formate transport via diffusion	Transport, Extracellular	for[c] --> for[e]	0	1	0.0052938	0.010833	11	8	7	5	0	0	12	12	9	1	3	0
44	FRD7	fumarate reductase	Oxidative Phosphorylation	[c] : fum + q8h2 --> q8 + succ	0	1	0.0065943	0.014358	5	3	6	0	0	0	11	6	4	4	0	0
45	FRUpts2	Fructose transport via PEP:Pyr PTS (f6p generating)	Transport, Extracellular	fru[e] + pep[c] --> f6p[c] + pyr[c]	0	1	0.0094131	0.003108	8	6	2	3	3	1	22	17	0	2	1	1
46	FUM	fumarase	Citric Acid Cycle	[c] : fum + h2o <==> mal-L	1	1	0.0076509	0.0070912	2	1	3	4	1	0	2	6	4	4	0	0
47	FUMt2_2	Fumarate transport via proton symport (2 H)	Transport, Extracellular	fum[e] + (2) h[e] --> fum[c] + (2) h[c]	0	1	0.013954	0.0030346	19	14	0	0	0	0	11	6	4	4	0	0
48	G6PDH2r	glucose 6-phosphate dehydrogenase	Pentose Phosphate Pathway	[c] : g6p + nadp <==> 6pgl + h + nadph	1	1	0.013141	0.0099138	10	5	5	1	2	0	5	7	0	2	1	1
49	GAPD	glyceraldehyde-3-phosphate dehydrogenase	Glycolysis/Gluconeogenesis	[c] : g3p + nad + pi <==> 13dpg + h + nadh	1	1	0.017418	0.0098834	23	4	4	1	3	1	6	8	1	2	1	1
50	GLCpts	D-glucose transport via PEP:Pyr PTS	Transport, Extracellular	glc-D[e] + pep[c] --> g6p[c] + pyr[c]	0	1	0.0086443	0.003108	8	6	2	3	3	1	5	7	0	2	1	1
51	GLNS	L-glutamine transport via ABC system	Transport, Extracellular	[c] : atp + glu-L + nh4 --> adp + gln-L + h + pi	0	1	0.018643	0.0064902	7	0	1	2	1	0	0	2	3	0	0	0
52	GLNabc	glutamine synthetase	Glutamate Metabolism	atp[c] + gln-L[e] + h2o[c] --> adp[c] + gln-L[c] + h[c] + pi[c]	0	1	0.02114	0.0024388	18	0	1	2	1	0	0	2	3	0	0	0
53	GLUDy	glutamate dehydrogenase (NADP)	Glutamate Metabolism	[c] : glu-L + h2o + nadp <==> akg + h + nadph + nh4	1	1	0.018984	0.0064911	10	5	5	4	2	0	0	2	3	0	0	0
54	GLUN	glutaminase	Glutamate Metabolism	[c] : gln-L + h2o --> glu-L + nh4	0	1	0.0089947	0.0046973	7	1	3	4	1	4	0	2	3	0	0	0
55	GLUSy	glutamate synthase (NADPH)	Glutamate Metabolism	[c] : akg + gln-L + h + nadph --> (2) glu-L + nadp	0	1	0.015035	0.0094577	10	5	5	1	2	0	0	2	3	0	0	0
56	GLUt2r	L-glutamate transport via proton symport, reversible (periplasm)	Transport, Extracellular	glu-L[e] + h[e] <==> glu-L[c] + h[c]	1	1	0.014088	0.0040492	15	10	0	0	0	0	0	2	3	0	0	0
57	GND	phosphogluconate dehydrogenase	Pentose Phosphate Pathway	[c] : 6pgc + nadp --> co2 + nadph + ru5p-D	0	1	0.0094912	0.0086167	0	5	5	1	2	1	5	7	0	2	1	1
58	H2Ot	H2O transport via diffusion	Transport, Extracellular	h2o[e] <==> h2o[c]	1	1	0.0070324	0.0026197	2	1	3	4	1	0	17	11	5	0	0	0
59	ICDHyr	isocitrate dehydrogenase (NADP)	Citric Acid Cycle	[c] : icit + nadp <==> akg + co2 + nadph	1	1	0.0094871	0.009351	0	5	5	1	2	0	4	0	2	3	0	0
60	ICL	Isocitrate lyase	Anaplerotic reactions	[c] : icit --> glx + succ	0	1	0.0050753	0.0064389	5	3	6	0	0	0	4	0	2	3	0	0
61	LDH_D	D-lactate dehydrogenase	Pyruvate Metabolism	[c] : lac-D + nad <==> h + nadh + pyr	1	1	0.015194	0.0067588	27	4	4	1	2	0	9	5	7	1	0	0
62	MALS	malate synthase	Anaplerotic reactions	[c] : accoa + glx + h2o --> coa + h + mal-L	0	1	0.016652	0.0084205	4	7	3	4	1	0	4	0	2	3	0	0
63	MALt2_2	Malate transport via proton symport (2 H)	Transport, Extracellular	(2) h[e] + mal-L[e] --> (2) h[c] + mal-L[c]	0	1	0.014126	0.0030346	14	13	0	0	0	0	2	16	2	3	0	0
64	MDH	malate dehydrogenase	Citric Acid Cycle	[c] : mal-L + nad <==> h + nadh + oaa	1	1	0.014675	0.0067941	28	4	4	1	2	0	2	0	2	3	0	0
65	ME1	malic enzyme (NAD)	Anaplerotic reactions	[c] : mal-L + nad --> co2 + nadh + pyr	0	1	0.011705	0.0067941	0	4	4	1	2	0	2	0	2	3	0	0
66	ME2	malic enzyme (NADP)	Anaplerotic reactions	[c] : mal-L + nadp --> co2 + nadph + pyr	0	1	0.010868	0.0085075	0	5	5	1	2	0	2	4	2	3	0	0
67	NADH16	NADH dehydrogenase (ubiquinone-8 & 3 protons)	Oxidative Phosphorylation	(4) h[c] + nadh[c] + q8[c] --> (3) h[e] + nad[c] + q8h2[c]	0	1	0.017787	0.013925	5	3	4	0	0	0	11	6	4	4	0	0
68	NADTRHD	NAD transhydrogenase	Oxidative Phosphorylation	[c] : nad + nadph --> nadh + nadp	0	1	0.009675	0.0033293	0	5	4	1	2	0	6	8	6	1	0	0
69	NH4t	ammonia reversible transport	Inorganic Ion Transport and Metabolism	nh4[e] <==> nh4[c]	1	1	0.0062474	0.0037365	7	16	8	7	5	4	0	2	3	0	0	0
70	O2t	o2 transport via diffusion	Transport, Extracellular	o2[e] <==> o2[c]	1	1	0.0082018	0.0033362	12	15	6	6	4	3	16	15	5	4	0	0
71	PDH	pyruvate dehydrogenase	Glycolysis/Gluconeogenesis	[c] : coa + nad + pyr --> accoa + co2 + nadh	0	1	0.013611	0.0074697	0	4	4	1	2	0	1	0	2	3	0	0
72	PFK	phosphofructokinase	Glycolysis/Gluconeogenesis	[c] : atp + f6p --> adp + fdp + h	0	1	0.015498	0.0072078	3	0	1	2	1	0	10	1	0	2	1	1
73	PFL	pyruvate formate lyase	Pyruvate Metabolism	[c] : coa + pyr --> accoa + for	0	1	0.0083578	0.006271	4	7	7	5	2	0	12	12	9	1	3	0
74	PGI	glucose-6-phosphate isomerase	Glycolysis/Gluconeogenesis	[c] : g6p <==> f6p	1	1	0.0048132	0.0070018	1	2	2	3	3	1	5	7	0	2	1	1
75	PGK	phosphoglycerate kinase	Glycolysis/Gluconeogenesis	[c] : 3pg + atp <==> 13dpg + adp	1	1	0.0080881	0.0045744	3	0	1	2	1	0	6	8	1	0	2	1
76	PGL	6-phosphogluconolactonase	Pentose Phosphate Pathway	[c] : 6pgl + h2o --> 6pgc + h	0	1	0.012633	0.0051534	26	1	3	4	1	0	5	7	0	2	1	1
77	PGM	phosphoglycerate mutase	Glycolysis/Gluconeogenesis	[c] : 2pg <==> 3pg	1	1	0.0042111	0.0043533	2	1	3	2	1	0	6	8	1	0	2	0
78	PIt2r	phosphate reversible transport via proton symport	Inorganic Ion Transport and Metabolism	h[e] + pi[e] <==> h[c] + pi[c]	1	1	0.015098	0.0047839	16	12	0	0	0	0	15	13	1	0	0	0
79	PPC	phosphoenolpyruvate carboxylase	Anaplerotic reactions	[c] : co2 + h2o + pep --> h + oaa + pi	0	1	0.018615	0.0080635	29	9	3	4	1	0	2	0	2	3	0	0
80	PPCK	phosphoenolpyruvate carboxykinase	Anaplerotic reactions	[c] : atp + oaa --> adp + co2 + pep	0	1	0.011256	0.0040399	3	0	1	2	1	0	2	0	2	3	0	0
81	PPS	phosphoenolpyruvate synthase	Glycolysis/Gluconeogenesis	[c] : atp + h2o + pyr --> amp + (2) h + pep + pi	0	1	0.020816	0.0038992	32	6	1	2	1	0	19	4	1	0	0	0
82	PTAr	phosphotransacetylase	Pyruvate Metabolism	[c] : accoa + pi <==> actp + coa	1	1	0.0076984	0.0077749	4	7	7	2	1	0	8	10	8	0	0	0
83	PYK	pyruvate kinase	Glycolysis/Gluconeogenesis	[c] : adp + h + pep --> atp + pyr	0	1	0.016741	0.0066452	3	0	1	2	1	0	13	4	1	0	0	0
84	PYRt2r	pyruvate reversible transport via proton symport	Transport, Extracellular	h[e] + pyr[e] <==> h[c] + pyr[c]	1	1	0.015129	0.0040632	13	11	0	0	0	0	14	5	7	1	0	0
85	RPE	ribulose 5-phosphate 3-epimerase	Pentose Phosphate Pathway	[c] : ru5p-D <==> xu5p-D	1	1	0.0051848	0.0085818	1	2	2	3	3	1	3	1	0	2	1	1
86	RPI	ribose-5-phosphate isomerase	Pentose Phosphate Pathway	[c] : r5p <==> ru5p-D	1	1	0.0049885	0.0060283	1	2	2	3	3	1	3	1	0	2	1	1
87	SUCCt2_2	succinate transport via proton symport (2 H)	Transport, Extracellular	(2) h[e] + succ[e] --> (2) h[c] + succ[c]	0	1	0.014122	0.0065327	6	3	0	0	0	0	7	9	4	4	0	0
88	SUCCt3	succinate transport out via proton antiport	Transport, Extracellular	h[e] + succ[c] --> h[c] + succ[e]	0	1	0.014122	0.0084008	6	3	0	0	0	0	7	9	4	4	0	0
89	SUCDi	succinate dehydrogenase (irreversible)	Oxidative Phosphorylation	[c] : q8 + succ --> fum + q8h2	0	1	0.0065943	0.015139	5	3	6	0	0	0	11	6	4	4	0	0
90	SUCOAS	succinyl-CoA synthetase (ADP-forming)	Citric Acid Cycle	[c] : atp + coa + succ <==> adp + pi + succoa	1	1	0.012516	0.011002	3	0	1	2	1	0	7	9	4	4	0	0
91	TALA	transaldolase	Pentose Phosphate Pathway	[c] : g3p + s7p <==> e4p + f6p	1	1	0.0078666	0.01217	1	2	2	3	3	1	3	1	0	2	1	1
92	THD2	NAD(P) transhydrogenase	Oxidative Phosphorylation	(2) h[e] + nadh[c] + nadp[c] --> (2) h[c] + nad[c] + nadph[c]	0	1	0.019294	0.0077661	24	5	4	1	2	0	13	4	1	0	0	0
93	TKT1	transketolase	Pentose Phosphate Pathway	[c] : r5p + xu5p-D <==> g3p + s7p	1	1	0.0079249	0.011007	1	2	2	3	3	1	3	1	0	2	1	1
94	TKT2	transketolase	Pentose Phosphate Pathway	[c] : e4p + xu5p-D <==> f6p + g3p	1	1	0.0084624	0.011702	1	2	2	3	3	1	3	1	0	2	1	1
95	TPI	triose-phosphate isomerase	Glycolysis/Gluconeogenesis	[c] : dhap <==> g3p	1	1	0.0051446	0.0060282	1	2	2	3	3	1	10	1	0	2	1	1
96	rev_ACALD	acetaldehyde dehydrogenase (acetylating)	Pyruvate Metabolism	[c] : acald + coa + nad <==> accoa + h + nadh	1	1	0	0.0069573	-1	-1	-1	-1	-1	-1	1	3	6	1	0	0
97	rev_ACALDt	acetaldehyde reversible transport	Transport, Extracellular	acald[e] <==> acald[c]	1	1	0	0.005358	-1	-1	-1	-1	-1	-1	1	3	6	1	0	0
98	rev_ACKr	acetate kinase	Pyruvate Metabolism	[c] : ac + atp <==> actp + adp	1	1	0	0.01045	-1	-1	-1	-1	-1	-1	8	10	8	0	0	0
99	rev_ACONTa	aconitase (half-reaction A, Citrate hydro-lyase)	Citric Acid Cycle	[c] : cit <==> acon-C + h2o	1	1	0	0.008039	-1	-1	-1	-1	-1	-1	4	0	2	3	0	0
100	rev_ACONTb	aconitase (half-reaction B, Isocitrate hydro-lyase)	Citric Acid Cycle	[c] : acon-C + h2o <==> icit	1	1	0	0.0064389	-1	-1	-1	-1	-1	-1	4	0	2	3	0	0
101	rev_ACt2r	acetate reversible transport via proton symport	Transport, Extracellular	ac[e] + h[e] <==> ac[c] + h[c]	1	1	0	0.0076711	-1	-1	-1	-1	-1	-1	8	10	8	0	0	0
102	rev_ADK1	adenylate kinase	Oxidative Phosphorylation	[c] : amp + atp <==> (2) adp	1	1	0	0.0081697	-1	-1	-1	-1	-1	-1	19	4	1	0	0	0
103	rev_AKGDH	2-Oxogluterate dehydrogenase	Citric Acid Cycle	[c] : akg + coa + nad --> co2 + nadh + succoa	0	0	0	0	-1	-1	-1	-1	-1	-1	-1	-1	-1	-1	-1	-1
104	rev_AKGt2r	2-oxoglutarate reversible transport via symport	Transport, Extracellular	akg[e] + h[e] <==> akg[c] + h[c]	1	1	0	0.0055724	-1	-1	-1	-1	-1	-1	18	14	3	0	0	0
105	rev_ALCD2x	alcohol dehydrogenase (ethanol)	Pyruvate Metabolism	[c] : etoh + nad <==> acald + h + nadh	1	1	0	0.0084779	-1	-1	-1	-1	-1	-1	1	3	6	1	0	0
106	rev_ATPM	ATP maintenance requirement	Oxidative Phosphorylation	[c] : atp + h2o --> adp + h + pi	0	0	0	0	-1	-1	-1	-1	-1	-1	-1	-1	-1	-1	-1	-1
107	rev_ATPS4r	ATP synthase (four protons for one ATP)	Oxidative Phosphorylation	adp[c] + (4) h[e] + pi[c] <==> atp[c] + (3) h[c] + h2o[c]	1	1	0	0.0040131	-1	-1	-1	-1	-1	-1	13	4	1	0	0	0
108	rev_Biomass_Ecoli_core_w_GAM			[c] : (1.496) 3pg + (3.7478) accoa + (59.8100) atp + (0.3610) e4p + (0.0709) f6p + (0.1290) g3p + (0.2050) g6p + (0.2557) gln-L + (4.9414) glu-L + (59.8100) h2o + (3.5470) nad + (13.0279) nadph + (1.7867) oaa + (0.5191) pep + (2.8328) pyr + (0.8977) r5p --> (59.8100) adp + (4.1182) akg + (3.7478) coa + (59.8100) h + (3.5470) nadh + (13.0279) nadp + (59.8100) pi	0	0	0	0	-1	-1	-1	-1	-1	-1	-1	-1	-1	-1	-1	-1
109	rev_CO2t	CO2 transporter via diffusion	Transport, Extracellular	co2[e] <==> co2[c]	1	1	0	0.0067017	-1	-1	-1	-1	-1	-1	20	0	2	3	0	0
110	rev_CS	citrate synthase	Citric Acid Cycle	[c] : accoa + h2o + oaa --> cit + coa + h	0	0	0	0	-1	-1	-1	-1	-1	-1	-1	-1	-1	-1	-1	-1
111	rev_CYTBD	cytochrome oxidase bd (ubiquinol-8: 2 protons)	Oxidative Phosphorylation	(2) h[c] + (0.5) o2[c] + q8h2[c] --> (2) h[e] + h2o[c] + q8[c]	0	0	0	0	-1	-1	-1	-1	-1	-1	-1	-1	-1	-1	-1	-1
112	rev_D_LACt2	D-lactate transport via proton symport	Transport, Extracellular	h[e] + lac-D[e] <==> h[c] + lac-D[c]	1	1	0	0.0062788	-1	-1	-1	-1	-1	-1	9	5	7	1	0	0
113	rev_ENO	enolase	Glycolysis/Gluconeogenesis	[c] : 2pg <==> h2o + pep	1	1	0	0.0027308	-1	-1	-1	-1	-1	-1	6	8	1	0	2	0
114	rev_ETOHt2r	ethanol reversible transport via proton symport	Transport, Extracellular	etoh[e] + h[e] <==> etoh[c] + h[c]	1	1	0	0.0070434	-1	-1	-1	-1	-1	-1	1	3	6	1	0	0
115	rev_EX_ac(e)	Acetate exchange	Exchange	[e] : ac <==>	1	1	0	0.001369	-1	-1	-1	-1	-1	-1	8	10	8	0	0	0
116	rev_EX_acald(e)	Acetaldehyde exchange	Exchange	[e] : acald <==>	1	1	0	0.001369	-1	-1	-1	-1	-1	-1	1	3	6	1	0	0
117	rev_EX_akg(e)	2-Oxoglutarate exchange	Exchange	[e] : akg <==>	1	1	0	0.001369	-1	-1	-1	-1	-1	-1	18	14	3	0	0	0
118	rev_EX_co2(e)	CO2 exchange	Exchange	[e] : co2 <==>	1	1	0	0.001369	-1	-1	-1	-1	-1	-1	20	0	2	3	0	0
119	rev_EX_etoh(e)	Ethanol exchange	Exchange	[e] : etoh <==>	1	1	0	0.001369	-1	-1	-1	-1	-1	-1	1	3	6	1	0	0
120	rev_EX_for(e)	Formate exchange	Exchange	[e] : for <==>	1	1	0	0.001369	-1	-1	-1	-1	-1	-1	12	12	9	1	3	0
121	rev_EX_fru(e)	D-Fructose exchange	Exchange	[e] : fru <==>	1	1	0	0.001369	-1	-1	-1	-1	-1	-1	22	17	5	2	1	1
122	rev_EX_fum(e)	Fumarate exchange	Exchange	[e] : fum <==>	1	1	0	0.001369	-1	-1	-1	-1	-1	-1	21	6	4	4	0	0
123	rev_EX_glc(e)	D-Glucose exchange	Exchange	[e] : glc-D <==>	1	1	0	0.001369	-1	-1	-1	-1	-1	-1	5	7	5	2	1	1
124	rev_EX_gln_L(e)	L-Glutamine exchange	Exchange	[e] : gln-L <==>	1	1	0	0.001369	-1	-1	-1	-1	-1	-1	0	2	3	0	0	0
125	rev_EX_glu_L(e)	L-Glutamate exchange	Exchange	[e] : glu-L <==>	1	1	0	0.001369	-1	-1	-1	-1	-1	-1	0	2	3	0	0	0
126	rev_EX_h(e)	H+ exchange	Exchange	[e] : h <==>	1	1	0	0.001369	-1	-1	-1	-1	-1	-1	7	9	4	1	0	0
127	rev_EX_h2o(e)	H2O exchange	Exchange	[e] : h2o <==>	1	1	0	0.001369	-1	-1	-1	-1	-1	-1	17	11	5	0	0	0
128	rev_EX_lac_D(e)	D-Lactate exchange	Exchange	[e] : lac-D <==>	1	1	0	0.001369	-1	-1	-1	-1	-1	-1	9	5	7	1	0	0
129	rev_EX_mal_L(e)	L-Malate exchange	Exchange	[e] : mal-L <==>	1	1	0	0.001369	-1	-1	-1	-1	-1	-1	2	16	5	3	0	0
130	rev_EX_nh4(e)	Ammonium exchange	Exchange	[e] : nh4 <==>	1	1	0	0.001369	-1	-1	-1	-1	-1	-1	0	2	3	0	0	0
131	rev_EX_o2(e)	O2 exchange	Exchange	[e] : o2 <==>	1	1	0	0.001369	-1	-1	-1	-1	-1	-1	16	15	5	4	0	0
132	rev_EX_pi(e)	Phosphate exchange	Exchange	[e] : pi <==>	1	1	0	0.001369	-1	-1	-1	-1	-1	-1	15	13	1	0	0	0
133	rev_EX_pyr(e)	Pyruvate exchange	Exchange	[e] : pyr <==>	1	1	0	0.001369	-1	-1	-1	-1	-1	-1	14	5	7	1	0	0
134	rev_EX_succ(e)	Succinate exchange	Exchange	[e] : succ <==>	1	1	0	0.001369	-1	-1	-1	-1	-1	-1	7	9	4	4	0	0
135	rev_FBA	fructose-bisphosphate aldolase	Glycolysis/Gluconeogenesis	[c] : fdp <==> dhap + g3p	1	1	0	0.0094064	-1	-1	-1	-1	-1	-1	10	1	0	2	1	1
136	rev_FBP	fructose-bisphosphatase	Glycolysis/Gluconeogenesis	[c] : fdp + h2o --> f6p + pi	0	0	0	0	-1	-1	-1	-1	-1	-1	-1	-1	-1	-1	-1	-1
137	rev_FORt2	formate transport via proton symport (uptake only)	Transport, Extracellular	for[e] + h[e] --> for[c] + h[c]	0	0	0	0	-1	-1	-1	-1	-1	-1	-1	-1	-1	-1	-1	-1
138	rev_FORti	formate transport via diffusion	Transport, Extracellular	for[c] --> for[e]	0	0	0	0	-1	-1	-1	-1	-1	-1	-1	-1	-1	-1	-1	-1
139	rev_FRD7	fumarate reductase	Oxidative Phosphorylation	[c] : fum + q8h2 --> q8 + succ	0	0	0	0	-1	-1	-1	-1	-1	-1	-1	-1	-1	-1	-1	-1
140	rev_FRUpts2	Fructose transport via PEP:Pyr PTS (f6p generating)	Transport, Extracellular	fru[e] + pep[c] --> f6p[c] + pyr[c]	0	0	0	0	-1	-1	-1	-1	-1	-1	-1	-1	-1	-1	-1	-1
141	rev_FUM	fumarase	Citric Acid Cycle	[c] : fum + h2o <==> mal-L	1	1	0	0.0055955	-1	-1	-1	-1	-1	-1	2	6	4	4	0	0
142	rev_FUMt2_2	Fumarate transport via proton symport (2 H)	Transport, Extracellular	fum[e] + (2) h[e] --> fum[c] + (2) h[c]	0	0	0	0	-1	-1	-1	-1	-1	-1	-1	-1	-1	-1	-1	-1
143	rev_G6PDH2r	glucose 6-phosphate dehydrogenase	Pentose Phosphate Pathway	[c] : g6p + nadp <==> 6pgl + h + nadph	1	1	0	0.0064291	-1	-1	-1	-1	-1	-1	5	7	0	2	1	1
144	rev_GAPD	glyceraldehyde-3-phosphate dehydrogenase	Glycolysis/Gluconeogenesis	[c] : g3p + nad + pi <==> 13dpg + h + nadh	1	1	0	0.0099391	-1	-1	-1	-1	-1	-1	6	8	1	2	1	1
145	rev_GLCpts	D-glucose transport via PEP:Pyr PTS	Transport, Extracellular	glc-D[e] + pep[c] --> g6p[c] + pyr[c]	0	0	0	0	-1	-1	-1	-1	-1	-1	-1	-1	-1	-1	-1	-1
146	rev_GLNS	L-glutamine transport via ABC system	Transport, Extracellular	[c] : atp + glu-L + nh4 --> adp + gln-L + h + pi	0	0	0	0	-1	-1	-1	-1	-1	-1	-1	-1	-1	-1	-1	-1
147	rev_GLNabc	glutamine synthetase	Glutamate Metabolism	atp[c] + gln-L[e] + h2o[c] --> adp[c] + gln-L[c] + h[c] + pi[c]	0	0	0	0	-1	-1	-1	-1	-1	-1	-1	-1	-1	-1	-1	-1
148	rev_GLUDy	glutamate dehydrogenase (NADP)	Glutamate Metabolism	[c] : glu-L + h2o + nadp <==> akg + h + nadph + nh4	1	1	0	0.0091665	-1	-1	-1	-1	-1	-1	0	4	3	0	0	0
149	rev_GLUN	glutaminase	Glutamate Metabolism	[c] : gln-L + h2o --> glu-L + nh4	0	0	0	0	-1	-1	-1	-1	-1	-1	-1	-1	-1	-1	-1	-1
150	rev_GLUSy	glutamate synthase (NADPH)	Glutamate Metabolism	[c] : akg + gln-L + h + nadph --> (2) glu-L + nadp	0	0	0	0	-1	-1	-1	-1	-1	-1	-1	-1	-1	-1	-1	-1
151	rev_GLUt2r	L-glutamate transport via proton symport, reversible (periplasm)	Transport, Extracellular	glu-L[e] + h[e] <==> glu-L[c] + h[c]	1	1	0	0.0040931	-1	-1	-1	-1	-1	-1	0	2	3	0	0	0
152	rev_GND	phosphogluconate dehydrogenase	Pentose Phosphate Pathway	[c] : 6pgc + nadp --> co2 + nadph + ru5p-D	0	0	0	0	-1	-1	-1	-1	-1	-1	-1	-1	-1	-1	-1	-1
153	rev_H2Ot	H2O transport via diffusion	Transport, Extracellular	h2o[e] <==> h2o[c]	1	1	0	0.0015736	-1	-1	-1	-1	-1	-1	17	11	5	0	0	0
154	rev_ICDHyr	isocitrate dehydrogenase (NADP)	Citric Acid Cycle	[c] : icit + nadp <==> akg + co2 + nadph	1	1	0	0.010948	-1	-1	-1	-1	-1	-1	4	0	2	3	0	0
155	rev_ICL	Isocitrate lyase	Anaplerotic reactions	[c] : icit --> glx + succ	0	0	0	0	-1	-1	-1	-1	-1	-1	-1	-1	-1	-1	-1	-1
156	rev_LDH_D	D-lactate dehydrogenase	Pyruvate Metabolism	[c] : lac-D + nad <==> h + nadh + pyr	1	1	0	0.0065311	-1	-1	-1	-1	-1	-1	9	5	7	1	0	0
157	rev_MALS	malate synthase	Anaplerotic reactions	[c] : accoa + glx + h2o --> coa + h + mal-L	0	0	0	0	-1	-1	-1	-1	-1	-1	-1	-1	-1	-1	-1	-1
158	rev_MALt2_2	Malate transport via proton symport (2 H)	Transport, Extracellular	(2) h[e] + mal-L[e] --> (2) h[c] + mal-L[c]	0	0	0	0	-1	-1	-1	-1	-1	-1	-1	-1	-1	-1	-1	-1
159	rev_MDH	malate dehydrogenase	Citric Acid Cycle	[c] : mal-L + nad <==> h + nadh + oaa	1	1	0	0.0068764	-1	-1	-1	-1	-1	-1	2	0	2	3	0	0
160	rev_ME1	malic enzyme (NAD)	Anaplerotic reactions	[c] : mal-L + nad --> co2 + nadh + pyr	0	0	0	0	-1	-1	-1	-1	-1	-1	-1	-1	-1	-1	-1	-1
161	rev_ME2	malic enzyme (NADP)	Anaplerotic reactions	[c] : mal-L + nadp --> co2 + nadph + pyr	0	0	0	0	-1	-1	-1	-1	-1	-1	-1	-1	-1	-1	-1	-1
162	rev_NADH16	NADH dehydrogenase (ubiquinone-8 & 3 protons)	Oxidative Phosphorylation	(4) h[c] + nadh[c] + q8[c] --> (3) h[e] + nad[c] + q8h2[c]	0	0	0	0	-1	-1	-1	-1	-1	-1	-1	-1	-1	-1	-1	-1
163	rev_NADTRHD	NAD transhydrogenase	Oxidative Phosphorylation	[c] : nad + nadph --> nadh + nadp	0	0	0	0	-1	-1	-1	-1	-1	-1	-1	-1	-1	-1	-1	-1
164	rev_NH4t	ammonia reversible transport	Inorganic Ion Transport and Metabolism	nh4[e] <==> nh4[c]	1	1	0	0.0042015	-1	-1	-1	-1	-1	-1	0	2	3	0	0	0
165	rev_O2t	o2 transport via diffusion	Transport, Extracellular	o2[e] <==> o2[c]	1	1	0	0.0032595	-1	-1	-1	-1	-1	-1	16	15	5	4	0	0
166	rev_PDH	pyruvate dehydrogenase	Glycolysis/Gluconeogenesis	[c] : coa + nad + pyr --> accoa + co2 + nadh	0	0	0	0	-1	-1	-1	-1	-1	-1	-1	-1	-1	-1	-1	-1
167	rev_PFK	phosphofructokinase	Glycolysis/Gluconeogenesis	[c] : atp + f6p --> adp + fdp + h	0	0	0	0	-1	-1	-1	-1	-1	-1	-1	-1	-1	-1	-1	-1
168	rev_PFL	pyruvate formate lyase	Pyruvate Metabolism	[c] : coa + pyr --> accoa + for	0	0	0	0	-1	-1	-1	-1	-1	-1	-1	-1	-1	-1	-1	-1
169	rev_PGI	glucose-6-phosphate isomerase	Glycolysis/Gluconeogenesis	[c] : g6p <==> f6p	1	1	0	0.0069245	-1	-1	-1	-1	-1	-1	5	7	0	2	1	1
170	rev_PGK	phosphoglycerate kinase	Glycolysis/Gluconeogenesis	[c] : 3pg + atp <==> 13dpg + adp	1	1	0	0.01022	-1	-1	-1	-1	-1	-1	6	8	1	0	2	0
171	rev_PGL	6-phosphogluconolactonase	Pentose Phosphate Pathway	[c] : 6pgl + h2o --> 6pgc + h	0	0	0	0	-1	-1	-1	-1	-1	-1	-1	-1	-1	-1	-1	-1
172	rev_PGM	phosphoglycerate mutase	Glycolysis/Gluconeogenesis	[c] : 2pg <==> 3pg	1	1	0	0.004291	-1	-1	-1	-1	-1	-1	6	8	1	0	2	0
173	rev_PIt2r	phosphate reversible transport via proton symport	Inorganic Ion Transport and Metabolism	h[e] + pi[e] <==> h[c] + pi[c]	1	1	0	0.0060251	-1	-1	-1	-1	-1	-1	15	13	1	0	0	0
174	rev_PPC	phosphoenolpyruvate carboxylase	Anaplerotic reactions	[c] : co2 + h2o + pep --> h + oaa + pi	0	0	0	0	-1	-1	-1	-1	-1	-1	-1	-1	-1	-1	-1	-1
175	rev_PPCK	phosphoenolpyruvate carboxykinase	Anaplerotic reactions	[c] : atp + oaa --> adp + co2 + pep	0	0	0	0	-1	-1	-1	-1	-1	-1	-1	-1	-1	-1	-1	-1
176	rev_PPS	phosphoenolpyruvate synthase	Glycolysis/Gluconeogenesis	[c] : atp + h2o + pyr --> amp + (2) h + pep + pi	0	0	0	0	-1	-1	-1	-1	-1	-1	-1	-1	-1	-1	-1	-1
177	rev_PTAr	phosphotransacetylase	Pyruvate Metabolism	[c] : accoa + pi <==> actp + coa	1	1	0	0.0099089	-1	-1	-1	-1	-1	-1	8	10	8	0	0	0
178	rev_PYK	pyruvate kinase	Glycolysis/Gluconeogenesis	[c] : adp + h + pep --> atp + pyr	0	0	0	0	-1	-1	-1	-1	-1	-1	-1	-1	-1	-1	-1	-1
179	rev_PYRt2r	pyruvate reversible transport via proton symport	Transport, Extracellular	h[e] + pyr[e] <==> h[c] + pyr[c]	1	1	0	0.0041299	-1	-1	-1	-1	-1	-1	14	5	7	1	0	0
180	rev_RPE	ribulose 5-phosphate 3-epimerase	Pentose Phosphate Pathway	[c] : ru5p-D <==> xu5p-D	1	1	0	0.0063474	-1	-1	-1	-1	-1	-1	3	1	0	2	1	1
181	rev_RPI	ribose-5-phosphate isomerase	Pentose Phosphate Pathway	[c] : r5p <==> ru5p-D	1	1	0	0.0085818	-1	-1	-1	-1	-1	-1	3	1	0	2	1	1
182	rev_SUCCt2_2	succinate transport via proton symport (2 H)	Transport, Extracellular	(2) h[e] + succ[e] --> (2) h[c] + succ[c]	0	0	0	0	-1	-1	-1	-1	-1	-1	-1	-1	-1	-1	-1	-1
183	rev_SUCCt3	succinate transport out via proton antiport	Transport, Extracellular	h[e] + succ[c] --> h[c] + succ[e]	0	0	0	0	-1	-1	-1	-1	-1	-1	-1	-1	-1	-1	-1	-1
184	rev_SUCDi	succinate dehydrogenase (irreversible)	Oxidative Phosphorylation	[c] : q8 + succ --> fum + q8h2	0	0	0	0	-1	-1	-1	-1	-1	-1	-1	-1	-1	-1	-1	-1
185	rev_SUCOAS	succinyl-CoA synthetase (ADP-forming)	Citric Acid Cycle	[c] : atp + coa + succ <==> adp + pi + succoa	1	1	0	0.022933	-1	-1	-1	-1	-1	-1	7	9	4	4	0	0
186	rev_TALA	transaldolase	Pentose Phosphate Pathway	[c] : g3p + s7p <==> e4p + f6p	1	1	0	0.012279	-1	-1	-1	-1	-1	-1	3	1	0	2	1	1
187	rev_THD2	NAD(P) transhydrogenase	Oxidative Phosphorylation	(2) h[e] + nadh[c] + nadp[c] --> (2) h[c] + nad[c] + nadph[c]	0	0	0	0	-1	-1	-1	-1	-1	-1	-1	-1	-1	-1	-1	-1
188	rev_TKT1	transketolase	Pentose Phosphate Pathway	[c] : r5p + xu5p-D <==> g3p + s7p	1	1	0	0.01217	-1	-1	-1	-1	-1	-1	3	1	0	2	1	1
189	rev_TKT2	transketolase	Pentose Phosphate Pathway	[c] : e4p + xu5p-D <==> f6p + g3p	1	1	0	0.010303	-1	-1	-1	-1	-1	-1	3	1	0	2	1	1
190	rev_TPI	triose-phosphate isomerase	Glycolysis/Gluconeogenesis	[c] : dhap <==> g3p	1	1	0	0.0047473	-1	-1	-1	-1	-1	-1	10	1	0	2	1	1

## Sheet: Ecoli MFGs
Id	Label	flux in Metoh	flux in Mglc	flux in Manaero	flux in Mlim	Community in Metoh (t=0.796169)	Community in Metoh (t=1.29138)	Community in Metoh (t=1.83577)	Community in Metoh (t=3.70977)	Community in Metoh (t=6.28771)	Community in Metoh (t=24.5727)	Community in Mglc (t=1.05956)	Community in Mglc (t=2.04907)	Community in Mglc (t=2.66766)	Community in Mglc (t=7.66341)	Community in Mglc (t=22.5041)	Community in Manaero (t=0.639039)	Community in Manaero (t=1.34943)	Community in Manaero (t=2.28716)	Community in Manaero (t=4.14081)	Community in Manaero (t=6.01724)	Manaero (t=8.55383)	Community in Manaero (t=16.1825)	Community in Mlim (t=0.970364)	Community in Mlim (t=2.00452)	Community in Mlim (t=2.66766)	Community in Mlim (t=4.62194)	Community in Mlim (t=8.36783)	Community in Mlim (t=13.2775)
1	ACALD	18.5	0	0	0	1	4	0	3	2	1	-1	-1	-1	-1	-1	-1	-1	-1	-1	-1	-1	-1	-1	-1	-1	-1	-1	-1
2	ACALDt	0	0	0	0	-1	-1	-1	-1	-1	-1	-1	-1	-1	-1	-1	-1	-1	-1	-1	-1	-1	-1	-1	-1	-1	-1	-1	-1
3	ACKr	6,17E-27	3,66E-26	0	0	-1	-1	-1	-1	-1	-1	-1	-1	-1	-1	-1	-1	-1	-1	-1	-1	-1	-1	-1	-1	-1	-1	-1	-1
4	ACONTa	9.404	10.37	0.5077	0.8918	1	1	0	3	2	1	1	1	1	1	0	0	0	3	3	0	0	0	0	0	0	0	1	0
5	ACONTb	9.404	10.37	0.5077	0.8918	1	1	0	3	2	1	1	1	1	1	0	0	0	3	3	0	0	0	0	0	0	0	1	0
6	ACt2r	0	0	0	0	-1	-1	-1	-1	-1	-1	-1	-1	-1	-1	-1	-1	-1	-1	-1	-1	-1	-1	-1	-1	-1	-1	-1	-1
7	ADK1	0	0	0	0	-1	-1	-1	-1	-1	-1	-1	-1	-1	-1	-1	-1	-1	-1	-1	-1	-1	-1	-1	-1	-1	-1	-1	-1
8	AKGDH	2.028	8.582	0	0	0	2	2	0	2	0	1	1	1	1	1	-1	-1	-1	-1	-1	-1	-1	-1	-1	-1	-1	-1	-1
9	AKGt2r	0	0	0	0	-1	-1	-1	-1	-1	-1	-1	-1	-1	-1	-1	-1	-1	-1	-1	-1	-1	-1	-1	-1	-1	-1	-1	-1
10	ALCD2x	18.5	0	0	0	6	4	6	2	1	1	-1	-1	-1	-1	-1	-1	-1	-1	-1	-1	-1	-1	-1	-1	-1	-1	-1	-1
11	ATPM	8.39	8.39	8.39	8.39	12	8	5	2	1	0	10	3	4	2	1	11	8	1	1	2	2	1	8	5	2	1	0	1
12	ATPS4r	49.78	80.61	0	16.48	12	8	5	2	1	0	5	3	4	2	1	-1	-1	-1	-1	-1	-1	-1	3	2	2	1	0	1
13	Biomass_Ecoli_core_w_GAM	0.6442	1.653	0.4706	0.8265	2	8	1	1	0	0	7	3	4	2	1	1	1	4	0	0	1	0	1	3	4	3	0	1
14	CO2t	0	0	0.8408	1.481	-1	-1	-1	-1	-1	-1	-1	-1	-1	-1	-1	0	0	3	3	1	0	0	4	0	0	0	1	0
15	CS	9.404	10.37	0.5077	0.8918	1	1	0	3	2	1	1	1	1	1	0	0	0	3	3	1	0	0	0	6	3	0	1	0
16	CYTBD	54.68	77.48	0	23.55	7	7	5	2	1	0	5	3	4	2	1	-1	-1	-1	-1	-1	-1	-1	3	2	2	1	0	1
17	D_LACt2	0	0	0	0	-1	-1	-1	-1	-1	-1	-1	-1	-1	-1	-1	-1	-1	-1	-1	-1	-1	-1	-1	-1	-1	-1	-1	-1
18	ENO	0	26.84	35.05	33.57	-1	-1	-1	-1	-1	-1	3	0	0	0	0	5	8	1	1	2	2	1	8	1	1	2	2	2
19	ETOHt2r	18.5	0	0	0	6	4	6	2	1	1	-1	-1	-1	-1	-1	-1	-1	-1	-1	-1	-1	-1	-1	-1	-1	-1	-1	-1
20	EX_ac(e)	0	0	15.17	24.43	-1	-1	-1	-1	-1	-1	-1	-1	-1	-1	-1	7	7	0	0	0	1	0	9	5	3	3	1	0
21	EX_acald(e)	0	0	0	0	-1	-1	-1	-1	-1	-1	-1	-1	-1	-1	-1	-1	-1	-1	-1	-1	-1	-1	-1	-1	-1	-1	-1	-1
22	EX_akg(e)	0	0	0	0	-1	-1	-1	-1	-1	-1	-1	-1	-1	-1	-1	-1	-1	-1	-1	-1	-1	-1	-1	-1	-1	-1	-1	-1
23	EX_co2(e)	9.586	40.65	0	0	0	2	2	0	0	1	1	1	1	1	0	-1	-1	-1	-1	-1	-1	-1	-1	-1	-1	-1	-1	-1
24	EX_etoh(e)	0	0	14.67	0	-1	-1	-1	-1	-1	-1	-1	-1	-1	-1	-1	10	4	2	2	3	0	0	-1	-1	-1	-1	-1	-1
25	EX_for(e)	0	0	32.12	28.42	-1	-1	-1	-1	-1	-1	-1	-1	-1	-1	-1	4	5	5	4	1	1	1	7	6	3	0	1	0
26	EX_fru(e)	0	0	0	0	-1	-1	-1	-1	-1	-1	-1	-1	-1	-1	-1	-1	-1	-1	-1	-1	-1	-1	-1	-1	-1	-1	-1	-1
27	EX_fum(e)	0	0	0	0	-1	-1	-1	-1	-1	-1	-1	-1	-1	-1	-1	-1	-1	-1	-1	-1	-1	-1	-1	-1	-1	-1	-1	-1
28	EX_glc(e)	0	0	0	0	-1	-1	-1	-1	-1	-1	-1	-1	-1	-1	-1	-1	-1	-1	-1	-1	-1	-1	-1	-1	-1	-1	-1	-1
29	EX_gln_L(e)	0	0	0	0	-1	-1	-1	-1	-1	-1	-1	-1	-1	-1	-1	-1	-1	-1	-1	-1	-1	-1	-1	-1	-1	-1	-1	-1
30	EX_glu_L(e)	0	0	0	0	-1	-1	-1	-1	-1	-1	-1	-1	-1	-1	-1	-1	-1	-1	-1	-1	-1	-1	-1	-1	-1	-1	-1	-1
31	EX_h(e)	12.92	33.16	56.73	69.45	11	6	3	0	0	0	4	5	3	2	1	12	2	0	0	0	0	0	3	2	2	1	0	1
32	EX_h2o(e)	32.78	52.69	0	4.544	9	9	3	0	0	0	9	4	2	0	1	-1	-1	-1	-1	-1	-1	-1	2	4	5	4	0	1
33	EX_lac_D(e)	0	0	0	0	-1	-1	-1	-1	-1	-1	-1	-1	-1	-1	-1	-1	-1	-1	-1	-1	-1	-1	-1	-1	-1	-1	-1	-1
34	EX_mal_L(e)	0	0	0	0	-1	-1	-1	-1	-1	-1	-1	-1	-1	-1	-1	-1	-1	-1	-1	-1	-1	-1	-1	-1	-1	-1	-1	-1
35	EX_nh4(e)	0	0	0	0	-1	-1	-1	-1	-1	-1	-1	-1	-1	-1	-1	-1	-1	-1	-1	-1	-1	-1	-1	-1	-1	-1	-1	-1
36	EX_o2(e)	0	0	0	0	-1	-1	-1	-1	-1	-1	-1	-1	-1	-1	-1	-1	-1	-1	-1	-1	-1	-1	-1	-1	-1	-1	-1	-1
37	EX_pi(e)	0	0	0	0	-1	-1	-1	-1	-1	-1	-1	-1	-1	-1	-1	-1	-1	-1	-1	-1	-1	-1	-1	-1	-1	-1	-1	-1
38	EX_pyr(e)	0	0	0	0	-1	-1	-1	-1	-1	-1	-1	-1	-1	-1	-1	-1	-1	-1	-1	-1	-1	-1	-1	-1	-1	-1	-1	-1
39	EX_succ(e)	0	0	2,21E-28	0.004121	-1	-1	-1	-1	-1	-1	-1	-1	-1	-1	-1	-1	-1	-1	-1	-1	-1	-1	2	4	5	1	0	0
40	FBA	0	13.56	18.03	17.68	-1	-1	-1	-1	-1	-1	0	0	0	0	0	2	3	2	1	2	2	1	5	1	1	2	2	2
41	FBP	0.6408	0	0	0	3	0	1	1	0	0	-1	-1	-1	-1	-1	-1	-1	-1	-1	-1	-1	-1	-1	-1	-1	-1	-1	-1
42	FORt2	0	0	0	0	-1	-1	-1	-1	-1	-1	-1	-1	-1	-1	-1	-1	-1	-1	-1	-1	-1	-1	-1	-1	-1	-1	-1	-1
43	FORti	0	6,37E-27	32.12	28.42	-1	-1	-1	-1	-1	-1	-1	-1	-1	-1	-1	4	5	5	4	1	1	1	7	6	3	0	1	0
44	FRD7	0	0	0	0.004121	-1	-1	-1	-1	-1	-1	-1	-1	-1	-1	-1	-1	-1	-1	-1	-1	-1	-1	2	4	5	1	0	1
45	FRUpts2	0	0	0	0	-1	-1	-1	-1	-1	-1	-1	-1	-1	-1	-1	-1	-1	-1	-1	-1	-1	-1	-1	-1	-1	-1	-1	-1
46	FUM	8.709	8.582	0	0	8	1	0	3	2	1	6	6	1	1	1	-1	-1	-1	-1	-1	-1	-1	-1	-1	-1	-1	-1	-1
47	FUMt2_2	0	0	0	0	-1	-1	-1	-1	-1	-1	-1	-1	-1	-1	-1	-1	-1	-1	-1	-1	-1	-1	-1	-1	-1	-1	-1	-1
48	G6PDH2r	0	9.881	0	1,16E-26	-1	-1	-1	-1	-1	-1	2	2	2	0	0	-1	-1	-1	-1	-1	-1	-1	-1	-1	-1	-1	-1	-1
49	GAPD	0	29.31	35.75	34.8	-1	-1	-1	-1	-1	-1	0	0	0	0	0	6	4	2	2	2	2	1	5	1	1	2	2	2
50	GLCpts	0	18.5	18.5	18.5	-1	-1	-1	-1	-1	-1	3	0	0	0	0	2	3	1	1	2	2	1	6	1	1	2	2	2
51	GLNS	0.1647	0.4227	0.1203	0.2113	11	3	3	0	1	1	2	2	2	2	1	13	7	0	0	1	1	0	0	5	3	1	1	0
52	GLNabc	0	0	0	0	-1	-1	-1	-1	-1	-1	-1	-1	-1	-1	-1	-1	-1	-1	-1	-1	-1	-1	-1	-1	-1	-1	-1	-1
53	GLUDy	0	0	0	0	-1	-1	-1	-1	-1	-1	-1	-1	-1	-1	-1	-1	-1	-1	-1	-1	-1	-1	-1	-1	-1	-1	-1	-1
54	GLUN	0	0	0	0	-1	-1	-1	-1	-1	-1	-1	-1	-1	-1	-1	-1	-1	-1	-1	-1	-1	-1	-1	-1	-1	-1	-1	-1
55	GLUSy	0	0	0	0	-1	-1	-1	-1	-1	-1	-1	-1	-1	-1	-1	-1	-1	-1	-1	-1	-1	-1	-1	-1	-1	-1	-1	-1
56	GLUt2r	0	0	0	0	-1	-1	-1	-1	-1	-1	-1	-1	-1	-1	-1	-1	-1	-1	-1	-1	-1	-1	-1	-1	-1	-1	-1	-1
57	GND	0	9.881	0	0	-1	-1	-1	-1	-1	-1	2	2	2	0	0	-1	-1	-1	-1	-1	-1	-1	-1	-1	-1	-1	-1	-1
58	H2Ot	0	0	12.09	0	-1	-1	-1	-1	-1	-1	-1	-1	-1	-1	-1	9	2	0	0	0	1	0	-1	-1	-1	-1	-1	-1
59	ICDHyr	2.723	10.37	0.5077	0.8918	0	2	2	0	0	0	1	1	1	1	0	0	0	3	3	0	0	0	0	0	0	0	1	0
60	ICL	6.681	0	2,21E-28	0	1	1	0	3	2	1	-1	-1	-1	-1	-1	-1	-1	-1	-1	-1	-1	-1	-1	-1	-1	-1	-1	-1
61	LDH_D	0	0	0	0	-1	-1	-1	-1	-1	-1	-1	-1	-1	-1	-1	-1	-1	-1	-1	-1	-1	-1	-1	-1	-1	-1	-1	-1
62	MALS	6.681	0	0	0	1	1	0	3	2	1	-1	-1	-1	-1	-1	-1	-1	-1	-1	-1	-1	-1	-1	-1	-1	-1	-1	-1
63	MALt2_2	0	0	0	0	-1	-1	-1	-1	-1	-1	-1	-1	-1	-1	-1	-1	-1	-1	-1	-1	-1	-1	-1	-1	-1	-1	-1	-1
64	MDH	13.57	8.582	1,83E-28	0	8	1	0	3	2	1	6	6	1	1	1	-1	-1	-1	-1	-1	-1	-1	-1	-1	-1	-1	-1	-1
65	ME1	0	0	0	0	-1	-1	-1	-1	-1	-1	-1	-1	-1	-1	-1	-1	-1	-1	-1	-1	-1	-1	-1	-1	-1	-1	-1	-1
66	ME2	1.825	0	0	12.26	0	2	2	0	0	0	-1	-1	-1	-1	-1	-1	-1	-1	-1	-1	-1	-1	4	0	0	0	1	0
67	NADH16	45.97	68.9	0	23.56	6	4	5	2	1	1	5	3	4	2	1	-1	-1	-1	-1	-1	-1	-1	3	2	2	1	0	1
68	NADTRHD	0	0	0	0	-1	-1	-1	-1	-1	-1	-1	-1	-1	-1	-1	-1	-1	-1	-1	-1	-1	-1	-1	-1	-1	-1	-1	-1
69	NH4t	3.513	9.014	2.566	4.507	4	3	2	0	0	0	2	2	2	1	0	3	6	6	0	0	0	0	0	0	0	0	1	0
70	O2t	27.34	38.74	0	11.78	7	7	3	0	1	1	4	5	3	2	1	-1	-1	-1	-1	-1	-1	-1	3	2	2	1	0	1
71	PDH	0	16.56	0	0	-1	-1	-1	-1	-1	-1	1	1	1	1	0	-1	-1	-1	-1	-1	-1	-1	-1	-1	-1	-1	-1	-1
72	PFK	0	13.56	18.03	17.68	-1	-1	-1	-1	-1	-1	0	0	0	0	0	2	3	1	1	2	2	1	6	1	1	2	2	2
73	PFL	0	6,37E-27	32.12	28.42	-1	-1	-1	-1	-1	-1	-1	-1	-1	-1	-1	4	5	5	4	1	1	0	7	6	3	0	1	0
74	PGI	0	8.28	18.4	18.33	-1	-1	-1	-1	-1	-1	0	0	0	0	0	2	3	1	1	2	2	1	6	1	1	2	2	2
75	PGK	1.712	0	0	0	5	5	4	4	0	0	-1	-1	-1	-1	-1	-1	-1	-1	-1	-1	-1	-1	-1	-1	-1	-1	-1	-1
76	PGL	0	9.881	0	6,63E-27	-1	-1	-1	-1	-1	-1	2	2	2	0	0	-1	-1	-1	-1	-1	-1	-1	-1	-1	-1	-1	-1	-1
77	PGM	2.676	0	0	0	5	5	4	4	0	0	-1	-1	-1	-1	-1	-1	-1	-1	-1	-1	-1	-1	-1	-1	-1	-1	-1	-1
78	PIt2r	2.37	6.081	1.731	3.041	10	6	3	2	1	1	8	4	3	2	1	8	2	0	2	3	0	0	10	2	2	1	0	1
79	PPC	0	4.737	1.348	14.64	-1	-1	-1	-1	-1	-1	1	1	1	1	0	0	0	3	3	1	0	0	4	0	0	0	1	0
80	PPCK	3.011	0	0	0	0	2	4	4	0	0	-1	-1	-1	-1	-1	-1	-1	-1	-1	-1	-1	-1	-1	-1	-1	-1	-1	-1
81	PPS	0	0	0	0	-1	-1	-1	-1	-1	-1	-1	-1	-1	-1	-1	-1	-1	-1	-1	-1	-1	-1	-1	-1	-1	-1	-1	-1
82	PTAr	0	0	15.17	24.43	-1	-1	-1	-1	-1	-1	-1	-1	-1	-1	-1	4	5	5	4	1	1	0	7	6	3	0	1	0
83	PYK	0	2.744	14.95	0	-1	-1	-1	-1	-1	-1	7	1	1	1	0	11	5	5	4	1	1	0	-1	-1	-1	-1	-1	-1
84	PYRt2r	0	0	0	0	-1	-1	-1	-1	-1	-1	-1	-1	-1	-1	-1	-1	-1	-1	-1	-1	-1	-1	-1	-1	-1	-1	-1	-1
85	RPE	0	5.399	0	0	-1	-1	-1	-1	-1	-1	0	0	0	0	1	-1	-1	-1	-1	-1	-1	-1	-1	-1	-1	-1	-1	-1
86	RPI	0	0	0	0	-1	-1	-1	-1	-1	-1	-1	-1	-1	-1	-1	-1	-1	-1	-1	-1	-1	-1	-1	-1	-1	-1	-1	-1
87	SUCCt2_2	0	0	0	0	-1	-1	-1	-1	-1	-1	-1	-1	-1	-1	-1	-1	-1	-1	-1	-1	-1	-1	-1	-1	-1	-1	-1	-1
88	SUCCt3	0	0	2,21E-28	0.004121	-1	-1	-1	-1	-1	-1	-1	-1	-1	-1	-1	-1	-1	-1	-1	-1	-1	-1	2	4	5	1	0	1
89	SUCDi	8.709	8.582	0	0	8	1	0	3	2	1	6	6	1	1	1	-1	-1	-1	-1	-1	-1	-1	-1	-1	-1	-1	-1	-1
90	SUCOAS	0	0	0	0	-1	-1	-1	-1	-1	-1	-1	-1	-1	-1	-1	-1	-1	-1	-1	-1	-1	-1	-1	-1	-1	-1	-1	-1
91	TALA	0	2.998	0	0	-1	-1	-1	-1	-1	-1	0	0	0	0	0	-1	-1	-1	-1	-1	-1	-1	-1	-1	-1	-1	-1	-1
92	THD2	7.192	0	8.068	1.907	4	3	2	2	1	1	-1	-1	-1	-1	-1	3	6	6	0	0	0	0	5	2	2	1	0	1
93	TKT1	0	2.998	0	0	-1	-1	-1	-1	-1	-1	0	0	0	0	1	-1	-1	-1	-1	-1	-1	-1	-1	-1	-1	-1	-1	-1
94	TKT2	0	2.401	0	0	-1	-1	-1	-1	-1	-1	0	0	0	0	0	-1	-1	-1	-1	-1	-1	-1	-1	-1	-1	-1	-1	-1
95	TPI	0	13.56	18.03	17.68	-1	-1	-1	-1	-1	-1	0	0	0	0	0	2	3	2	1	2	2	1	5	1	1	2	2	2
96	rev_ACALD	0	0	14.67	0	-1	-1	-1	-1	-1	-1	-1	-1	-1	-1	-1	6	4	2	2	3	0	0	-1	-1	-1	-1	-1	-1
97	rev_ACALDt	0	0	0	0	-1	-1	-1	-1	-1	-1	-1	-1	-1	-1	-1	-1	-1	-1	-1	-1	-1	-1	-1	-1	-1	-1	-1	-1
98	rev_ACKr	0	0	15.17	24.43	-1	-1	-1	-1	-1	-1	-1	-1	-1	-1	-1	7	7	0	0	0	1	0	9	5	3	3	1	0
99	rev_ACONTa	0	0	0	0	-1	-1	-1	-1	-1	-1	-1	-1	-1	-1	-1	-1	-1	-1	-1	-1	-1	-1	-1	-1	-1	-1	-1	-1
100	rev_ACONTb	0	0	0	0	-1	-1	-1	-1	-1	-1	-1	-1	-1	-1	-1	-1	-1	-1	-1	-1	-1	-1	-1	-1	-1	-1	-1	-1
101	rev_ACt2r	0	0	15.17	24.43	-1	-1	-1	-1	-1	-1	-1	-1	-1	-1	-1	7	7	0	0	0	1	0	9	5	3	3	1	0
102	rev_ADK1	0	0	0	0	-1	-1	-1	-1	-1	-1	-1	-1	-1	-1	-1	-1	-1	-1	-1	-1	-1	-1	-1	-1	-1	-1	-1	-1
103	rev_AKGDH	0	0	0	0	-1	-1	-1	-1	-1	-1	-1	-1	-1	-1	-1	-1	-1	-1	-1	-1	-1	-1	-1	-1	-1	-1	-1	-1
104	rev_AKGt2r	0	0	0	0	-1	-1	-1	-1	-1	-1	-1	-1	-1	-1	-1	-1	-1	-1	-1	-1	-1	-1	-1	-1	-1	-1	-1	-1
105	rev_ALCD2x	0	0	14.67	0	-1	-1	-1	-1	-1	-1	-1	-1	-1	-1	-1	6	4	2	2	3	0	1	-1	-1	-1	-1	-1	-1
106	rev_ATPM	0	0	0	0	-1	-1	-1	-1	-1	-1	-1	-1	-1	-1	-1	-1	-1	-1	-1	-1	-1	-1	-1	-1	-1	-1	-1	-1
107	rev_ATPS4r	0	0	11.19	0	-1	-1	-1	-1	-1	-1	-1	-1	-1	-1	-1	12	2	0	0	0	0	0	-1	-1	-1	-1	-1	-1
108	rev_Biomass_Ecoli_core_w_GAM	0	0	0	0	-1	-1	-1	-1	-1	-1	-1	-1	-1	-1	-1	-1	-1	-1	-1	-1	-1	-1	-1	-1	-1	-1	-1	-1
109	rev_CO2t	9.586	40.65	0	0	0	2	2	0	0	0	1	1	1	1	0	-1	-1	-1	-1	-1	-1	-1	-1	-1	-1	-1	-1	-1
110	rev_CS	0	0	0	0	-1	-1	-1	-1	-1	-1	-1	-1	-1	-1	-1	-1	-1	-1	-1	-1	-1	-1	-1	-1	-1	-1	-1	-1
111	rev_CYTBD	0	0	0	0	-1	-1	-1	-1	-1	-1	-1	-1	-1	-1	-1	-1	-1	-1	-1	-1	-1	-1	-1	-1	-1	-1	-1	-1
112	rev_D_LACt2	0	0	0	0	-1	-1	-1	-1	-1	-1	-1	-1	-1	-1	-1	-1	-1	-1	-1	-1	-1	-1	-1	-1	-1	-1	-1	-1
113	rev_ENO	2.676	0	0	0	5	5	4	4	0	0	-1	-1	-1	-1	-1	-1	-1	-1	-1	-1	-1	-1	-1	-1	-1	-1	-1	-1
114	rev_ETOHt2r	0	0	14.67	0	-1	-1	-1	-1	-1	-1	-1	-1	-1	-1	-1	10	4	2	2	3	0	0	-1	-1	-1	-1	-1	-1
115	rev_EX_ac(e)	0	0	0	0	-1	-1	-1	-1	-1	-1	-1	-1	-1	-1	-1	-1	-1	-1	-1	-1	-1	-1	-1	-1	-1	-1	-1	-1
116	rev_EX_acald(e)	0	0	0	0	-1	-1	-1	-1	-1	-1	-1	-1	-1	-1	-1	-1	-1	-1	-1	-1	-1	-1	-1	-1	-1	-1	-1	-1
117	rev_EX_akg(e)	0	0	0	0	-1	-1	-1	-1	-1	-1	-1	-1	-1	-1	-1	-1	-1	-1	-1	-1	-1	-1	-1	-1	-1	-1	-1	-1
118	rev_EX_co2(e)	0	0	0.8408	1.481	-1	-1	-1	-1	-1	-1	-1	-1	-1	-1	-1	0	0	3	3	1	0	0	4	0	0	0	1	0
119	rev_EX_etoh(e)	18.5	0	0	0	6	4	6	2	1	1	-1	-1	-1	-1	-1	-1	-1	-1	-1	-1	-1	-1	-1	-1	-1	-1	-1	-1
120	rev_EX_for(e)	0	0	0	0	-1	-1	-1	-1	-1	-1	-1	-1	-1	-1	-1	-1	-1	-1	-1	-1	-1	-1	-1	-1	-1	-1	-1	-1
121	rev_EX_fru(e)	0	0	0	0	-1	-1	-1	-1	-1	-1	-1	-1	-1	-1	-1	-1	-1	-1	-1	-1	-1	-1	-1	-1	-1	-1	-1	-1
122	rev_EX_fum(e)	0	0	0	0	-1	-1	-1	-1	-1	-1	-1	-1	-1	-1	-1	-1	-1	-1	-1	-1	-1	-1	-1	-1	-1	-1	-1	-1
123	rev_EX_glc(e)	0	18.5	18.5	18.5	-1	-1	-1	-1	-1	-1	3	0	0	0	0	2	3	1	1	1	2	1	6	1	1	2	2	2
124	rev_EX_gln_L(e)	0	0	0	0	-1	-1	-1	-1	-1	-1	-1	-1	-1	-1	-1	-1	-1	-1	-1	-1	-1	-1	-1	-1	-1	-1	-1	-1
125	rev_EX_glu_L(e)	0	0	0	0	-1	-1	-1	-1	-1	-1	-1	-1	-1	-1	-1	-1	-1	-1	-1	-1	-1	-1	-1	-1	-1	-1	-1	-1
126	rev_EX_h(e)	0	0	0	0	-1	-1	-1	-1	-1	-1	-1	-1	-1	-1	-1	-1	-1	-1	-1	-1	-1	-1	-1	-1	-1	-1	-1	-1
127	rev_EX_h2o(e)	0	0	12.09	0	-1	-1	-1	-1	-1	-1	-1	-1	-1	-1	-1	9	2	0	0	0	1	0	-1	-1	-1	-1	-1	-1
128	rev_EX_lac_D(e)	0	0	0	0	-1	-1	-1	-1	-1	-1	-1	-1	-1	-1	-1	-1	-1	-1	-1	-1	-1	-1	-1	-1	-1	-1	-1	-1
129	rev_EX_mal_L(e)	0	0	0	0	-1	-1	-1	-1	-1	-1	-1	-1	-1	-1	-1	-1	-1	-1	-1	-1	-1	-1	-1	-1	-1	-1	-1	-1
130	rev_EX_nh4(e)	3.513	9.014	2.566	4.507	4	3	2	0	0	0	2	2	2	1	0	3	6	6	0	0	0	0	0	0	0	0	1	0
131	rev_EX_o2(e)	27.34	38.74	0	11.78	7	7	3	0	1	1	4	5	3	2	1	-1	-1	-1	-1	-1	-1	-1	3	2	2	1	0	1
132	rev_EX_pi(e)	2.37	6.081	1.731	3.041	10	6	3	2	1	1	8	4	3	2	1	8	2	0	2	3	0	0	10	2	2	1	0	1
133	rev_EX_pyr(e)	0	0	0	0	-1	-1	-1	-1	-1	-1	-1	-1	-1	-1	-1	-1	-1	-1	-1	-1	-1	-1	-1	-1	-1	-1	-1	-1
134	rev_EX_succ(e)	0	0	0	0	-1	-1	-1	-1	-1	-1	-1	-1	-1	-1	-1	-1	-1	-1	-1	-1	-1	-1	-1	-1	-1	-1	-1	-1
135	rev_FBA	0.6408	0	0	0	3	0	1	1	0	0	-1	-1	-1	-1	-1	-1	-1	-1	-1	-1	-1	-1	-1	-1	-1	-1	-1	-1
136	rev_FBP	0	0	0	0	-1	-1	-1	-1	-1	-1	-1	-1	-1	-1	-1	-1	-1	-1	-1	-1	-1	-1	-1	-1	-1	-1	-1	-1
137	rev_FORt2	0	0	0	0	-1	-1	-1	-1	-1	-1	-1	-1	-1	-1	-1	-1	-1	-1	-1	-1	-1	-1	-1	-1	-1	-1	-1	-1
138	rev_FORti	0	0	0	0	-1	-1	-1	-1	-1	-1	-1	-1	-1	-1	-1	-1	-1	-1	-1	-1	-1	-1	-1	-1	-1	-1	-1	-1
139	rev_FRD7	0	0	0	0	-1	-1	-1	-1	-1	-1	-1	-1	-1	-1	-1	-1	-1	-1	-1	-1	-1	-1	-1	-1	-1	-1	-1	-1
140	rev_FRUpts2	0	0	0	0	-1	-1	-1	-1	-1	-1	-1	-1	-1	-1	-1	-1	-1	-1	-1	-1	-1	-1	-1	-1	-1	-1	-1	-1
141	rev_FUM	0	0	0	0.004121	-1	-1	-1	-1	-1	-1	-1	-1	-1	-1	-1	-1	-1	-1	-1	-1	-1	-1	2	4	5	1	0	1
142	rev_FUMt2_2	0	0	0	0	-1	-1	-1	-1	-1	-1	-1	-1	-1	-1	-1	-1	-1	-1	-1	-1	-1	-1	-1	-1	-1	-1	-1	-1
143	rev_G6PDH2r	0	0	0	0	-1	-1	-1	-1	-1	-1	-1	-1	-1	-1	-1	-1	-1	-1	-1	-1	-1	-1	-1	-1	-1	-1	-1	-1
144	rev_GAPD	1.712	0	0	0	5	5	4	4	0	0	-1	-1	-1	-1	-1	-1	-1	-1	-1	-1	-1	-1	-1	-1	-1	-1	-1	-1
145	rev_GLCpts	0	0	0	0	-1	-1	-1	-1	-1	-1	-1	-1	-1	-1	-1	-1	-1	-1	-1	-1	-1	-1	-1	-1	-1	-1	-1	-1
146	rev_GLNS	0	0	0	0	-1	-1	-1	-1	-1	-1	-1	-1	-1	-1	-1	-1	-1	-1	-1	-1	-1	-1	-1	-1	-1	-1	-1	-1
147	rev_GLNabc	0	0	0	0	-1	-1	-1	-1	-1	-1	-1	-1	-1	-1	-1	-1	-1	-1	-1	-1	-1	-1	-1	-1	-1	-1	-1	-1
148	rev_GLUDy	3.348	8.591	2.446	4.296	4	3	2	0	0	1	2	2	2	1	0	3	6	6	0	0	0	0	0	0	0	0	1	0
149	rev_GLUN	0	0	0	0	-1	-1	-1	-1	-1	-1	-1	-1	-1	-1	-1	-1	-1	-1	-1	-1	-1	-1	-1	-1	-1	-1	-1	-1
150	rev_GLUSy	0	0	0	0	-1	-1	-1	-1	-1	-1	-1	-1	-1	-1	-1	-1	-1	-1	-1	-1	-1	-1	-1	-1	-1	-1	-1	-1
151	rev_GLUt2r	0	0	0	0	-1	-1	-1	-1	-1	-1	-1	-1	-1	-1	-1	-1	-1	-1	-1	-1	-1	-1	-1	-1	-1	-1	-1	-1
152	rev_GND	0	0	0	0	-1	-1	-1	-1	-1	-1	-1	-1	-1	-1	-1	-1	-1	-1	-1	-1	-1	-1	-1	-1	-1	-1	-1	-1
153	rev_H2Ot	32.78	52.69	0	4.544	9	9	3	0	0	0	9	4	2	0	0	-1	-1	-1	-1	-1	-1	-1	2	4	5	4	0	1
154	rev_ICDHyr	0	0	0	0	-1	-1	-1	-1	-1	-1	-1	-1	-1	-1	-1	-1	-1	-1	-1	-1	-1	-1	-1	-1	-1	-1	-1	-1
155	rev_ICL	0	0	0	0	-1	-1	-1	-1	-1	-1	-1	-1	-1	-1	-1	-1	-1	-1	-1	-1	-1	-1	-1	-1	-1	-1	-1	-1
156	rev_LDH_D	0	0	0	0	-1	-1	-1	-1	-1	-1	-1	-1	-1	-1	-1	-1	-1	-1	-1	-1	-1	-1	-1	-1	-1	-1	-1	-1
157	rev_MALS	0	0	0	0	-1	-1	-1	-1	-1	-1	-1	-1	-1	-1	-1	-1	-1	-1	-1	-1	-1	-1	-1	-1	-1	-1	-1	-1
158	rev_MALt2_2	0	0	0	0	-1	-1	-1	-1	-1	-1	-1	-1	-1	-1	-1	-1	-1	-1	-1	-1	-1	-1	-1	-1	-1	-1	-1	-1
159	rev_MDH	0	0	0	12.27	-1	-1	-1	-1	-1	-1	-1	-1	-1	-1	-1	-1	-1	-1	-1	-1	-1	-1	4	0	0	0	1	0
160	rev_ME1	0	0	0	0	-1	-1	-1	-1	-1	-1	-1	-1	-1	-1	-1	-1	-1	-1	-1	-1	-1	-1	-1	-1	-1	-1	-1	-1
161	rev_ME2	0	0	0	0	-1	-1	-1	-1	-1	-1	-1	-1	-1	-1	-1	-1	-1	-1	-1	-1	-1	-1	-1	-1	-1	-1	-1	-1
162	rev_NADH16	0	0	0	0	-1	-1	-1	-1	-1	-1	-1	-1	-1	-1	-1	-1	-1	-1	-1	-1	-1	-1	-1	-1	-1	-1	-1	-1
163	rev_NADTRHD	0	0	0	0	-1	-1	-1	-1	-1	-1	-1	-1	-1	-1	-1	-1	-1	-1	-1	-1	-1	-1	-1	-1	-1	-1	-1	-1
164	rev_NH4t	0	0	0	0	-1	-1	-1	-1	-1	-1	-1	-1	-1	-1	-1	-1	-1	-1	-1	-1	-1	-1	-1	-1	-1	-1	-1	-1
165	rev_O2t	0	0	0	0	-1	-1	-1	-1	-1	-1	-1	-1	-1	-1	-1	-1	-1	-1	-1	-1	-1	-1	-1	-1	-1	-1	-1	-1
166	rev_PDH	0	0	0	0	-1	-1	-1	-1	-1	-1	-1	-1	-1	-1	-1	-1	-1	-1	-1	-1	-1	-1	-1	-1	-1	-1	-1	-1
167	rev_PFK	0	0	0	0	-1	-1	-1	-1	-1	-1	-1	-1	-1	-1	-1	-1	-1	-1	-1	-1	-1	-1	-1	-1	-1	-1	-1	-1
168	rev_PFL	0	0	0	0	-1	-1	-1	-1	-1	-1	-1	-1	-1	-1	-1	-1	-1	-1	-1	-1	-1	-1	-1	-1	-1	-1	-1	-1
169	rev_PGI	0.1321	0	0	0	2	0	1	1	0	1	-1	-1	-1	-1	-1	-1	-1	-1	-1	-1	-1	-1	-1	-1	-1	-1	-1	-1
170	rev_PGK	0	29.31	35.75	34.8	-1	-1	-1	-1	-1	-1	3	0	0	0	0	5	8	1	1	2	2	1	8	1	1	2	2	2
171	rev_PGL	0	0	0	0	-1	-1	-1	-1	-1	-1	-1	-1	-1	-1	-1	-1	-1	-1	-1	-1	-1	-1	-1	-1	-1	-1	-1	-1
172	rev_PGM	0	26.84	35.05	33.57	-1	-1	-1	-1	-1	-1	3	0	0	0	0	5	8	1	1	2	2	1	8	1	1	2	2	2
173	rev_PIt2r	0	0	0	0	-1	-1	-1	-1	-1	-1	-1	-1	-1	-1	-1	-1	-1	-1	-1	-1	-1	-1	-1	-1	-1	-1	-1	-1
174	rev_PPC	0	0	0	0	-1	-1	-1	-1	-1	-1	-1	-1	-1	-1	-1	-1	-1	-1	-1	-1	-1	-1	-1	-1	-1	-1	-1	-1
175	rev_PPCK	0	0	0	0	-1	-1	-1	-1	-1	-1	-1	-1	-1	-1	-1	-1	-1	-1	-1	-1	-1	-1	-1	-1	-1	-1	-1	-1
176	rev_PPS	0	0	0	0	-1	-1	-1	-1	-1	-1	-1	-1	-1	-1	-1	-1	-1	-1	-1	-1	-1	-1	-1	-1	-1	-1	-1	-1
177	rev_PTAr	6,17E-27	3,69E-26	0	0	-1	-1	-1	-1	-1	-1	-1	-1	-1	-1	-1	-1	-1	-1	-1	-1	-1	-1	-1	-1	-1	-1	-1	-1
178	rev_PYK	0	0	0	0	-1	-1	-1	-1	-1	-1	-1	-1	-1	-1	-1	-1	-1	-1	-1	-1	-1	-1	-1	-1	-1	-1	-1	-1
179	rev_PYRt2r	0	0	0	0	-1	-1	-1	-1	-1	-1	-1	-1	-1	-1	-1	-1	-1	-1	-1	-1	-1	-1	-1	-1	-1	-1	-1	-1
180	rev_RPE	0.463	0	0.3382	0.5941	2	0	1	1	0	0	-1	-1	-1	-1	-1	1	1	4	0	0	1	0	1	3	4	3	0	0
181	rev_RPI	0.463	4.482	0.3382	0.5941	2	0	1	1	0	0	0	0	0	0	1	1	1	4	0	0	1	0	1	3	4	3	0	0
182	rev_SUCCt2_2	0	0	0	0	-1	-1	-1	-1	-1	-1	-1	-1	-1	-1	-1	-1	-1	-1	-1	-1	-1	-1	-1	-1	-1	-1	-1	-1
183	rev_SUCCt3	0	0	0	0	-1	-1	-1	-1	-1	-1	-1	-1	-1	-1	-1	-1	-1	-1	-1	-1	-1	-1	-1	-1	-1	-1	-1	-1
184	rev_SUCDi	0	0	0	0	-1	-1	-1	-1	-1	-1	-1	-1	-1	-1	-1	-1	-1	-1	-1	-1	-1	-1	-1	-1	-1	-1	-1	-1
185	rev_SUCOAS	2.028	8.582	0	0	0	2	0	3	2	1	1	1	1	1	1	-1	-1	-1	-1	-1	-1	-1	-1	-1	-1	-1	-1	-1
186	rev_TALA	0.1152	0	0.08418	0.1479	3	0	1	1	0	0	-1	-1	-1	-1	-1	1	1	4	0	0	1	1	1	3	4	3	0	1
187	rev_THD2	0	0	0	0	-1	-1	-1	-1	-1	-1	-1	-1	-1	-1	-1	-1	-1	-1	-1	-1	-1	-1	-1	-1	-1	-1	-1	-1
188	rev_TKT1	0.1152	0	0.08418	0.1479	2	0	1	1	0	1	-1	-1	-1	-1	-1	1	1	4	0	0	1	0	1	3	4	3	0	1
189	rev_TKT2	0.3478	0	0.2541	0.4463	3	0	1	1	0	0	-1	-1	-1	-1	-1	1	1	4	0	0	1	1	1	3	4	3	0	1
190	rev_TPI	0.6408	0	0	0	3	0	1	1	0	0	-1	-1	-1	-1	-1	-1	-1	-1	-1	-1	-1	-1	-1	-1	-1	-1	-1	-1

## Sheet: Hepatocyte MFG
Id	Label	Reaction	pagerank WT	percentile WT	pagerank PH1	percentile PH1	Change in pagerank percentile from WT to PH1	Change in pagerank from WT to PH1 (%)	WT community (t=7.94)	Rank in WT community	PH1 community (t=5.93)	Rank in PH1 community	Change in Flux: WT - PH1	reverse of
1	r0001	S-Adenosylmethioninamine(c) -> 5-Methylthioadenosine(c) + Adenosylmethioninamine-potential(c)	9.74e-05	58.92	9.79e-05	58.61	-0.31	-0.526137	4	189	4	191	0	-
2	r0002	L-Carnitine(c) <=> L-Carnitine(r)	0.000167	42.44	0.000168	43.62	1.18	2.7804	3	181	3	197	0	-
3	r0003	HDL(r) <=> 2 ApoA1(r) + 20 Cholesterol(r) + 90 PC-VLDL-pool(r) + 25 PE-VLDL-pool(r) + 30 PS-VLDL-pool(r) + 75 SM-pool(r)	4.37e-05	96.56	4.39e-05	96.48	-0.08	-0.08285	2	548	3	405	0	-
4	r0004	HDL(l) -> 2 ApoA1(l) + 20 Cholesterol(l) + 90 PC-VLDL-pool(l) + 25 PE-VLDL-pool(l) + 30 PS-VLDL-pool(l) + 75 SM-pool(l)	4.37e-05	96.59	4.39e-05	96.46	-0.13	-0.13459	0	1684	3	400	0	-
5	r0005	H2O(c) + Dehydroalanine(c) -> NH3(c) + Pyruvate(c)	4.41e-05	94.59	4.44e-05	94.44	-0.15	-0.158579	0	1619	0	1550	0	-
6	r0006	H2O(r) + PPi(r) -> 2 Pi(r)	0.000807	4.57	0.000658	5.67	1.1	24.07	0	125	0	152	-0.0987967	-
7	r0007	H2O(c) + PPi(c) -> 2 Pi(c)	0.00226	1.05	0.00243	1.02	-0.03	-2.85714	0	44	0	42	-1.70833	-
8	r0008	H2O(m) + PPi(m) -> 2 Pi(m)	6.05e-05	78.35	6.09e-05	76.33	-2.02	-2.57817	1	750	1	777	-0.603935	-
9	r0009	H2O(p) + PPi(p) -> 2 Pi(p)	0.000655	5.2	0.000665	5.64	0.44	8.46154	0	140	3	23	0	-
10	r0010	2 H2O2(c) -> 2 H2O(c) + O2(c)	0.000209	33.23	0.000233	30.63	-2.6	-7.82426	0	307	0	278	7.04462	-
11	r0011	2 H2O2(m) -> 2 H2O(m) + O2(m)	4.37e-05	96.61	4.39e-05	96.54	-0.07	-0.0724563	1	808	1	832	0.200588	-
12	r0012	2 H2O2(p) -> 2 H2O(p) + O2(p)	0.000355	10.52	0.000466	7.74	-2.78	-26.4259	3	39	3	41	0.888315	-
13	r0013	H2O(l) + Chitobiose(l) -> 2 N-Acetylglucosamine(l)	0.000223	31.42	0.000218	33.49	2.07	6.58816	5	33	5	34	0	-
14	r0014	H2O(s) + Maltose(s) <=> 2 Glucose(s)	0.000197	36.17	0.00019	38.48	2.31	6.38651	5	61	5	63	0	-
15	r0015	2 5-Aminolevulinate(c) -> 2 H2O(c) + Porphobilinogen(c)	4.37e-05	99.97	4.39e-05	96.51	-3.46	-3.46104	0	1629	0	1562	0	-
16	r0016	O2(s) + 4 Fe2+(s) <=> 2 H2O(s) + 4 Fe3+(s)	0.000178	39.37	0.000178	40.94	1.57	3.98781	5	72	5	72	0	-
17	r0017	O2(m) + 4 H+(PG)(m) + 4 Ferrocytochrome_C(m) -> 2 H2O(m) + 4 H+(PG)(c) + 4 Ferricytochrome_C(m)	0.000396	9.71	0.000431	8.22	-1.49	-15.345	1	74	1	55	-1.14009	-
18	r0018	H2O(c) + 4 Porphobilinogen(c) -> 4 NH3(c) + Hydroxymethylbilane(c)	4.41e-05	94.62	4.44e-05	94.46	-0.16	-0.169097	0	1618	0	1549	0	-
19	r0019	H2O(m) + ATP(m) + 3 H+(PG)(m) <=> ADP(m) + Pi(m) + 3 H+(PG)(c)	0.000263	18.37	0.000296	12.78	-5.59	-30.43	1	157	1	135	7.89888	-
20	r0020	ATP(c) -> PPi(c) + cAMP(c)	4.46e-05	93.25	4.49e-05	93.18	-0.07	-0.075067	0	1588	0	1519	1.82154	-
21	r0021	NAD+(c) + 2 GSH(c) <=> NADH(c) + GSSG(c)	0.000182	38.24	0.000197	37.11	-1.13	-2.95502	0	323	0	322	0	-
22	r0022	NAD+(m) + 2 GSH(m) <=> NADH(m) + GSSG(m)	0.000138	49.48	0.000123	53.33	3.85	7.78092	1	508	1	573	0	-
23	r0023	NADH(c) + 2 Ferricytochrome_b5(c) <=> NAD+(c) + 2 Ferrocytochrome_b5(c)	0.000209	33.18	0.000234	30.45	-2.73	-8.22785	3	98	0	277	-0.968256	-
24	r0024	O2(c) + N-(omega)-Hydroxyarginine(c) <=> H2O(c) + Citrulline(c) + NO(c)	8.09e-05	64.25	9.47e-05	59.79	-4.46	-6.94163	0	667	0	536	0	-
25	r0025	NADP+(c) + 2 GSH(c) <=> NADPH(c) + GSSG(c)	0.000297	13.15	0.000273	14.36	1.21	9.20152	4	22	4	31	17.6134	-
26	r0026	NADP+(m) + 2 GSH(m) <=> NADPH(m) + GSSG(m)	0.000163	43.73	0.000181	40.37	-3.36	-7.68351	1	426	1	374	0.401176	-
27	r0027	NADP+(c) + 2 Cysteine(c) <=> NADPH(c) + Cystine(c)	0.00024	24.67	0.000226	31.89	7.22	29.2663	4	93	4	106	0	-
28	r0028	H2O(c) + ADP(c) -> Pi(c) + AMP(c)	0.000624	5.49	0.000704	5.2	-0.29	-5.28233	0	151	0	141	0.189915	-
29	r0029	H2O(s) + ADP(s) -> Pi(s) + AMP(s)	0.000197	36.27	0.00019	38.58	2.31	6.3689	5	57	5	59	0	-
30	r0030	ATP(c) + AMP(c) <=> 2 ADP(c)	0.00141	2.86	0.00156	2.07	-0.79	-27.6224	0	93	0	71	0.228554	-
31	r0031	ATP(m) + AMP(m) <=> 2 ADP(m)	6.92e-05	70.92	6.8e-05	68.32	-2.6	-3.6661	1	736	1	763	-0.603935	-
32	r0032	ATP(c) + Dephospho-CoA(c) <=> ADP(c) + CoA(c)	4.51e-05	92.41	4.49e-05	93.2	0.79	0.854886	3	367	3	382	0	-
33	r0033	ATP(m) + Dephospho-CoA(m) -> ADP(m) + CoA(m)	6.92e-05	70.94	6.8e-05	68.35	-2.59	-3.65097	1	735	1	762	0	-
34	r0034	H2O(m) + 2 ATP(m) + CO2(m) + NH3(m) <=> 2 ADP(m) + Pi(m) + Carbamoyl-P(m)	0.000291	13.31	0.000318	11.47	-1.84	-13.8242	1	142	1	118	0.00860641	-
35	r0035	H2O(r) + UDP(r) -> Pi(r) + UMP(r)	0.000356	10.5	0.000334	10.87	0.37	3.52381	3	38	3	57	0	-
36	r0036	H2O(s) + UDP(s) <=> Pi(s) + UMP(s)	0.000197	36.3	0.00019	38.61	2.31	6.36364	5	56	5	58	0	-
37	r0037	ATP(c) + UDP(c) <=> ADP(c) + UTP(c)	0.000138	49.32	0.00018	40.47	-8.85	-17.944	0	420	0	339	1.06044	-
38	r0038	ATP(c) + UMP(c) <=> ADP(c) + UDP(c)	0.000115	54.28	0.000117	54.17	-0.11	-0.202653	0	507	0	458	1.46266	-
39	r0039	H2O(s) + UTP(s) -> Pi(s) + UDP(s)	0.000197	36.33	0.00019	38.64	2.31	6.35838	5	55	5	57	0	-
40	r0040	H2O(c) + FAD(c) -> AMP(c) + FMN(c)	7.78e-05	66.48	7.85e-05	64.67	-1.81	-2.72262	0	727	0	618	0	-
41	r0041	ATP(c) + Pyridoxal(c) -> ADP(c) + Pyridoxal-P(c)	5.39e-05	81.78	5.43e-05	81.94	0.16	0.195647	0	1206	0	1144	0	-
42	r0042	Pi(c) + PPi(c) + SAM(c) <=> H2O(c) + ATP(c) + Methionine(c)	0.00387	0.39	0.0039	0.55	0.16	41.0256	0	14	0	20	1.30405	-
43	r0043	SAM(c) <=> CO2(c) + S-Adenosylmethioninamine(c)	0.000113	54.78	0.000118	53.91	-0.87	-1.58817	4	179	4	181	0	-
44	r0044	H2O(c) + AMP(c) <=> NH3(c) + IMP(c)	0.00141	2.89	0.00156	2.1	-0.79	-27.3356	0	92	0	70	-1.50198	-
45	r0045	H2O(c) + AMP(c) -> Pi(c) + Adenosine(c)	0.00141	2.91	0.00156	2.13	-0.78	-26.8041	0	91	0	69	0.993751	-
46	r0046	H2O(s) + AMP(s) -> Pi(s) + Adenosine(s)	0.000197	36.35	0.00019	38.66	2.31	6.35488	5	54	5	56	0	-
47	r0047	H2O(m) + AMP(m) -> Pi(m) + Adenosine(m)	6.05e-05	78.16	6.09e-05	76.14	-2.02	-2.58444	1	756	1	783	0	-
48	r0048	ATP(c) + Adenosine(c) <=> ADP(c) + AMP(c)	0.000132	50.68	0.000171	42.78	-7.9	-15.588	0	433	0	352	-0.250374	-
49	r0049	H2O(c) + PAP(c) -> Pi(c) + AMP(c)	7.12e-05	69.58	7.19e-05	66.69	-2.89	-4.15349	0	823	0	658	0	-
50	r0050	PPi(c) + AMP(c) <=> PRPP(c) + Adenine(c)	0.00363	0.55	0.00395	0.5	-0.05	-9.09091	0	21	0	19	-2.2484	-
51	r0051	PPi(s) + AMP(s) <=> PRPP(s) + Adenine(s)	4.37e-05	96.64	4.39e-05	96.56	-0.08	-0.0827815	0	1683	0	1607	0	-
52	r0052	H2O(c) + cAMP(c) -> AMP(c)	4.41e-05	94.51	4.44e-05	94.3	-0.21	-0.222199	0	1622	0	1553	1.82154	-
53	r0053	H2O(c) + SAH(c) <=> Homocysteine(c) + Adenosine(c)	0.000128	51.97	0.000132	51.31	-0.66	-1.26996	4	169	4	170	-1.30405	-
54	r0054	ATP(c) + Pyruvate(c) <=> ADP(c) + PEP(c)	0.000129	51.23	0.00013	51.68	0.45	0.878392	1	536	1	544	-39.636	-
55	r0055	H2O(c) + NADP+(c) + Methylglyoxal(c) <=> NADPH(c) + Pyruvate(c)	0.000279	14.04	0.000273	14.41	0.37	2.63533	4	33	4	32	0	-
56	r0056	NAD+(m) + CoA(m) + Pyruvate(m) -> NADH(m) + CO2(m) + Acetyl-CoA(m)	0.000423	9	0.000392	9.21	0.21	2.33333	1	61	1	73	-7.97287	-
57	r0057	NAD+(m) + Malate(m) <=> NADH(m) + CO2(m) + Pyruvate(m)	0.000407	9.32	0.000336	10.76	1.44	15.4506	1	69	1	108	0	-
58	r0058	NADP+(c) + Malate(c) <=> NADPH(c) + CO2(c) + Pyruvate(c)	0.000472	7.74	0.000408	8.9	1.16	14.9871	4	5	4	7	19.8633	-
59	r0059	NADP+(m) + Malate(m) <=> NADPH(m) + CO2(m) + Pyruvate(m)	0.000432	8.9	0.000393	9.16	0.26	2.92135	1	59	1	72	-1.59504	-
60	r0060	Serine(c) -> NH3(c) + Pyruvate(c)	4.61e-05	91.21	4.79e-05	89.66	-1.55	-1.69938	0	1515	0	1402	-68.262	-
61	r0061	H2O(c) + Acetyl-CoA(c) -> CoA(c) + Acetate(c)	9.38e-05	60.08	0.000114	54.72	-5.36	-8.92144	3	316	3	276	-0.0803122	-
62	r0062	H2O(m) + Acetyl-CoA(m) -> CoA(m) + Acetate(m)	0.000243	21.55	0.000236	30.31	8.76	40.6497	1	184	1	206	-1.6831	-
63	r0063	Malonyl-CoA(c) -> CO2(c) + Acetyl-CoA(c)	6.43e-05	75.88	7.64e-05	65.59	-10.29	-13.5609	3	344	3	346	-0.199208	-
64	r0064	Malonyl-CoA(m) -> CO2(m) + Acetyl-CoA(m)	4.43e-05	93.86	4.42e-05	95.33	1.47	1.56616	1	779	1	811	0.465221	-
65	r0065	Malonyl-CoA(p) -> CO2(p) + Acetyl-CoA(p)	4.37e-05	96.67	4.39e-05	96.59	-0.08	-0.0827558	4	236	3	426	0	-
66	r0066	ATP(c) + CoA(c) + Acetate(c) -> PPi(c) + AMP(c) + Acetyl-CoA(c)	0.000331	11.63	0.000371	9.79	-1.84	-15.8212	3	41	3	52	-1.44741	-
67	r0067	ATP(m) + CoA(m) + Acetate(m) -> PPi(m) + AMP(m) + Acetyl-CoA(m)	0.000299	13.1	0.000325	11.21	-1.89	-14.4275	1	136	1	115	-0.0467775	-
68	r0068	CoA(c) + Acetyl_adenylate(c) -> AMP(c) + Acetyl-CoA(c)	0.000219	31.99	0.00024	25.83	-6.16	-19.256	3	86	3	110	0	-
69	r0069	2 Acetyl-CoA(c) <=> CoA(c) + Acetoacetyl-CoA(c)	0.000143	48.5	0.000183	40.18	-8.32	-17.1546	3	240	3	168	-0.175023	-
70	r0070	2 Acetyl-CoA(m) <=> CoA(m) + Acetoacetyl-CoA(m)	0.000409	9.29	0.000395	9.11	-0.18	-1.93757	1	67	1	71	-1.18589	-
71	r0071	2 Acetyl-CoA(p) <=> CoA(p) + Acetoacetyl-CoA(p)	4.37e-05	96.69	4.39e-05	96.61	-0.08	-0.0827386	3	391	3	421	0	-
72	r0072	ATP(m) + Glutamate(m) -> ADP(m) + Glutamyl-5P(m)	0.000173	40.52	0.000176	41.65	1.13	2.78875	1	395	1	407	0	-
73	r0073	H2O(m) + NAD+(m) + Glutamate(m) <=> NADH(m) + NH3(m) + AKG(m)	0.000259	18.56	0.000248	21.18	2.62	14.1164	1	159	1	185	-5.78537	-
74	r0074	H2O(m) + NAD+(m) + L-Glutamate_5-semialdehyde(m) <=> NADH(m) + Glutamate(m)	0.000168	42.02	0.000153	46.77	4.75	11.3041	1	417	1	470	2.22045e-16	-
75	r0075	H2O(m) + NADP+(m) + Glutamate(m) <=> NADPH(m) + NH3(m) + AKG(m)	0.000284	13.83	0.000305	12.26	-1.57	-11.3521	1	149	1	128	-0.52013	-
76	r0076	2 H2O(c) + ATP(c) + 5-Oxoproline(c) -> ADP(c) + Pi(c) + Glutamate(c)	4.56e-05	91.89	4.59e-05	91.55	-0.34	-0.370008	0	1525	0	1453	0	-
77	r0077	ATP(c) + NH3(c) + Glutamate(c) -> ADP(c) + Pi(c) + Glutamine(c)	0.000157	45.43	0.000179	40.63	-4.8	-10.5657	0	386	0	340	3.38333	-
78	r0078	H2O(m) + Glutamine(m) -> NH3(m) + Glutamate(m)	7.05e-05	69.9	7.03e-05	67.35	-2.55	-3.64807	1	713	1	743	1.12103	-
79	r0079	H2O(c) + ATP(c) + Glutamine(c) + Deamido-NAD(c) -> NAD+(c) + PPi(c) + AMP(c) + Glutamate(c)	4.92e-05	87.87	4.92e-05	88.29	0.42	0.477979	0	1408	0	1363	0	-
80	r0080	AKG(c) + Alanine(c) <=> Pyruvate(c) + Glutamate(c)	0.000215	32.62	0.000214	34.41	1.79	5.48743	0	298	1	274	-3.39	-
81	r0081	AKG(m) + Alanine(m) <=> Pyruvate(m) + Glutamate(m)	0.000267	17.69	0.000245	23.28	5.59	31.5998	1	154	1	192	-3.73341	-
82	r0082	Oxalosuccinate(c) <=> CO2(c) + AKG(c)	0.000178	39.34	0.000198	36.75	-2.59	-6.58363	1	371	4	133	-1.9647	-
83	r0083	Oxalosuccinate(m) <=> CO2(m) + AKG(m)	0.00021	33.07	0.000211	34.65	1.58	4.77774	1	264	1	289	0.753131	-
84	r0084	Oxalosuccinate(p) <=> CO2(p) + AKG(p)	4.37e-05	96.72	4.39e-05	96.64	-0.08	-0.082713	4	235	3	425	0	-
85	r0085	H2O(c) + 2-Oxoglutaramate(c) -> NH3(c) + AKG(c)	4.41e-05	94.49	4.44e-05	94.23	-0.26	-0.275161	1	785	1	810	1.92267	-
86	r0086	H2O(m) + 2-Oxoglutaramate(m) -> NH3(m) + AKG(m)	6.05e-05	78.19	6.09e-05	76.17	-2.02	-2.58345	1	755	1	782	0.170196	-
87	r0087	H2O2(c) + 2 GSH(c) -> 2 H2O(c) + GSSG(c)	0.000199	35.83	0.000194	37.61	1.78	4.9679	0	313	0	326	-17.6134	-
88	r0088	H2O2(s) + 2 GSH(s) -> 2 H2O(s) + GSSG(s)	0.000109	56.33	9.37e-05	60.13	3.8	6.74596	2	457	5	96	0	-
89	r0089	H2O2(m) + 2 GSH(m) -> 2 H2O(m) + GSSG(m)	4.37e-05	96.75	4.39e-05	96.67	-0.08	-0.0826873	1	807	1	831	-0.401176	-
90	r0090	H2O(c) + O2(c) + Pyridoxamine-P(c) -> NH3(c) + Pyridoxal-P(c) + H2O2(c)	8.14e-05	63.88	9.52e-05	59.37	-4.51	-7.06011	0	656	0	531	0	-
91	r0091	O2(c) + Pyridoxine-P(c) <=> Pyridoxal-P(c) + H2O2(c)	8.09e-05	64.23	9.47e-05	59.82	-4.41	-6.86595	0	668	0	537	0	-
92	r0092	H2O(c) + 2 NAD+(c) + UDP-glucose(c) -> 2 NADH(c) + UDP-glucuronate(c)	0.000189	37.4	0.000253	19.87	-17.53	-46.8717	0	319	0	260	0	-
93	r0093	H2O(s) + UDP-glucose(s) -> Glucose-1P(s) + UMP(s)	0.000197	36.38	0.00019	38.69	2.31	6.34964	5	53	5	55	0	-
94	r0094	UTP(c) + Glucose-1P(c) -> PPi(c) + UDP-glucose(c)	0.00683	0.16	0.00564	0.24	0.08	50	0	5	0	8	0.0223267	-
95	r0095	UDP-glucose(c) <=> UDP-galactose(c)	5.7e-05	79.66	5.59e-05	80.45	0.79	0.991715	0	1132	0	1095	0	-
97	r0097	ATP(c) + Acetate(c) -> PPi(c) + Acetyl_adenylate(c)	0.000156	45.56	0.000175	41.78	-3.78	-8.29675	0	388	1	408	0	-
98	r0098	H2O(s) + GDP(s) <=> Pi(s) + GMP(s)	0.000197	36.06	0.00019	38.35	2.29	6.35053	5	65	5	67	0	-
99	r0099	ATP(c) + GDP(c) <=> ADP(c) + GTP(c)	0.000316	12.39	0.000304	12.36	-0.03	-0.242131	0	253	0	219	-7.73057	-
100	r0100	ATP(m) + GDP(m) <=> ADP(m) + GTP(m)	0.000151	46.64	0.000134	50.97	4.33	9.28388	1	472	1	533	-7.72723	-
101	r0101	ATP(c) + GMP(c) <=> ADP(c) + GDP(c)	5.59e-05	80.58	5.74e-05	79.19	-1.39	-1.72499	0	1168	0	1056	0.226244	-
102	r0102	ATP(m) + GMP(m) <=> ADP(m) + GDP(m)	6.92e-05	70.97	6.8e-05	68.37	-2.6	-3.66352	1	734	1	761	0	-
103	r0103	H2O(s) + GTP(s) -> Pi(s) + GDP(s)	0.000197	36.4	0.00019	38.71	2.31	6.34615	5	52	5	54	0	-
104	r0104	NAD+(c) + Malate(c) <=> NADH(c) + OAA(c)	0.000357	10.42	0.000332	11.02	0.6	5.75816	1	88	0	209	-18.233	-
105	r0105	NAD+(m) + Malate(m) <=> NADH(m) + OAA(m)	0.000407	9.34	0.000336	10.79	1.45	15.5246	1	68	1	107	0.632216	-
106	r0106	ATP(m) + Pyruvate(m) + HCO3-(m) <=> ADP(m) + Pi(m) + OAA(m)	0.000219	31.86	0.000203	35.98	4.12	12.9316	1	254	1	314	0.315311	-
107	r0107	CoA(m) + Citrate(m) <=> H2O(m) + Acetyl-CoA(m) + OAA(m)	0.000389	9.76	0.000431	8.24	-1.52	-15.5738	1	76	1	56	4.54473	-
108	r0108	ATP(c) + CoA(c) + Citrate(c) -> ADP(c) + Pi(c) + Acetyl-CoA(c) + OAA(c)	0.000304	12.94	0.000419	8.58	-4.36	-33.694	3	45	3	48	1.51708	-
109	r0109	AKG(c) + Aspartate(c) <=> Glutamate(c) + OAA(c)	0.000212	32.89	0.000211	34.7	1.81	5.50319	0	302	1	286	5.85184	-
110	r0110	AKG(m) + Aspartate(m) <=> Glutamate(m) + OAA(m)	0.000209	33.54	0.000201	36.35	2.81	8.37806	1	272	1	321	-2.06421	-
111	r0111	SAM(c) + Glycine(c) <=> SAH(c) + Sarcosine(c)	0.000117	53.83	0.000123	53.25	-0.58	-1.07747	4	173	4	179	0	-
112	r0112	ATP(m) + CoA(m) + Succinate(m) <=> ADP(m) + Pi(m) + Succinyl-CoA(m)	0.000393	9.74	0.000384	9.45	-0.29	-2.97741	1	75	1	79	0	-
113	r0113	H2O(r) + UDP-N-acetylglucosamine(r) -> UDP(r) + N-Acetyl-D-mannosamine(r)	9.61e-05	59.4	9.49e-05	59.53	0.13	0.218855	3	307	3	306	0	-
114	r0114	H2O(c) + UDP-N-acetylglucosamine(c) <=> UDP(c) + N-Acetyl-D-mannosamine(c)	7.43e-05	67.72	7.47e-05	65.98	-1.74	-2.5694	0	757	0	642	0	-
115	r0115	UTP(c) + N-Acetylglucosamine-1P(c) -> PPi(c) + UDP-N-acetylglucosamine(c)	9.08e-05	61.1	8.9e-05	61.73	0.63	1.0311	0	614	0	560	0	-
116	r0116	UDP-N-acetylglucosamine(c) <=> UDP-N-acetyl-D-galactosamine(c)	7.38e-05	68.01	7.42e-05	66.25	-1.76	-2.58785	0	765	0	647	0	-
117	r0117	H2O(c) + GTP(c) <=> Formate(c) + 6-[(1S,2R)-1,2-Dihydroxy-3-triphosphooxypropyl]-7,8-dihydropterin(c)	0.000403	9.4	0.000421	8.4	-1	-10.6383	0	226	0	189	0	-
119	r0119	H2O(c) + GTP(c) -> PPi(c) + GMP(c)	0.000403	9.42	0.000421	8.43	-0.99	-10.5096	0	225	0	188	0.508919	-
120	r0120	H2O(c) + GTP(c) <=> Formamidopyrimidine_nucleoside_triphosphate(c)	0.000403	9.45	0.000421	8.45	-1	-10.582	0	224	0	187	0	-
122	r0122	Pyruvate(c) + GTP(c) <=> GDP(c) + PEP(c)	0.000487	7.43	0.000505	6.82	-0.61	-8.20996	0	187	0	173	0	-
123	r0123	OAA(c) + GTP(c) -> CO2(c) + GDP(c) + PEP(c)	0.000457	8.35	0.000434	8.14	-0.21	-2.51497	0	216	0	184	-10.8641	-
124	r0124	OAA(m) + GTP(m) -> CO2(m) + GDP(m) + PEP(m)	0.000194	37.09	0.000171	42.81	5.72	15.4219	1	335	1	422	-1.4222	-
125	r0125	CoA(m) + Succinate(m) + GTP(m) <=> Pi(m) + GDP(m) + Succinyl-CoA(m)	0.000435	8.82	0.000417	8.69	-0.13	-1.47392	1	56	1	63	-2.77403	-
126	r0126	GTP(c) -> PPi(c) + cGMP(c)	0.000402	9.48	0.00042	8.53	-0.95	-10.0211	0	228	0	191	0	-
127	r0127	H2O(c) + Asparagine(c) -> NH3(c) + Aspartate(c)	4.58e-05	91.81	4.69e-05	90.79	-1.02	-1.11099	0	1521	0	1436	-0.705774	-
128	r0128	Aspartate(c) <=> CO2(c) + beta-Alanine(c)	4.64e-05	91.08	4.55e-05	91.92	0.84	0.922266	4	220	4	226	-2.5487	-
129	r0129	H2O(c) + GSH(c) <=> Glutamate(c) + Cys-Gly(c)	8.03e-05	64.96	7.2e-05	66.67	1.71	2.63239	0	682	0	656	1.28605e-16	-
130	r0130	H2O(s) + GSH(s) <=> Glutamate(s) + Cys-Gly(s)	0.000229	29.69	0.000215	34.23	4.54	15.2913	5	29	5	35	0.174711	-
131	r0131	ATP(c) + Glycine(c) + gamma-Glutamyl-cysteine(c) -> ADP(c) + Pi(c) + GSH(c)	4.83e-05	88.82	5e-05	87.53	-1.29	-1.45238	0	1438	0	1335	0.174711	-
132	r0132	H2O(c) + PAPS(c) -> Pi(c) + Adenylyl_sulfate(c)	8e-05	65.46	8.05e-05	64.12	-1.34	-2.04705	0	701	0	602	0	-
133	r0133	ATP(c) + Adenylyl_sulfate(c) -> ADP(c) + PAPS(c)	4.46e-05	93.23	4.49e-05	93.15	-0.08	-0.0858093	0	1589	0	1520	0	-
134	r0134	H2O(c) + CMP(c) -> Pi(c) + Cytidine(c)	0.000165	43.02	0.000141	49.74	6.72	15.6206	3	193	6	8	-0.105042	-
135	r0135	H2O(s) + CMP(s) -> Pi(s) + Cytidine(s)	0.000197	36.04	0.00019	38.29	2.25	6.24306	5	66	5	68	0	-
136	r0136	ATP(c) + CMP(c) <=> ADP(c) + CDP(c)	0.000166	42.97	0.000141	49.53	6.56	15.2665	3	190	6	7	0.121984	-
137	r0137	ATP(m) + CMP(m) -> ADP(m) + CDP(m)	6.92e-05	71	6.8e-05	68.4	-2.6	-3.66197	1	733	1	760	0	-
138	r0138	ATP(c) + Cytidine(c) -> ADP(c) + CMP(c)	7.76e-05	66.59	7.79e-05	64.83	-1.76	-2.64304	0	729	0	620	0.033884	-
139	r0139	H2O(s) + CDP(s) <=> Pi(s) + CMP(s)	0.000197	36.09	0.00019	38.37	2.28	6.31754	5	64	5	66	0	-
140	r0140	H2O(c) + Sulfite(c) + 2 Ferricytochrome_C(m) -> Sulfate(c) + 2 Ferrocytochrome_C(m)	5.87e-05	78.95	5.81e-05	78.71	-0.24	-0.30399	1	758	1	787	-1.16066	-
141	r0141	ATP(c) + Sulfate(c) -> PPi(c) + Adenylyl_sulfate(c)	8.23e-05	63.44	8.29e-05	63.6	0.16	0.252207	2	469	2	463	0	-
142	r0142	H2O(m) + O2(m) + Sulfite(m) -> H2O2(m) + Sulfate(m)	8.37e-05	63.04	8.31e-05	63.54	0.5	0.793147	1	673	1	716	0	-
143	r0143	ATP(c) + Riboflavin(c) <=> ADP(c) + FMN(c)	9.84e-05	58.5	9.9e-05	58.14	-0.36	-0.615385	0	585	0	508	0	-
144	r0144	H2O(c) + Arginine(c) <=> Ornithine(c) + Urea(c)	4.91e-05	88.01	4.85e-05	89.08	1.07	1.21577	0	1413	0	1384	0.00860641	-
145	r0145	NADPH(c) + 2 O2(c) + Arginine(c) <=> 2 H2O(c) + NADP+(c) + Citrulline(c) + NO(c)	0.000342	10.97	0.000353	10.29	-0.68	-6.19872	4	13	4	12	0	-
146	r0146	NADPH(c) + O2(c) + Arginine(c) <=> H2O(c) + NADP+(c) + N-(omega)-Hydroxyarginine(c)	0.000305	12.78	0.000302	12.41	-0.37	-2.89515	4	17	4	18	0	-
147	r0147	Glycine(c) + Arginine(c) <=> Ornithine(c) + Guanidinoacetate(c)	5.23e-05	83.31	5.3e-05	83.12	-0.19	-0.228064	0	1252	0	1185	0	-
148	r0148	Arginine(m) <=> CO2(m) + Agmatine(m)	5.75e-05	79.4	5.91e-05	77.66	-1.74	-2.19144	1	759	1	785	0	-
149	r0149	H2O(s) + CTP(s) <=> Pi(s) + CDP(s)	0.000197	36.43	0.00019	38.74	2.31	6.34093	5	51	5	53	0	-
150	r0150	ATP(c) + CDP(c) <=> ADP(c) + CTP(c)	0.000125	52.76	0.000131	51.5	-1.26	-2.38817	0	471	0	434	-0.575561	-
151	r0151	ATP(m) + CDP(m) -> ADP(m) + CTP(m)	6.92e-05	71.02	6.8e-05	68.43	-2.59	-3.64686	1	732	1	759	0	-
152	r0152	ATP(c) + NH3(c) + UTP(c) -> ADP(c) + Pi(c) + CTP(c)	0.000161	44.3	0.000181	40.29	-4.01	-9.05192	0	378	0	337	-0.0223267	-
153	r0153	Pyruvate(c) + CTP(c) <=> PEP(c) + CDP(c)	0.000548	6.35	0.00058	6.14	-0.21	-3.30709	0	175	0	162	0	-
154	r0154	H2O(c) + ATP(c) + Glutamine(c) + UTP(c) -> ADP(c) + Pi(c) + Glutamate(c) + CTP(c)	5.92e-05	78.71	5.69e-05	79.5	0.79	1.00368	0	1107	0	1064	1.0435	-
155	r0155	H2O(c) + 2 ATP(c) + Glutamine(c) + HCO3-(c) -> 2 ADP(c) + Pi(c) + Glutamate(c) + Carbamoyl-P(c)	0.000244	21.39	0.000246	21.71	0.32	1.49603	2	184	2	185	-0.296946	-
156	r0156	Pyruvate(c) + Glutamine(c) -> Alanine(c) + 2-Oxoglutaramate(c)	0.000132	50.47	0.000133	51.18	0.71	1.40678	0	440	0	429	1.92267	-
157	r0157	Pyruvate(m) + Glutamine(m) -> Alanine(m) + 2-Oxoglutaramate(m)	0.000159	44.67	0.000144	48.43	3.76	8.41728	1	443	1	496	0.170196	-
158	r0158	H2O(c) + ATP(c) + Aspartate(c) + Glutamine(c) <=> PPi(c) + AMP(c) + Glutamate(c) + Asparagine(c)	5.19e-05	83.67	5.08e-05	86.4	2.73	3.26282	0	1264	0	1298	-0.705774	-
159	r0159	H2O(c) + 3-Phosphoserine(c) -> Pi(c) + Serine(c)	4.42e-05	94.15	4.44e-05	93.99	-0.16	-0.169942	0	1596	0	1536	5.99589	-
160	r0160	Pyruvate(c) + Serine(c) -> Alanine(c) + Hydroxypyruvate(c)	0.00013	50.97	0.000133	51.13	0.16	0.31391	0	448	0	430	-51.2612	-
161	r0161	Serine(c) -> H2O(c) + Dehydroalanine(c)	4.61e-05	91.23	4.79e-05	89.69	-1.54	-1.68804	0	1514	0	1401	0	-
162	r0162	H2O2(c) + Methanol(c) <=> 2 H2O(c) + Formaldehyde(c)	0.00018	38.9	0.000192	37.72	-1.18	-3.03342	0	344	0	329	0	-
163	r0163	AKG(m) + Thiamin-PP(m) <=> CO2(m) + 3-Carboxy-1-hydroxypropyl-ThPP(m)	0.000208	33.78	0.000201	36.46	2.68	7.93369	1	297	1	324	0	-
164	r0164	2PG(c) <=> H2O(c) + PEP(c)	0.000159	44.54	0.000157	45.72	1.18	2.6493	0	383	0	377	51.9223	-
165	r0165	Pyruvate(c) + UTP(c) <=> UDP(c) + PEP(c)	0.000138	49.34	0.000136	50.58	1.24	2.51317	1	513	1	530	0	-
166	r0166	H2O(s) + UTP(s) -> PPi(s) + UMP(s)	0.000197	36.46	0.00019	38.77	2.31	6.33571	5	50	5	52	0	-
167	r0167	AKG(m) + Ornithine(m) <=> Glutamate(m) + L-Glutamate_5-semialdehyde(m)	0.000282	13.88	0.000262	16.35	2.47	17.7954	1	150	1	162	2.22045e-16	-
168	r0168	Ornithine(c) <=> CO2(c) + Putrescine(c)	0.00011	55.51	9.14e-05	60.81	5.3	9.54783	4	182	4	198	0	-
169	r0169	O2(c) + Tryptophan(c) <=> L-Formylkynurenine(c)	8.43e-05	62.6	9.99e-05	57.98	-4.62	-7.38019	0	637	0	505	-0.77716	-
170	r0170	2 Farnesyl-PP(r) <=> PPi(r) + Presqualene-PP(r)	0.000833	4.44	0.000704	5.17	0.73	16.4414	3	10	3	19	0	-
171	r0171	NAD+(c) + L-Lactate(c) <=> NADH(c) + Pyruvate(c)	0.000238	26.27	0.000256	19.27	-7	-26.6464	1	203	0	258	1.02334	-
172	r0172	NAD+(m) + L-Lactate(m) -> NADH(m) + Pyruvate(m)	0.000144	48.11	0.000126	52.89	4.78	9.93556	1	488	1	569	0.2003	-
173	r0173	NAD+(p) + L-Lactate(p) <=> NADH(p) + Pyruvate(p)	4.37e-05	96.77	4.39e-05	96.69	-0.08	-0.0826702	1	806	1	830	0	-
174	r0174	NAD+(m) + CoA(m) + 3-Oxopropanoate(m) -> NADH(m) + CO2(m) + Acetyl-CoA(m)	0.00032	12.26	0.000304	12.31	0.05	0.40783	1	118	1	130	-2.70321	-
175	r0175	H2O(m) + 1-Pyrroline-5-carboxylate(m) <=> L-Glutamate_5-semialdehyde(m)	6.08e-05	78.01	6.13e-05	75.59	-2.42	-3.10217	1	746	1	774	-1.28605e-16	-
176	r0176	H2O(c) + NAD+(c) + Acetaldehyde(c) -> NADH(c) + Acetate(c)	0.000144	48.24	0.000211	34.72	-13.52	-28.0265	0	408	0	313	-3.15426	-
177	r0177	H2O(c) + NADP+(c) + Acetaldehyde(c) -> NADPH(c) + Acetate(c)	0.000259	18.53	0.000287	13.54	-4.99	-26.9293	4	79	4	28	8.00891	-
178	r0178	H2O(m) + NAD+(m) + Succinate_semialdehyde(m) <=> NADH(m) + Succinate(m)	0.000154	46.04	0.00014	49.92	3.88	8.42745	1	467	1	524	0	-
179	r0179	H2O(m) + NADP+(m) + Succinate_semialdehyde(m) <=> NADPH(m) + Succinate(m)	0.00018	38.98	0.000198	36.82	-2.16	-5.5413	1	360	1	342	0	-
180	r0180	H2O(m) + NADP+(m) + Saccharopine(m) <=> NADPH(m) + AKG(m) + Lysine(m)	0.000181	38.4	0.000201	36.51	-1.89	-4.92188	1	351	1	329	-1.4887	-
181	r0181	H2O(s) + ITP(s) <=> Pi(s) + IDP(s)	0.000197	36.48	0.00019	38.79	2.31	6.33224	5	49	5	51	0	-
182	r0182	ATP(c) + IDP(c) <=> ADP(c) + ITP(c)	4.46e-05	93.28	4.49e-05	93.23	-0.05	-0.0536021	0	1587	0	1518	0	-
183	r0183	AKG(c) + Tyrosine(c) <=> Glutamate(c) + 4-Hydroxyphenylpyruvate(c)	0.000213	32.81	0.000213	34.49	1.68	5.12039	0	300	1	281	-1.1646	-
184	r0184	ATP(c) + Acetyl-CoA(c) + HCO3-(c) -> ADP(c) + Pi(c) + Malonyl-CoA(c)	0.000288	13.49	0.00031	11.99	-1.5	-11.1193	2	22	2	22	-0.0615472	-
185	r0185	ATP(m) + Acetyl-CoA(m) + HCO3-(m) -> ADP(m) + Pi(m) + Malonyl-CoA(m)	0.000297	13.18	0.000288	13.39	0.21	1.59332	1	137	1	139	0.327679	-
186	r0186	H2O(c) + Ethanolamine-P(c) -> Pi(c) + NH3(c) + Acetaldehyde(c)	9.09e-05	61.05	9.08e-05	61	-0.05	-0.0819001	0	613	4	200	1.28734	-
187	r0187	NAD+(c) + Ethanol(c) <=> NADH(c) + Acetaldehyde(c)	0.000163	43.49	0.000196	37.19	-6.3	-14.4861	0	375	0	325	0	-
188	r0188	ATP(c) + Fructose-6P(c) -> ADP(c) + Fructose-2,6PP(c)	0.000237	27.74	0.000211	34.78	7.04	25.3785	0	283	0	312	0	-
189	r0189	H2O(c) + Glucosamine-6P(c) <=> NH3(c) + Fructose-6P(c)	6.91e-05	71.63	6.64e-05	69.42	-2.21	-3.0853	0	868	0	722	-1.28605e-16	-
190	r0190	Glutamine(c) + Fructose-6P(c) -> Glutamate(c) + Glucosamine-6P(c)	0.000241	24.44	0.000213	34.46	10.02	40.9984	0	279	0	310	0	-
191	r0191	UTP(c) + Fructose-6P(c) -> UDP(c) + Fructose-1,6PP(c)	0.000246	21.18	0.000217	33.88	12.7	59.9622	0	277	0	306	0	-
192	r0192	Glucose-6P(c) <=> Fructose-6P(c)	0.00125	3.33	0.00105	3.46	0.13	3.9039	0	104	0	106	-6.23044	-
193	r0193	H2O(c) + Cysteine(c) <=> NH3(c) + Pyruvate(c) + H2S(c)	5.19e-05	83.73	4.83e-05	89.34	5.61	6.70011	0	1262	0	1387	-0.494941	-
194	r0194	H2O(s) + Sucrose(s) <=> Glucose(s) + Fructose(s)	0.000197	36.12	0.00019	38.43	2.31	6.39535	5	63	5	65	0	-
195	r0195	Glycine(m) + Succinyl-CoA(m) <=> CoA(m) + CO2(m) + 5-Aminolevulinate(m)	0.000251	19.45	0.000251	20.37	0.92	4.73008	1	172	1	174	0	-
196	r0196	Glycine(m) + Succinyl-CoA(m) <=> CoA(m) + 2-Amino-3-oxoadipate(m)	0.000251	19.48	0.000251	20.39	0.91	4.67146	1	171	1	173	0	-
197	r0197	(R)-Methylmalonyl-CoA(m) <=> Succinyl-CoA(m)	0.000163	43.65	0.000196	37.27	-6.38	-14.6163	1	429	1	348	0.0293368	-
198	r0198	NADP+(r) + Glucose-6P(r) <=> NADPH(r) + Glucono-1,5-lactone-6P(r)	0.000511	6.98	0.000415	8.79	1.81	25.9312	3	25	3	49	-0.169424	-
199	r0199	NADP+(c) + Glucose-6P(c) <=> NADPH(c) + Glucono-1,5-lactone-6P(c)	0.00143	2.81	0.00122	3.07	0.26	9.25267	4	1	4	1	-0.35553	-
200	r0200	Inositol-1P(c) <=> Glucose-6P(c)	0.000599	5.93	0.000514	6.72	0.79	13.3221	0	166	0	170	0	-
201	r0201	NAD+(c) + sn-Glycerol-3P(c) <=> NADH(c) + DHAP(c)	0.000172	40.76	0.00019	39.13	-1.63	-3.99902	0	353	0	332	9.20013	-
203	r0203	ATP(c) + Glycerol(c) <=> ADP(c) + sn-Glycerol-3P(c)	0.000184	37.87	0.000133	51.08	13.21	34.8825	3	134	3	263	8.95463	-
204	r0204	ATP(m) + Glycerol(m) <=> ADP(m) + sn-Glycerol-3P(m)	0.000121	53.2	0.000105	56.72	3.52	6.61654	1	563	1	636	-0.467879	-
205	r0205	sn-Glycerol-3P(c) + Ubiquinone(m) <=> DHAP(c) + Ubiquinol(m)	0.000177	40.03	0.000154	46.64	6.61	16.5126	1	374	1	467	-0.679558	-
206	r0206	ATP(c) + Fructose(c) <=> ADP(c) + Fructose-1P(c)	5.61e-05	80.29	5.64e-05	79.9	-0.39	-0.485739	0	1159	0	1081	0	-
207	r0207	GDP(c) + Mannose-1P(c) <=> Pi(c) + GDP-mannose(c)	0.000848	4.36	0.000839	4.33	-0.03	-0.688073	0	122	0	117	0	-
208	r0208	GTP(c) + Mannose-1P(c) <=> PPi(c) + GDP-mannose(c)	0.000936	3.99	0.000957	3.81	-0.18	-4.51128	0	117	0	112	-1.77636e-15	-
209	r0209	GDP-mannose(c) -> H2O(c) + GDP-4-dehydro-6-deoxy-D-mannose(c)	0.000129	51.18	0.000139	50.21	-0.97	-1.89527	0	455	0	414	0	-
210	r0210	Serine(c) + H2S(c) -> H2O(c) + Cysteine(c)	8.22e-05	63.46	8.42e-05	63.39	-0.07	-0.110306	0	647	0	588	0.665714	-
211	r0211	O2(c) + Cysteine(c) <=> 3-Sulfinoalanine(c)	8.86e-05	61.47	9.85e-05	58.24	-3.23	-5.2546	4	195	4	190	0	-
212	r0212	ATP(c) + Glutamate(c) + Cysteine(c) -> ADP(c) + Pi(c) + gamma-Glutamyl-cysteine(c)	5.84e-05	79.16	5.44e-05	81.86	2.7	3.41081	0	1119	0	1141	0.174711	-
213	r0213	AKG(c) + Cysteine(c) -> Glutamate(c) + Mercaptopyruvate(c)	0.000217	32.55	0.000213	34.54	1.99	6.11367	0	295	1	280	1.16066	-
214	r0214	H2O(c) + Cys-Gly(c) <=> Glycine(c) + Cysteine(c)	4.41e-05	94.57	4.44e-05	94.41	-0.16	-0.169187	0	1620	0	1551	2.5721e-16	-
215	r0215	H2O(s) + Cys-Gly(s) <=> Glycine(s) + Cysteine(s)	0.000198	35.88	0.000191	38.16	2.28	6.35452	5	36	5	38	0.174711	-
216	r0216	H2O(c) + 3-Ureidopropionate(c) -> CO2(c) + NH3(c) + beta-Alanine(c)	8.28e-05	63.36	8.24e-05	63.65	0.29	0.457702	4	198	4	203	-0.296946	-
217	r0217	AKG(m) + beta-Alanine(m) <=> Glutamate(m) + 3-Oxopropanoate(m)	0.000245	21.31	0.000239	28.85	7.54	35.3824	1	181	1	201	-2.84565	-
218	r0218	ATP(c) + CoA(c) + Propanoate(c) <=> PPi(c) + AMP(c) + Propanoyl-CoA(c)	0.000265	17.82	0.000287	13.52	-4.3	-24.1302	3	50	3	66	0	-
219	r0219	ATP(m) + CoA(m) + Propanoate(m) <=> PPi(m) + AMP(m) + Propanoyl-CoA(m)	0.00025	19.63	0.000246	23.1	3.47	17.677	1	174	1	189	0	-
220	r0220	CoA(c) + Propinol_adenylate(c) <=> AMP(c) + Propanoyl-CoA(c)	0.000219	32.02	0.00024	25.85	-6.17	-19.2692	3	85	3	109	0	-
221	r0221	CoA(m) + Propinol_adenylate(m) <=> AMP(m) + Propanoyl-CoA(m)	0.000224	30.97	0.000221	32.73	1.76	5.68292	1	241	1	259	0	-
222	r0222	Acetyl-CoA(m) + Propanoyl-CoA(m) <=> CoA(m) + 2-Methylacetoacetyl-CoA(m)	0.00029	13.41	0.000283	13.99	0.58	4.32513	1	144	1	146	-0.443927	-
223	r0223	NAD+(m) + CoA(m) + 2-Methyl-3-oxopropanoate(m) -> NADH(m) + CO2(m) + Propanoyl-CoA(m)	0.000338	11.08	0.000358	10.08	-1	-9.02527	1	101	1	95	0.659915	-
224	r0224	NAD+(c) + THF(c) <=> NADH(c) + Dihydrofolate(c)	0.000155	45.98	0.000184	39.66	-6.32	-13.7451	0	389	0	334	-0.282805	-
225	r0225	NADP+(c) + THF(c) <=> NADPH(c) + Dihydrofolate(c)	0.000269	16.3	0.00026	17.85	1.55	9.5092	4	58	4	39	0	-
226	r0226	NADP+(m) + THF(m) <=> NADPH(m) + Dihydrofolate(m)	0.000191	37.27	0.000217	33.99	-3.28	-8.80064	1	338	1	268	0	-
227	r0227	H2O(c) + NADP+(c) + 10-Formyl-THF(c) -> NADPH(c) + CO2(c) + THF(c)	0.000268	17.64	0.000261	17.64	0	0	4	59	4	36	-1.46105	-
228	r0228	ATP(c) + Formate(c) + THF(c) -> ADP(c) + Pi(c) + 10-Formyl-THF(c)	0.000174	40.39	0.00017	43.04	2.65	6.56103	0	352	0	353	-0.818136	-
229	r0229	ATP(m) + Formate(m) + THF(m) -> ADP(m) + Pi(m) + 10-Formyl-THF(m)	0.000207	34.23	0.000212	34.62	0.39	1.13935	1	301	1	284	0.0409763	-
230	r0230	H2O(c) + Glycine(c) + 5,10-Methylene-THF(c) <=> Serine(c) + THF(c)	8.06e-05	64.67	8.04e-05	64.15	-0.52	-0.804082	0	675	0	603	4.31486	-
231	r0231	H2O(m) + Glycine(m) + 5,10-Methylene-THF(m) <=> Serine(m) + THF(m)	0.000133	50.45	0.000151	47.24	-3.21	-6.36274	1	524	1	481	-5.24777	-
232	r0232	Homocysteine(c) + 5-Methyl-THF(c) <=> Methionine(c) + THF(c)	0.00012	53.23	9.27e-05	60.39	7.16	13.4511	0	486	0	542	-1.30405	-
233	r0233	UDP-glucose(c) + Galactose-1P(c) -> UDP-galactose(c) + Glucose-1P(c)	5.7e-05	79.63	5.6e-05	80.37	0.74	0.929298	0	1133	0	1092	0	-
234	r0234	H2O(s) + IDP(s) <=> Pi(s) + IMP(s)	0.000197	36.51	0.00019	38.82	2.31	6.32703	5	48	5	50	0	-
235	r0235	Orotidine-5P(c) <=> CO2(c) + UMP(c)	0.000137	49.71	0.000156	45.88	-3.83	-7.70469	4	165	4	163	-0.296946	-
236	r0236	NAD+(c) + 5,6-Dihydrouracil(c) <=> NADH(c) + Uracil(c)	0.000111	55.33	0.000142	49.11	-6.22	-11.2416	0	520	0	404	-2.47238	-
237	r0237	NADP+(c) + 5,6-Dihydrouracil(c) <=> NADPH(c) + Uracil(c)	0.000226	30.05	0.000218	33.46	3.41	11.3478	4	103	4	119	2.76932	-
238	r0238	H2O(c) + Kynurenine(c) <=> Alanine(c) + Anthranilate(c)	4.42e-05	94.02	4.51e-05	93.02	-1	-1.0636	0	1600	0	1502	0	-
239	r0239	H2O(c) + Formylanthranilate(c) <=> Formate(c) + Anthranilate(c)	4.41e-05	94.65	4.44e-05	94.49	-0.16	-0.169044	1	784	1	809	0	-
240	r0240	Threonine(c) <=> NH3(c) + 2-Oxobutyrate(c)	4.73e-05	89.95	4.64e-05	91.1	1.15	1.27849	0	1472	0	1444	-1.28338	-
241	r0241	H2O(c) + L-Cystathionine(c) <=> NH3(c) + Cysteine(c) + 2-Oxobutyrate(c)	4.42e-05	94.2	4.44e-05	94.33	0.13	0.138004	0	1595	0	1535	1.33227e-15	-
242	r0242	H2O(s) + DHAP(s) <=> Pi(s) + Glycerone(s)	0.000197	36.54	0.00019	38.85	2.31	6.32184	5	47	5	49	0	-
243	r0243	GAP(c) <=> DHAP(c)	0.000224	30.79	0.000146	47.98	17.19	55.8298	0	291	0	386	0.51249	-
244	r0244	ATP(c) + Choline(c) -> ADP(c) + Phosphocholine(c)	8.66e-05	61.86	8.73e-05	62.55	0.69	1.11542	0	623	0	571	0.434682	-
245	r0245	NADP+(c) + Glycerol(c) <=> NADPH(c) + Glyceraldehyde(c)	0.000364	10.29	0.000306	12.18	1.89	18.3673	4	10	4	17	-9.32488	-
246	r0246	NADP+(m) + Glycerol(m) -> NADPH(m) + Glyceraldehyde(m)	0.000215	32.65	0.000218	33.54	0.89	2.72588	1	258	1	264	0.804309	-
247	r0247	ATP(c) + Ribose-5P(c) -> AMP(c) + PRPP(c)	0.000331	11.57	0.000286	13.65	2.08	17.9775	0	245	0	242	2.0774	-
248	r0248	ATP(c) + Ribose(c) -> ADP(c) + Ribose-5P(c)	7.48e-05	67.59	7.52e-05	65.77	-1.82	-2.69271	0	750	0	636	0	-
249	r0249	Ribose-5P(r) <=> Ribulose-5P(r)	4.37e-05	96.8	4.39e-05	96.72	-0.08	-0.0826446	3	390	3	420	0	-
250	r0250	Ribose-5P(c) <=> Ribulose-5P(c)	0.00033	11.65	0.000285	13.7	2.05	17.5966	0	248	0	245	-2.27767	-
251	r0251	Ribose-1P(c) <=> Ribose-5P(c)	0.00125	3.44	0.00104	3.57	0.13	3.77907	0	100	0	107	-1.60158	-
252	r0252	ATP(c) + Glyceraldehyde(c) <=> ADP(c) + GAP(c)	5.82e-05	79.19	4.86e-05	88.98	9.79	12.3627	0	1120	0	1381	29.6399	-
253	r0253	NAD+(c) + Pi(c) + GAP(c) <=> NADH(c) + 1,3DPG(c)	0.00182	1.71	0.00164	1.92	0.21	12.2807	0	60	0	64	22.2603	-
254	r0254	2-Deoxy-D-ribose-5P(c) <=> Acetaldehyde(c) + GAP(c)	0.000503	7.11	0.000413	8.82	1.71	24.0506	0	184	0	195	3.56731	-
255	r0255	Fructose-6P(c) + GAP(c) <=> D-Xylulose-5P(c) + Erythrose-4P(c)	0.000417	9.16	0.000312	11.92	2.76	30.131	0	223	0	214	1.40131	-
256	r0256	Fructose-1,6PP(c) <=> DHAP(c) + GAP(c)	0.000269	16.35	0.000241	24.25	7.9	48.318	0	268	0	268	-7.31816	-
257	r0257	PPi(c) + Glutamate(c) + 5-Phosphoribosylamine(c) <=> H2O(c) + Glutamine(c) + PRPP(c)	0.00227	0.97	0.00244	0.94	-0.03	-3.09278	0	36	0	34	-0.499638	-
258	r0258	Malate(c) <=> H2O(c) + Fumarate(c)	0.000291	13.33	0.000234	30.52	17.19	128.957	1	141	1	210	1.8537	-
259	r0259	Malate(m) <=> H2O(m) + Fumarate(m)	0.000313	12.55	0.000256	19.29	6.74	53.7052	1	123	1	166	-2.52115	-
260	r0260	Adenylosuccinate(c) -> AMP(c) + Fumarate(c)	4.39e-05	95.43	4.48e-05	93.65	-1.78	-1.86524	0	1627	0	1523	-1.45023	-
261	r0261	Argininosuccinate(c) <=> Arginine(c) + Fumarate(c)	8.32e-05	63.31	7.95e-05	64.44	1.13	1.78487	0	643	0	609	0.00860641	-
262	r0262	AKG(m) + Leucine(m) <=> Glutamate(m) + 4-Methyl-2-oxopentanoate(m)	0.000212	32.86	0.000205	35.8	2.94	8.94705	1	260	1	308	0.333948	-
263	r0263	AKG(m) + Valine(m) -> Glutamate(m) + 3-Methyl-2-oxobutyrate(m)	0.000222	31.44	0.000238	28.98	-2.46	-7.82443	1	249	1	204	1.01123	-
264	r0264	AKG(m) + Isoleucine(m) <=> Glutamate(m) + 2-Oxo-3-methylvalerate(m)	0.000208	33.75	0.000201	36.38	2.63	7.79259	1	298	1	325	0.443927	-
265	r0265	ATP(c) + Galactose(c) -> ADP(c) + Galactose-1P(c)	0.000162	43.83	0.000161	45.04	1.21	2.76067	5	77	5	75	0	-
266	r0266	H2O(s) + Lactose(s) <=> Glucose(s) + Galactose(s)	0.000197	35.98	0.00019	38.24	2.26	6.28127	5	68	5	70	0	-
267	r0267	NADH(c) + O2(c) + CMP-N-acetylneuraminate(c) <=> H2O(c) + NAD+(c) + CMP-NeuNGc(c)	0.000305	12.83	0.000369	9.82	-3.01	-23.4606	0	256	0	200	0.784778	-
268	r0268	NADPH(c) + O2(c) + CMP-N-acetylneuraminate(c) <=> H2O(c) + NADP+(c) + CMP-NeuNGc(c)	0.000387	9.82	0.000389	9.37	-0.45	-4.58248	0	230	4	9	-4.7238	-
269	r0269	CTP(n) + N-Acetylneuraminate(n) <=> PPi(n) + CMP-N-acetylneuraminate(n)	0.000968	3.88	0.00103	3.65	-0.23	-5.92784	0	114	0	110	-3.93902	-
270	r0270	ATP(p) + (R)-5-Diphosphomevalonate(p) <=> ADP(p) + Pi(p) + CO2(p) + Isopentenyl-PP(p)	0.00064	5.3	0.000516	6.59	1.29	24.3396	0	145	3	33	0	-
271	r0271	Isopentenyl-PP(p) <=> Dimethylallyl-PP(p)	0.000344	10.81	0.000332	10.97	0.16	1.48011	0	239	3	58	0	-
272	r0272	H2O(c) + IMP(c) -> Pi(c) + Inosine(c)	9.95e-05	58.22	7.47e-05	66.01	7.79	13.3803	0	577	0	641	0.0599211	-
273	r0273	H2O(c) + IMP(c) <=> FAICAR(c)	9.95e-05	58.24	7.47e-05	66.04	7.8	13.3929	0	576	0	640	-0.499638	-
274	r0274	H2O(c) + NAD+(c) + IMP(c) -> NADH(c) + Xanthosine-5P(c)	0.000165	42.99	0.000173	42.39	-0.6	-1.39567	0	370	0	347	-3.87704	-
275	r0275	PPi(c) + IMP(c) <=> PRPP(c) + Hypoxanthine(c)	0.00232	0.87	0.00246	0.84	-0.03	-3.44828	0	32	0	31	0.483733	-
276	r0276	NADP+(c) + NH3(c) + IMP(c) <=> NADPH(c) + GMP(c)	0.000386	9.87	0.000377	9.58	-0.29	-2.9382	4	8	4	10	3.78128	-
277	r0277	GTP(c) + Aspartate(c) + IMP(c) -> Pi(c) + GDP(c) + Adenylosuccinate(c)	0.00046	8.06	0.000452	7.87	-0.19	-2.35732	0	205	0	182	-1.45023	-
278	r0278	ATP(c) + dADP(c) <=> ADP(c) + dATP(c)	6.15e-05	77.69	7.74e-05	65.12	-12.57	-16.1797	0	1083	0	625	0	-
279	r0279	ATP(m) + dADP(m) <=> ADP(m) + dATP(m)	7.4e-05	67.87	7.76e-05	65.07	-2.8	-4.12553	1	708	1	723	0	-
280	r0280	Pyruvate(c) + dATP(c) <=> PEP(c) + dADP(c)	0.000131	50.89	0.000129	51.73	0.84	1.65062	1	529	1	547	0	-
281	r0281	H2O(s) + O2(s) + Putrescine(s) <=> NH3(s) + H2O2(s) + 4-Aminobutanal(s)	0.000331	11.55	0.000324	11.26	-0.29	-2.51082	5	18	5	7	0	-
282	r0282	H2O(m) + Agmatine(m) <=> Urea(m) + Putrescine(m)	6.05e-05	78.14	6.09e-05	76.12	-2.02	-2.5851	1	757	1	784	0	-
283	r0283	ATP(c) + beta-Alanine(c) + Histidine(c) -> PPi(c) + AMP(c) + Carnosine(c)	9.49e-05	59.84	9.68e-05	58.79	-1.05	-1.75468	0	602	0	516	0.2646	-
284	r0284	H2O(c) + Carnosine(c) -> beta-Alanine(c) + Histidine(c)	4.41e-05	94.67	4.44e-05	94.51	-0.16	-0.169008	0	1617	0	1548	0.2646	-
285	r0285	Histidine(c) <=> CO2(c) + Histamine(c)	5.16e-05	83.96	5.31e-05	82.91	-1.05	-1.2506	4	209	4	214	-13.9565	-
286	r0286	Histidine(c) <=> NH3(c) + Urocanate(c)	5.16e-05	83.99	5.31e-05	82.94	-1.05	-1.25015	0	1274	0	1181	3.36717	-
287	r0287	Acetyl-CoA(m) + Butyryl-CoA(m) <=> CoA(m) + 3-Oxohexanoyl-CoA(m)	0.000241	24.38	0.000239	28.82	4.44	18.2116	1	192	1	202	-0.174212	-
288	r0288	O2(c) + Inositol(c) -> H2O(c) + Glucuronate(c)	0.000134	50.29	0.000144	48.53	-1.76	-3.4997	0	427	0	392	0	-
289	r0289	H2O(c) + Inositol-1P(c) -> Pi(c) + Inositol(c)	0.0006	5.91	0.000515	6.64	0.73	12.3519	0	164	0	169	-0.016942	-
290	r0290	ATP(c) + N-Acetylglucosamine(c) -> ADP(c) + N-Acetylglucosamine-6P(c)	0.000124	52.91	0.000124	53.15	0.24	0.4536	5	92	5	92	0	-
291	r0291	N-Acetylglucosamine(c) <=> N-Acetyl-D-mannosamine(c)	0.000123	53.04	0.000123	53.44	0.4	0.754148	5	94	5	94	0	-
292	r0292	NAD+(m) + 5,10-Methylene-THF(m) <=> NADH(m) + 5,10-Methenyl-THF(m)	0.000168	42.05	0.000159	45.33	3.28	7.80024	1	416	1	453	-0.111879	-
293	r0293	NADP+(c) + 5,10-Methylene-THF(c) <=> NADPH(c) + 5,10-Methenyl-THF(c)	0.000257	18.69	0.000249	20.81	2.12	11.343	4	80	4	63	-3.01081	-
294	r0294	NADP+(m) + 5,10-Methylene-THF(m) <=> NADPH(m) + 5,10-Methenyl-THF(m)	0.000193	37.19	0.000216	34.02	-3.17	-8.5238	1	336	1	269	0.0709028	-
295	r0295	NAD+(m) + Glycine(m) + THF(m) <=> NADH(m) + CO2(m) + NH3(m) + 5,10-Methylene-THF(m)	0.000208	33.73	0.000213	34.51	0.78	2.31248	1	299	1	282	-5.28874	-
296	r0296	NADP+(c) + 5-Methyl-THF(c) <=> NADPH(c) + 5,10-Methylene-THF(c)	0.000277	14.09	0.000243	23.73	9.64	68.4173	4	43	4	90	3.29068	-
297	r0297	H2O(c) + GMP(c) -> Pi(c) + Guanosine(c)	5.54e-05	80.76	5.68e-05	79.58	-1.18	-1.46112	0	1175	0	1068	0.296946	-
298	r0298	H2O(s) + GMP(s) -> Pi(s) + Guanosine(s)	0.000197	36.01	0.00019	38.27	2.26	6.27603	5	67	5	69	0	-
299	r0299	ATP(m) + Guanosine(m) <=> ADP(m) + GMP(m)	6.92e-05	71.05	6.8e-05	68.45	-2.6	-3.65939	1	731	1	758	0	-
300	r0300	PPi(c) + GMP(c) <=> PRPP(c) + Guanine(c)	0.00227	0.94	0.00244	0.89	-0.05	-5.31915	0	37	0	35	-0.11004	-
301	r0301	ATP(c) + NH3(c) + Xanthosine-5P(c) -> PPi(c) + AMP(c) + GMP(c)	0.000151	46.69	0.000174	42.26	-4.43	-9.48811	0	396	0	346	-3.38349	-
302	r0302	H2O(c) + ATP(c) + Glutamine(c) + Xanthosine-5P(c) -> PPi(c) + AMP(c) + Glutamate(c) + GMP(c)	4.92e-05	87.9	4.92e-05	88.32	0.42	0.477816	0	1407	0	1362	-0.49355	-
303	r0303	H2O(c) + cGMP(c) -> GMP(c)	4.41e-05	94.7	4.44e-05	94.54	-0.16	-0.168955	0	1616	0	1547	0	-
304	r0304	NAD+(c) + Proline(c) <=> NADH(c) + 1-Pyrroline-5-carboxylate(c)	0.000113	54.86	0.000146	48.11	-6.75	-12.304	0	516	0	389	0	-
305	r0305	NADP+(c) + Proline(c) <=> NADPH(c) + 1-Pyrroline-5-carboxylate(c)	0.000228	29.84	0.000222	32.57	2.73	9.14879	4	99	4	108	0	-
306	r0306	PPi(c) + Nicotinamide_D-ribonucleotide(c) <=> PRPP(c) + Nicotinamide(c)	0.00226	1.02	0.00244	0.97	-0.05	-4.90196	0	45	0	36	-1.30581	-
307	r0307	H2O(p) + Palmitoyl-CoA(p) <=> CoA(p) + Palmitate(p)	0.000108	56.38	0.00011	55.43	-0.95	-1.68499	3	279	3	281	0	-
308	r0308	H2O(p) + Arachidonyl-CoA(p) <=> CoA(p) + Arachidonate(p)	0.000109	56.25	0.000111	55.2	-1.05	-1.86667	3	271	3	279	0	-
309	r0309	NADP+(m) + Palmitoyl-CoA(m) <=> NADPH(m) + (2E)-Hexadecenoyl-CoA(m)	0.000182	38.29	0.000203	36.17	-2.12	-5.53669	1	346	1	316	0.103941	-
310	r0310	Palmitoyl-CoA(m) + Ubiquinone(m) -> Ubiquinol(m) + (2E)-Hexadecenoyl-CoA(m)	0.000133	50.42	0.000128	52.05	1.63	3.23284	1	525	1	557	0.112541	-
311	r0311	ATP(r) + CoA(r) + Palmitate(r) -> PPi(r) + AMP(r) + Palmitoyl-CoA(r)	0.000199	35.38	0.000183	39.69	4.31	12.182	3	118	3	165	0	-
312	r0312	ATP(c) + CoA(c) + Palmitate(c) -> PPi(c) + AMP(c) + Palmitoyl-CoA(c)	0.00022	31.71	0.000241	24.09	-7.62	-24.0303	3	70	3	89	-1.13239	-
313	r0313	Serine(c) + Palmitoyl-CoA(c) <=> CoA(c) + CO2(c) + 3-Dehydrosphinganine(c)	4.61e-05	91.15	4.8e-05	89.48	-1.67	-1.83214	3	358	3	372	0	-
314	r0314	Serine(c) + Homocysteine(c) <=> H2O(c) + L-Cystathionine(c)	6.99e-05	70.37	7.18e-05	66.85	-3.52	-5.00213	0	845	0	659	2.22045e-15	-
315	r0315	Citrate(c) <=> Isocitrate(c)	0.000128	51.73	0.000222	32.55	-19.18	-37.0771	1	546	1	243	-4.46256	-
316	r0316	Citrate(m) <=> Isocitrate(m)	0.000209	33.65	0.000254	19.74	-13.91	-41.3373	1	268	1	169	3.251	-
317	r0317	Citrate(m) <=> H2O(m) + cis-Aconitate(m)	0.000209	33.67	0.000254	19.76	-13.91	-41.3127	1	267	1	168	0	-
318	r0318	ATP(c) + Propanoate(c) <=> PPi(c) + Propinol_adenylate(c)	8.98e-05	61.21	9.07e-05	61.05	-0.16	-0.261395	0	616	0	549	0	-
319	r0319	ATP(m) + Propanoate(m) <=> PPi(m) + Propinol_adenylate(m)	6.92e-05	71.08	6.8e-05	68.48	-2.6	-3.65785	1	730	1	757	0	-
320	r0320	ATP(c) + CoA(c) + Acetoacetate(c) -> PPi(c) + AMP(c) + Acetoacetyl-CoA(c)	0.000311	12.6	0.000338	10.71	-1.89	-15	3	44	3	54	0.175023	-
321	r0321	ATP(m) + CoA(m) + Acetoacetate(m) -> PPi(m) + AMP(m) + Acetoacetyl-CoA(m)	0.000302	13.02	0.000307	12.15	-0.87	-6.68203	1	134	1	124	-0.557157	-
322	r0322	HMG-CoA(m) <=> Acetyl-CoA(m) + Acetoacetate(m)	0.000141	48.85	0.000142	49.37	0.52	1.06448	1	498	1	505	0.78247	-
323	r0323	NAD+(m) + (R)-3-Hydroxybutanoate(m) <=> NADH(m) + Acetoacetate(m)	0.000138	49.45	0.000123	53.28	3.83	7.7452	1	509	1	574	0	-
324	r0324	Fumarate(c) + Acetoacetate(c) <=> H2O(c) + Fumarylacetoacetate(c)	0.000178	39.5	0.000176	41.21	1.71	4.32911	1	367	1	405	1.1646	-
325	r0325	Acetoacetate(m) <=> CO2(m) + Acetone(m)	9.64e-05	59.21	0.000105	56.9	-2.31	-3.90137	1	614	1	638	0	-
326	r0326	UDP-glucuronate(r) -> CO2(r) + UDP-xylose(r)	5.86e-05	79.03	5.91e-05	77.61	-1.42	-1.79679	3	347	3	362	0	-
327	r0327	NADP+(c) + Glycerate(c) <=> NADPH(c) + Hydroxypyruvate(c)	0.000231	29.4	0.00023	30.89	1.49	5.06803	4	96	4	97	-56.4632	-
328	r0328	Aspartate(c) + Carbamoyl-P(c) -> Pi(c) + N-Carbamoyl-L-aspartate(c)	4.64e-05	91.05	4.55e-05	91.89	0.84	0.92257	0	1506	0	1462	-0.296946	-
329	r0329	Ornithine(m) + Carbamoyl-P(m) <=> Pi(m) + Citrulline(m)	0.000175	40.29	0.000156	45.96	5.67	14.073	1	391	1	462	0.00860641	-
330	r0330	NAD+(c) + Dihydrothymine(c) <=> NADH(c) + Thymine(c)	0.000126	52.26	0.000163	44.7	-7.56	-14.4661	0	469	0	364	-13.0775	-
331	r0331	NAD+(m) + Dihydrothymine(m) <=> NADH(m) + Thymine(m)	0.000163	43.28	0.000151	47.11	3.83	8.84935	1	433	1	478	1.13122	-
332	r0332	NADP+(c) + Dihydrothymine(c) <=> NADPH(c) + Thymine(c)	0.000241	23.02	0.000239	28.92	5.9	25.6299	4	92	4	93	11.9463	-
333	r0333	NADP+(r) + Cholesterol(r) <=> NADPH(r) + Provitamin_D3(r)	9.73e-05	58.98	8.97e-05	61.44	2.46	4.17091	3	294	3	322	0	-
334	r0334	NADP+(r) + Cholesterol(r) <=> NADPH(r) + Desmosterol(r)	9.73e-05	59	8.97e-05	61.47	2.47	4.18644	3	293	3	321	0	-
335	r0335	NADPH(r) + O2(r) + Cholesterol(r) <=> H2O(r) + NADP+(r) + 7alpha-Hydroxycholesterol(r)	0.000184	37.82	0.000173	42.44	4.62	12.2158	3	135	3	179	0	-
336	r0336	ATP(c) + Ethanolamine(c) -> ADP(c) + Ethanolamine-P(c)	9.88e-05	58.4	9.84e-05	58.29	-0.11	-0.188356	0	581	0	509	-0.353438	-
337	r0337	ATP(c) + 3PG(c) <=> ADP(c) + 1,3DPG(c)	0.000106	57.11	0.000105	57.01	-0.1	-0.175101	0	553	0	488	-22.2603	-
338	r0338	NAD+(c) + 3PG(c) -> NADH(c) + 3-Phosphonooxypyruvate(c)	0.000171	41.29	0.000202	36.3	-4.99	-12.0853	0	355	0	320	5.99589	-
339	r0339	ATP(c) + Glycerate(c) -> ADP(c) + 3PG(c)	5.17e-05	83.86	5.67e-05	79.71	-4.15	-4.94872	0	1271	0	1072	34.8535	-
340	r0340	ATP(m) + Glycerate(m) -> ADP(m) + 3PG(m)	7.01e-05	70.26	6.82e-05	68.24	-2.02	-2.87504	1	715	1	747	0.804309	-
341	r0341	2PG(c) <=> 3PG(c)	0.000159	44.57	0.000157	45.75	1.18	2.64752	0	382	0	376	-51.9223	-
342	r0342	NADP+(r) + 6-Phospho-D-gluconate(r) <=> NADPH(r) + CO2(r) + Ribulose-5P(r)	0.000166	42.91	0.000155	46.54	3.63	8.45957	3	191	3	215	-0.169424	-
343	r0343	NADP+(c) + 6-Phospho-D-gluconate(c) <=> NADPH(c) + CO2(c) + Ribulose-5P(c)	0.000245	21.26	0.000242	23.83	2.57	12.0884	4	90	4	91	-0.35553	-
344	r0344	Ribulose-5P(c) <=> D-Xylulose-5P(c)	0.000175	40.21	0.000161	45.12	4.91	12.2109	0	351	0	370	-2.80262	-
345	r0345	ATP(c) + dAMP(c) <=> ADP(c) + dADP(c)	4.5e-05	93.04	4.53e-05	92.86	-0.18	-0.193465	0	1565	0	1498	-2.2484	-
346	r0346	H2O(c) + Adenosine(c) <=> NH3(c) + Inosine(c)	0.000131	50.79	0.00017	42.91	-7.88	-15.5149	0	446	0	357	0	-
347	r0347	H2O(s) + Adenosine(s) <=> NH3(s) + Inosine(s)	0.00022	31.68	0.00022	33.2	1.52	4.79798	5	34	5	33	-0.0599211	-
348	r0348	ATP(c) + Thymidine(c) -> ADP(c) + dTMP(c)	4.46e-05	93.31	4.49e-05	93.25	-0.06	-0.0643018	0	1586	0	1517	0	-
349	r0349	ATP(m) + Thymidine(m) -> ADP(m) + dTMP(m)	6.92e-05	71.1	6.8e-05	68.5	-2.6	-3.65682	1	729	1	756	-0.152739	-
350	r0350	H2O(c) + dTMP(c) -> Pi(c) + Thymidine(c)	4.41e-05	94.72	4.44e-05	94.57	-0.15	-0.158361	0	1615	0	1546	0	-
351	r0351	H2O(m) + dTMP(m) -> Pi(m) + Thymidine(m)	6.05e-05	78.22	6.09e-05	76.19	-2.03	-2.59524	1	754	1	781	-0.152739	-
352	r0352	Pi(c) + Thymidine(c) <=> Thymine(c) + 2-Deoxy-D-ribose-1P(c)	0.00158	2.36	0.00144	2.57	0.21	8.89831	0	81	0	86	0	-
353	r0353	ATP(c) + Glucose(c) -> ADP(c) + Glucose-6P(c)	0.000169	41.44	0.000225	32.23	-9.21	-22.2249	0	359	0	300	-6.75336	-
354	r0354	Glucose(c) + ITP(c) -> Glucose-6P(c) + IDP(c)	0.000168	41.71	0.000224	32.31	-9.4	-22.5366	0	366	0	303	0	-
355	r0355	Glucose(c) + dATP(c) -> Glucose-6P(c) + dADP(c)	0.000171	40.81	0.000224	32.28	-8.53	-20.9017	0	356	0	301	0	-
356	r0356	ATP(c) + Fructose(c) -> ADP(c) + Fructose-6P(c)	5.61e-05	80.31	5.64e-05	79.92	-0.39	-0.485618	0	1158	0	1080	0	-
357	r0357	ITP(c) + Fructose(c) -> Fructose-6P(c) + IDP(c)	5.51e-05	80.94	5.54e-05	80.76	-0.18	-0.222387	0	1181	0	1105	0	-
358	r0358	Fructose(c) + dATP(c) -> Fructose-6P(c) + dADP(c)	5.8e-05	79.27	5.58e-05	80.5	1.23	1.55166	0	1121	0	1097	0	-
359	r0359	ATP(c) + Mannose(c) -> ADP(c) + Mannose-6P(c)	5.7e-05	79.58	5.74e-05	79.24	-0.34	-0.427243	0	1135	0	1055	0	-
360	r0360	ITP(c) + Mannose(c) -> IDP(c) + Mannose-6P(c)	5.6e-05	80.45	5.63e-05	80.13	-0.32	-0.397763	0	1165	0	1088	0	-
361	r0361	dATP(c) + Mannose(c) -> dADP(c) + Mannose-6P(c)	5.89e-05	78.82	5.67e-05	79.63	0.81	1.02766	0	1110	0	1070	0	-
362	r0362	ATP(c) + Glucosamine(c) -> ADP(c) + Glucosamine-6P(c)	5.7e-05	79.61	5.74e-05	79.21	-0.4	-0.502449	0	1134	0	1054	0	-
363	r0363	ITP(c) + Glucosamine(c) -> IDP(c) + Glucosamine-6P(c)	5.6e-05	80.47	5.63e-05	80.16	-0.31	-0.385237	0	1164	3	364	0	-
364	r0364	dATP(c) + Glucosamine(c) -> dADP(c) + Glucosamine-6P(c)	5.89e-05	78.85	5.67e-05	79.61	0.76	0.963855	0	1109	0	1069	0	-
365	r0365	NAD+(m) + Hydracrylate(m) -> NADH(m) + 3-Oxopropanoate(m)	0.000138	49.42	0.000123	53.23	3.81	7.70943	1	510	1	575	0.142443	-
366	r0366	H2O(c) + ACP(c) -> Phosphopantetheine(c) + Apo-ACP(c)	8.46e-05	62.47	7.51e-05	65.8	3.33	5.33056	3	325	3	347	0	-
367	r0367	Acetyl-CoA(c) + ACP(c) <=> CoA(c) + Acetyl-ACP(c)	0.000134	50.26	0.000144	48.45	-1.81	-3.60127	3	251	3	252	0.0195307	-
368	r0368	CoA(c) + Apo-ACP(c) -> PAP(c) + ACP(c)	0.000219	32.05	0.00024	25.88	-6.17	-19.2512	3	84	3	108	0	-
369	r0369	Malonyl-CoA(c) + ACP(c) <=> CoA(c) + Malonyl-ACP(c)	0.000105	57.27	0.000107	56.25	-1.02	-1.78104	3	289	3	292	0.0848314	-
370	r0370	GAP(c) + Sedoheptulose-7P(c) <=> Ribose-5P(c) + D-Xylulose-5P(c)	0.00032	12.18	0.000267	14.72	2.54	20.8539	0	252	0	253	1.40131	-
371	r0371	H2O(c) + 5,10-Methenyl-THF(c) <=> 10-Formyl-THF(c)	5.27e-05	83.1	6.41e-05	71.71	-11.39	-13.7064	4	208	4	208	0.356356	-
372	r0372	H2O(m) + 5,10-Methenyl-THF(m) <=> 10-Formyl-THF(m)	6.39e-05	76.09	6.37e-05	72.07	-4.02	-5.28322	1	742	1	770	-0.0409763	-
373	r0373	Isopentenyl-PP(p) + Dimethylallyl-PP(p) <=> PPi(p) + Geranyl-PP(p)	0.000731	4.96	0.000714	5.09	0.13	2.62097	0	133	3	17	0	-
374	r0374	H2O(c) + dCMP(c) <=> NH3(c) + dUMP(c)	4.42e-05	94.04	4.45e-05	93.88	-0.16	-0.17014	0	1599	0	1528	1.1601	-
375	r0375	H2O(c) + dCMP(c) -> Pi(c) + Deoxycytidine(c)	4.42e-05	94.07	4.45e-05	93.91	-0.16	-0.170086	0	1598	0	1527	0	-
376	r0376	ATP(c) + dCMP(c) <=> ADP(c) + dCDP(c)	4.47e-05	93.15	4.5e-05	93.04	-0.11	-0.118089	0	1569	0	1504	-0.016942	-
377	r0377	ATP(c) + Deoxycytidine(c) -> ADP(c) + dCMP(c)	7.17e-05	69.03	7.22e-05	66.61	-2.42	-3.50572	0	806	0	654	-2.22045e-16	-
378	r0378	H2O(c) + dCDP(c) -> Pi(c) + dCMP(c)	4.42e-05	94.12	4.45e-05	93.94	-0.18	-0.191245	0	1597	0	1526	1.14316	-
379	r0379	H2O(c) + Guanine(c) <=> NH3(c) + Xanthine(c)	0.00021	33.04	0.000204	35.96	2.92	8.83777	0	304	0	316	-0.0957687	-
380	r0380	H2O(s) + Lactose-6P(s) <=> Pi(s) + Lactose(s)	0.000197	36.14	0.00019	38.45	2.31	6.39181	5	62	5	64	0	-
381	r0381	H2O(c) + NAD+(c) + Hypotaurine(c) <=> NADH(c) + Taurine(c)	0.000139	49.06	0.000169	43.12	-5.94	-12.1076	0	419	0	358	0	-
382	r0382	NAD+(m) + Dihydrolipoamide(m) <=> NADH(m) + Lipoamide(m)	0.000171	41.26	0.000153	46.85	5.59	13.5482	1	402	1	469	-1.66534e-16	-
383	r0383	Pyruvate(m) + Lipoamide(m) -> CO2(m) + S-Acetyldihydrolipoamide(m)	0.000153	46.43	0.000139	50.13	3.7	7.96899	1	469	1	526	-1.66534e-16	-
384	r0384	AKG(m) + Lipoamide(m) -> CO2(m) + S-Succinyldihydrolipoamide(m)	0.000212	32.83	0.000205	35.46	2.63	8.01097	1	261	1	309	0	-
385	r0385	3-Methyl-2-oxobutyrate(m) + Lipoamide(m) -> CO2(m) + S-(2-Methylpropanoyl)-dihydrolipoamide(m)	5.42e-05	81.63	7.98e-05	64.36	-17.27	-21.1564	1	763	1	720	0	-
386	r0386	4-Methyl-2-oxopentanoate(m) + Lipoamide(m) -> CO2(m) + S-(3-Methylbutanoyl)-dihydrolipoamide(m)	4.82e-05	88.9	4.83e-05	89.16	0.26	0.292463	1	769	1	799	0	-
387	r0387	H2O(c) + Hexadecanoyl-ACP(c) <=> ACP(c) + Palmitate(c)	9.27e-05	60.66	7.55e-05	65.67	5.01	8.25915	2	462	2	467	0.0714144	-
388	r0388	H2O(c) + O2(c) + Pyridoxamine(c) <=> NH3(c) + H2O2(c) + Pyridoxal(c)	8.14e-05	63.91	9.52e-05	59.4	-4.51	-7.0568	0	655	0	530	0	-
389	r0389	O2(c) + Pyridoxine(c) <=> H2O2(c) + Pyridoxal(c)	0.000111	55.28	0.000125	53.07	-2.21	-3.99783	0	521	0	449	0	-
390	r0390	H2O(s) + Isomaltose(s) <=> 2 Glucose(s)	0.000197	36.19	0.00019	38.5	2.31	6.38298	5	60	5	62	0	-
391	r0391	PPi(c) + Nicotinate_ribonucleotide(c) <=> PRPP(c) + Nicotinate(c)	0.00227	1	0.00244	0.92	-0.08	-8	0	35	0	33	0	-
392	r0392	H2O(c) + NAD+(c) + Glyceraldehyde(c) <=> NADH(c) + Glycerate(c)	0.000123	53.02	0.000146	47.93	-5.09	-9.60015	0	481	0	388	-38.9648	-
393	r0393	H2O(m) + NAD+(m) + Glyceraldehyde(m) -> NADH(m) + Glycerate(m)	0.000155	45.7	0.00014	49.9	4.2	9.19037	1	458	1	518	0.804309	-
394	r0394	H2O(c) + NAD+(c) + Hypoxanthine(c) <=> NADH(c) + Xanthine(c)	0.000599	5.96	0.000628	5.8	-0.16	-2.68456	0	165	0	156	24.4006	-
395	r0395	H2O(c) + O2(c) + Hypoxanthine(c) <=> H2O2(c) + Xanthine(c)	0.000571	6.25	0.000581	6.12	-0.13	-2.08	0	170	0	161	-23.9168	-
396	r0396	H2O(r) + Glucose-6P(r) -> Pi(r) + Glucose(r)	0.000512	6.96	0.000423	8.35	1.39	19.9713	0	181	0	185	0	-
397	r0397	NADH(c) + Dihydrobiopterin(c) <=> NAD+(c) + Tetrahydrobiopterin(c)	0.000182	38.08	0.000229	31.02	-7.06	-18.5399	0	324	0	281	0.468643	-
398	r0398	NADPH(c) + Dihydrobiopterin(c) <=> NADP+(c) + Tetrahydrobiopterin(c)	0.000265	17.85	0.000248	21	3.15	17.6471	4	61	4	65	-1.63325	-
399	r0399	O2(c) + Phenylalanine(c) + Tetrahydrobiopterin(c) <=> H2O(c) + Tyrosine(c) + Dihydrobiopterin(c)	8.72e-05	61.81	0.000101	57.74	-4.07	-6.5847	0	621	0	501	-1.1646	-
400	r0400	NAD+(c) + O2(c) + N-Acetylneuraminate(c) <=> H2O(c) + NADH(c) + NeuNGc(c)	0.000343	10.92	0.000399	9.03	-1.89	-17.3077	0	241	0	196	3.93902	-
401	r0401	H2O(c) + N-Acetylneuraminate-9P(c) -> Pi(c) + N-Acetylneuraminate(c)	4.41e-05	94.46	4.44e-05	94.28	-0.18	-0.190557	0	1623	0	1554	0	-
402	r0402	NADP+(c) + Tetrahydrobiopterin(c) <=> NADPH(c) + 6-Lactoyl-5,6,7,8-tetrahydropterin(c)	0.000227	29.9	0.000221	33.15	3.25	10.8696	4	102	4	110	0	-
403	r0403	O2(c) + Tryptophan(c) + Tetrahydrobiopterin(c) <=> H2O(c) + Dihydrobiopterin(c) + 5-Hydroxy-L-tryptophan(c)	8.74e-05	61.73	0.000103	57.43	-4.3	-6.96582	0	620	0	493	0	-
404	r0404	Mannose-6P(c) -> Mannose-1P(c)	0.000168	41.84	0.000157	45.62	3.78	9.03442	0	363	0	375	0	-
405	r0405	Mannose-6P(c) <=> Fructose-6P(c)	0.000168	41.86	0.000157	45.64	3.78	9.0301	0	362	0	374	8.88178e-16	-
406	r0406	GAP(c) + Sedoheptulose-7P(c) <=> Fructose-6P(c) + Erythrose-4P(c)	0.00032	12.2	0.000267	14.75	2.55	20.9016	0	251	0	252	0.313593	-
407	r0407	Sedoheptulose-1,7PP(c) <=> DHAP(c) + Erythrose-4P(c)	0.000162	43.88	0.000161	45.01	1.13	2.57521	0	377	0	371	-1.7149	-
408	r0408	ATP(c) + Sedoheptulose-7P(c) <=> ADP(c) + Sedoheptulose-1,7PP(c)	0.000141	48.79	0.000166	44.23	-4.56	-9.34618	0	413	0	361	-1.7149	-
409	r0409	UTP(c) + Sedoheptulose-7P(c) <=> UDP(c) + Sedoheptulose-1,7PP(c)	0.00015	47.01	0.000173	42.34	-4.67	-9.93406	0	397	0	348	0	-
410	r0410	H2O(s) + dGTP(s) <=> PPi(s) + dGMP(s)	0.000197	36.56	0.00019	38.87	2.31	6.31838	5	46	5	48	0	-
411	r0411	ATP(c) + dGDP(c) <=> ADP(c) + dGTP(c)	4.49e-05	93.07	4.54e-05	92.81	-0.26	-0.27936	0	1566	0	1496	-0.543797	-
412	r0412	ATP(m) + dGDP(m) <=> ADP(m) + dGTP(m)	6.92e-05	71.13	6.8e-05	68.53	-2.6	-3.65528	1	728	1	755	0	-
413	r0413	Pyruvate(c) + dGTP(c) <=> PEP(c) + dGDP(c)	0.000128	51.78	0.000129	51.81	0.03	0.0579374	1	545	1	556	0	-
414	r0414	ATP(m) + Propanoyl-CoA(m) + HCO3-(m) -> ADP(m) + Pi(m) + Methylmalonyl-CoA(m)	0.000178	39.42	0.000176	41.29	1.87	4.74378	1	370	1	406	-0.321979	-
415	r0415	Pi(c) + Inosine(c) <=> Hypoxanthine(c) + Ribose-1P(c)	0.00166	2.02	0.00153	2.26	0.24	11.8812	0	67	0	73	1.77636e-15	-
416	r0416	(S)-Dihydroorotate(c) + Ubiquinone(m) -> Orotate(c) + Ubiquinol(m)	0.000114	54.59	0.000106	56.38	1.79	3.27899	1	576	1	631	-0.296946	-
417	r0417	PPi(c) + Orotidine-5P(c) <=> PRPP(c) + Orotate(c)	0.00236	0.81	0.00254	0.76	-0.05	-6.17284	0	30	0	29	0.296946	-
418	r0418	Pi(c) + Uridine(c) <=> Uracil(c) + Ribose-1P(c)	0.0016	2.1	0.00147	2.34	0.24	11.4286	0	72	0	76	-1.89853	-
419	r0419	H2O(c) + Cytidine(c) <=> NH3(c) + Uridine(c)	7.71e-05	66.75	7.74e-05	65.09	-1.66	-2.48689	0	732	0	624	-0.138926	-
420	r0420	SAM(c) + Guanidinoacetate(c) <=> SAH(c) + Creatine(c)	0.000113	54.75	0.000118	53.86	-0.89	-1.62557	4	180	4	182	0	-
421	r0421	CTP(c) + Phosphocholine(c) -> PPi(c) + CDP-choline(c)	0.000522	6.64	0.000554	6.33	-0.31	-4.66867	0	180	0	165	0	-
422	r0422	NADP+(c) + Isocitrate(c) <=> NADPH(c) + Oxalosuccinate(c)	0.000323	11.97	0.000342	10.63	-1.34	-11.1947	4	15	4	15	-1.9647	-
423	r0423	NADP+(m) + Isocitrate(m) <=> NADPH(m) + Oxalosuccinate(m)	0.000339	11.05	0.000344	10.58	-0.47	-4.25339	1	99	1	104	-0.108243	-
425	r0425	NAD+(m) + Isocitrate(m) <=> NADH(m) + Oxalosuccinate(m)	0.000313	12.44	0.000287	13.57	1.13	9.0836	1	126	1	140	0.861374	-
426	r0426	Isocitrate(m) <=> H2O(m) + cis-Aconitate(m)	0.00022	31.73	0.000207	35.28	3.55	11.1882	1	251	1	305	0	-
427	r0427	NADP+(c) + Xylitol(c) <=> NADPH(c) + L-Xylulose(c)	0.000224	30.52	0.000218	33.6	3.08	10.0917	4	117	4	127	0	-
428	r0428	ATP(c) + Pyridoxine(c) <=> ADP(c) + Pyridoxine-P(c)	7.48e-05	67.53	7.52e-05	65.75	-1.78	-2.63587	0	752	0	637	0	-
429	r0429	Putrescine(c) + S-Adenosylmethioninamine(c) <=> 5-Methylthioadenosine(c) + Spermidine(c)	0.000155	45.64	0.000156	45.91	0.27	0.591586	4	152	4	162	0	-
430	r0430	Malonyl-CoA(r) + L-Carnitine(r) <=> CoA(r) + Malonyl-Carnitin(r)	0.000158	44.91	0.000155	46.27	1.36	3.02828	3	210	3	226	0.084712	-
431	r0431	Malonyl-CoA(c) + L-Carnitine(c) <=> CoA(c) + Malonyl-Carnitin(c)	0.000188	37.53	0.0002	36.64	-0.89	-2.37144	3	128	3	135	0.0528293	-
432	r0432	Malonyl-CoA(m) + L-Carnitine(m) <=> CoA(m) + Malonyl-Carnitin(m)	0.000145	47.87	0.000147	47.72	-0.15	-0.313349	1	486	1	490	-0.137541	-
433	r0433	Malonyl-CoA(p) + L-Carnitine(p) <=> CoA(p) + Malonyl-Carnitin(p)	0.000154	46.27	0.000154	46.67	0.4	0.864491	3	223	3	234	0	-
434	r0434	Palmitoyl-CoA(r) + L-Carnitine(r) <=> CoA(r) + L-Palmitoylcarnitine(r)	0.000158	44.78	0.000162	44.88	0.1	0.223314	3	215	3	207	0	-
435	r0435	Palmitoyl-CoA(c) + L-Carnitine(c) <=> CoA(c) + L-Palmitoylcarnitine(c)	0.000167	42.2	0.000168	43.31	1.11	2.63033	3	186	3	201	0.216482	-
436	r0436	Palmitoyl-CoA(m) + L-Carnitine(m) <=> CoA(m) + L-Palmitoylcarnitine(m)	0.000164	43.23	0.000169	43.15	-0.08	-0.185057	1	419	1	427	-0.216482	-
437	r0437	Palmitoyl-CoA(p) + L-Carnitine(p) <=> CoA(p) + L-Palmitoylcarnitine(p)	0.000155	45.93	0.000156	45.93	0	0	3	217	3	214	0	-
438	r0438	L-Carnitine(r) + Linoleoyl-CoA(r) <=> CoA(r) + linoleic-Carnitine(r)	0.000158	44.93	0.000155	46.3	1.37	3.04919	3	209	3	225	0	-
439	r0439	L-Carnitine(c) + Linoleoyl-CoA(c) <=> CoA(c) + linoleic-Carnitine(c)	0.000167	42.34	0.000168	43.46	1.12	2.64525	3	184	3	199	0	-
440	r0440	L-Carnitine(p) + Linoleoyl-CoA(p) -> CoA(p) + linoleic-Carnitine(p)	0.000154	46.3	0.000154	46.69	0.39	0.842333	3	222	3	233	0	-
441	r0441	L-Carnitine(r) + Arachidonyl-CoA(r) <=> CoA(r) + Arachidonyl-Carnitine(r)	0.000203	34.57	0.000244	23.49	-11.08	-32.0509	3	99	3	86	0	-
442	r0442	L-Carnitine(c) + Arachidonyl-CoA(c) <=> CoA(c) + Arachidonyl-Carnitine(c)	0.000167	42.15	0.000168	43.28	1.13	2.6809	3	188	3	203	0	-
443	r0443	L-Carnitine(p) + Arachidonyl-CoA(p) -> CoA(p) + Arachidonyl-Carnitine(p)	0.000155	45.67	0.000157	45.7	0.03	0.0656886	3	219	3	212	0	-
444	r0444	L-Carnitine(r) + palmitoleoyl-CoA(r) <=> CoA(r) + palmitoleoyl-Carnitine(r)	0.000158	44.96	0.000155	46.33	1.37	3.04715	3	208	3	224	0	-
445	r0445	L-Carnitine(c) + palmitoleoyl-CoA(c) <=> CoA(c) + palmitoleoyl-Carnitine(c)	0.000187	37.59	0.000187	39.34	1.75	4.65549	3	129	3	142	0	-
446	r0446	L-Carnitine(m) + palmitoleoyl-CoA(m) <=> CoA(m) + palmitoleoyl-Carnitine(m)	0.000169	41.65	0.000171	42.83	1.18	2.83313	1	410	1	423	0	-
447	r0447	ATP(c) + Sphingosine(c) -> ADP(c) + Sphingosine-1P(c)	4.46e-05	93.33	4.49e-05	93.28	-0.05	-0.0535733	0	1585	0	1516	0.298064	-
448	r0448	NAD+(m) + CoA(m) + 2-Oxoadipate(m) <=> NADH(m) + CO2(m) + Glutaryl-CoA(m)	0.00032	12.28	0.000305	12.28	0	0	1	117	1	127	2.01736	-
449	r0449	NADP+(c) + NH3(c) + 2-Oxoadipate(c) <=> H2O(c) + NADPH(c) + 2-Aminomuconate(c)	0.000332	11.21	0.00035	10.39	-0.82	-7.3149	4	14	4	13	-0.528652	-
450	r0450	AKG(m) + L-2-Aminoadipate(m) <=> Glutamate(m) + 2-Oxoadipate(m)	0.000224	30.73	0.000218	33.81	3.08	10.0228	1	247	1	263	1.4887	-
451	r0451	Lipoamide(m) + 2-Oxoadipate(m) -> CO2(m) + S-Glutaryldihydrolipoamide(m)	5.01e-05	86.51	5.25e-05	83.86	-2.65	-3.06323	1	766	1	791	0	-
452	r0452	GTP(c) + L-Fucose-1P(c) <=> PPi(c) + GDP-L-fucose(c)	0.000402	9.5	0.00042	8.56	-0.94	-9.89474	0	227	0	190	0	-
453	r0453	ATP(c) + Aspartate(c) + Citrulline(c) <=> PPi(c) + AMP(c) + Argininosuccinate(c)	9.91e-05	58.35	8.45e-05	63.33	4.98	8.5347	0	580	0	587	0.00860641	-
454	r0454	H2O(c) + L-Formylkynurenine(c) <=> Formate(c) + Kynurenine(c)	6.8e-05	72.99	7.27e-05	66.46	-6.53	-8.94643	1	737	1	735	-0.77716	-
455	r0455	NADPH(c) + O2(c) + Kynurenine(c) <=> H2O(c) + NADP+(c) + 3-Hydroxy-L-kynurenine(c)	0.0003	13.04	0.000298	12.6	-0.44	-3.37423	4	21	4	21	-0.77716	-
456	r0456	ATP(c) + Deoxyguanosine(c) -> ADP(c) + dGMP(c)	5.8e-05	79.21	5.95e-05	77.43	-1.78	-2.24719	0	1123	0	997	0	-
457	r0457	ATP(m) + Deoxyguanosine(m) -> ADP(m) + dGMP(m)	0.000118	53.65	0.000118	54.09	0.44	0.82013	1	565	1	584	0	-
458	r0458	H2O(c) + dGMP(c) -> Pi(c) + Deoxyguanosine(c)	6.35e-05	76.33	6.42e-05	71.6	-4.73	-6.19678	0	1036	0	801	-0.282674	-
459	r0459	Pi(c) + Deoxyguanosine(c) <=> Guanine(c) + 2-Deoxy-D-ribose-1P(c)	0.00159	2.26	0.00145	2.49	0.23	10.177	0	73	0	81	-0.282674	-
460	r0460	NAD+(m) + (S)-3-Hydroxybutyryl-CoA(m) <=> NADH(m) + Acetoacetyl-CoA(m)	0.000195	37.01	0.0002	36.61	-0.4	-1.08079	1	334	1	330	2.19157	-
461	r0461	CoA(c) + HMG-CoA(c) <=> H2O(c) + Acetyl-CoA(c) + Acetoacetyl-CoA(c)	0.000224	30.94	0.00024	25.72	-5.22	-16.8714	3	66	3	97	0	-
462	r0462	CoA(m) + HMG-CoA(m) <=> H2O(m) + Acetyl-CoA(m) + Acetoacetyl-CoA(m)	0.000321	12.15	0.000319	11.42	-0.73	-6.00823	1	115	1	117	-0.448522	-
463	r0463	CoA(p) + HMG-CoA(p) <=> H2O(p) + Acetyl-CoA(p) + Acetoacetyl-CoA(p)	0.000171	41	0.000205	35.54	-5.46	-13.3171	3	159	3	130	0	-
464	r0464	H2O(m) + NADP+(m) + 4-Aminobutanal(m) <=> NADPH(m) + 4-Aminobutyrate(m)	0.00018	39	0.000198	36.85	-2.15	-5.51282	1	359	1	341	0	-
465	r0465	ATP(c) + Histidine(c) + 4-Aminobutyrate(c) -> PPi(c) + AMP(c) + Homocarnosine(c)	5.25e-05	83.25	5.41e-05	82.1	-1.15	-1.38138	0	1247	0	1153	0.308216	-
466	r0466	H2O(c) + Homocarnosine(c) -> Histidine(c) + 4-Aminobutyrate(c)	4.41e-05	94.75	4.44e-05	94.59	-0.16	-0.168865	0	1614	0	1545	0.308216	-
467	r0467	H2O(c) + (S)-Dihydroorotate(c) <=> N-Carbamoyl-L-aspartate(c)	4.41e-05	94.54	4.44e-05	94.38	-0.16	-0.169241	0	1621	0	1552	0.296946	-
468	r0468	Isopentenyl-PP(p) + Geranyl-PP(p) <=> PPi(p) + Farnesyl-PP(p)	0.000697	5.09	0.000677	5.59	0.5	9.82318	0	136	3	21	0	-
469	r0469	NADP+(c) + Thioredoxin(c) <=> NADPH(c) + Oxidized_thioredoxin(c)	0.00024	24.54	0.000236	30.34	5.8	23.6349	4	94	4	94	-3.33674	-
470	r0470	H2O(c) + dATP(c) + Oxidized_thioredoxin(c) <=> ATP(c) + Thioredoxin(c)	4.75e-05	89.71	4.56e-05	91.81	2.1	2.34088	0	1462	0	1460	0	-
471	r0471	H2O(c) + dADP(c) + Oxidized_thioredoxin(c) <=> ADP(c) + Thioredoxin(c)	6.15e-05	77.72	7.77e-05	65.04	-12.68	-16.315	0	1082	0	623	-2.01783	-
472	r0472	H2O(c) + dGTP(c) + Oxidized_thioredoxin(c) <=> GTP(c) + Thioredoxin(c)	4.46e-05	93.73	4.52e-05	92.99	-0.74	-0.789502	0	1571	0	1499	-0.543797	-
473	r0473	H2O(c) + Oxidized_thioredoxin(c) + dGDP(c) <=> GDP(c) + Thioredoxin(c)	4.48e-05	93.1	4.56e-05	91.78	-1.32	-1.41783	0	1567	0	1461	0.826472	-
474	r0474	H2O(c) + Oxidized_thioredoxin(c) + dCTP(c) <=> CTP(c) + Thioredoxin(c)	4.46e-05	93.7	4.52e-05	92.97	-0.73	-0.779082	0	1572	0	1500	-0.462555	-
475	r0475	H2O(c) + Oxidized_thioredoxin(c) + dUTP(c) <=> UTP(c) + Thioredoxin(c)	6.26e-05	76.72	5.82e-05	78.64	1.92	2.50261	0	1046	0	1036	-0.016942	-
476	r0476	H2O(c) + Oxidized_thioredoxin(c) + dCDP(c) <=> CDP(c) + Thioredoxin(c)	4.46e-05	93.67	4.52e-05	92.94	-0.73	-0.779332	0	1573	0	1501	-0.697545	-
477	r0477	H2O(c) + Oxidized_thioredoxin(c) + dUDP(c) <=> UDP(c) + Thioredoxin(c)	5.42e-05	81.68	5.22e-05	84.12	2.44	2.98727	0	1201	0	1221	-0.42454	-
478	r0478	H2O(r) + Glucono-1,5-lactone-6P(r) <=> 6-Phospho-D-gluconate(r)	0.000128	51.71	0.000121	53.67	1.96	3.79037	3	254	3	272	-0.169424	-
479	r0479	H2O(c) + Glucono-1,5-lactone-6P(c) <=> 6-Phospho-D-gluconate(c)	4.73e-05	90.05	5.04e-05	86.8	-3.25	-3.60911	4	219	4	215	-0.35553	-
480	r0480	SAM(c) + Ethanolamine-P(c) <=> SAH(c) + N-Methylethanolamine-P(c)	0.00016	44.38	0.000165	44.46	0.08	0.180261	4	148	4	159	-0.434682	-
481	r0481	CTP(c) + Ethanolamine-P(c) -> PPi(c) + CDP-ethanolamine(c)	0.00051	7.01	0.000542	6.38	-0.63	-8.98716	0	182	0	166	0	-
482	r0482	NAD+(m) + 3-Hydroxyisobutyrate(m) -> NADH(m) + 2-Methyl-3-oxopropanoate(m)	0.000139	49.24	0.000133	51.02	1.78	3.61495	1	504	1	537	1.01123	-
483	r0483	AKG(m) + D-3-Amino-isobutanoate(m) <=> Glutamate(m) + 2-Methyl-3-oxopropanoate(m)	0.000208	33.81	0.000201	36.48	2.67	7.89707	1	296	1	323	0	-
484	r0484	Pyruvate(m) + D-3-Amino-isobutanoate(m) <=> Alanine(m) + 2-Methyl-3-oxopropanoate(m)	0.000149	47.06	0.000135	50.84	3.78	8.0323	1	479	1	532	0	-
485	r0485	Acetyl-CoA(c) + Glucosamine-6P(c) -> CoA(c) + N-Acetylglucosamine-6P(c)	0.000118	53.57	0.000135	50.73	-2.84	-5.30147	3	263	3	261	0.264829	-
486	r0486	H2O(c) + N-Acetylglucosamine-6P(c) <=> Acetate(c) + Glucosamine-6P(c)	4.42e-05	94.17	4.44e-05	93.96	-0.21	-0.223001	1	780	1	805	0.264829	-
487	r0487	H2O(c) + Fructose-1,6PP(c) -> Pi(c) + Fructose-6P(c)	0.00027	16.12	0.000241	24.12	8	49.6278	0	266	0	267	2.45791	-
488	r0488	2 NADP+(c) + CoA(c) + (R)-Mevalonate(c) <=> 2 NADPH(c) + HMG-CoA(c)	0.000637	5.38	0.000636	5.77	0.39	7.24907	4	2	4	2	0	-
489	r0489	2 NADP+(p) + CoA(p) + (R)-Mevalonate(p) <=> 2 NADPH(p) + HMG-CoA(p)	0.000257	18.71	0.000272	14.44	-4.27	-22.822	3	53	3	70	0	-
490	r0490	HMG-CoA(m) <=> H2O(m) + 3-Methylglutaconyl-CoA(m)	0.000141	48.87	0.000142	49.4	0.53	1.08451	1	497	1	504	-0.333948	-
491	r0491	N-Acetylglucosamine-6P(c) -> N-Acetylglucosamine-1P(c)	4.37e-05	96.06	4.39e-05	96.06	0	0	0	1689	0	1610	0	-
492	r0492	H2O(c) + dAMP(c) -> Pi(c) + Deoxyadenosine(c)	4.45e-05	93.78	4.48e-05	93.6	-0.18	-0.191939	0	1591	0	1522	2.2484	-
493	r0493	ATP(c) + Deoxyadenosine(c) -> ADP(c) + dAMP(c)	6.18e-05	77.61	6.6e-05	69.76	-7.85	-10.1147	0	1081	0	738	0	-
494	r0494	H2O(s) + dTDP(s) <=> Pi(s) + dTMP(s)	0.000197	36.59	0.00019	38.9	2.31	6.3132	5	45	5	47	0	-
495	r0495	ATP(c) + dTDP(c) -> ADP(c) + dTTP(c)	4.46e-05	93.36	4.49e-05	93.31	-0.05	-0.0535561	0	1584	0	1515	0	-
496	r0496	ATP(c) + dTMP(c) -> ADP(c) + dTDP(c)	4.46e-05	93.39	4.49e-05	93.33	-0.06	-0.0642467	0	1583	0	1514	0	-
497	r0497	H2O(s) + dTTP(s) <=> Pi(s) + dTDP(s)	0.000197	36.61	0.00019	38.92	2.31	6.30975	5	44	5	46	0	-
498	r0498	ATP(m) + dUMP(m) -> ADP(m) + dUDP(m)	6.92e-05	71.15	6.8e-05	68.56	-2.59	-3.6402	1	727	1	754	-0.441482	-
499	r0499	ATP(c) + Deoxyuridine(c) <=> ADP(c) + dUMP(c)	6.22e-05	77.03	6.31e-05	72.83	-4.2	-5.45242	0	1061	0	842	-1.60158	-
500	r0500	H2O(m) + dUTP(m) -> PPi(m) + dUMP(m)	6.05e-05	78.24	6.09e-05	76.22	-2.02	-2.5818	1	753	1	780	0	-
501	r0501	5,10-Methylene-THF(c) + dUMP(c) <=> dTMP(c) + Dihydrofolate(c)	8.59e-05	62.1	8.43e-05	63.36	1.26	2.02899	4	196	4	202	0	-
502	r0502	H2O(c) + NAD+(c) + Xanthine(c) <=> NADH(c) + Urate(c)	0.000234	29.34	0.00027	14.51	-14.83	-50.5453	0	286	0	251	0.238322	-
503	r0503	H2O(p) + NAD+(p) + Xanthine(p) -> NADH(p) + Urate(p)	0.000108	56.54	0.000108	55.83	-0.71	-1.25575	3	278	3	290	0	-
504	r0504	H2O(c) + O2(c) + Xanthine(c) <=> H2O2(c) + Urate(c)	0.000205	34.38	0.000223	32.52	-1.86	-5.41012	0	312	0	304	0.149641	-
505	r0505	H2O(p) + O2(p) + Xanthine(p) <=> H2O2(p) + Urate(p)	0.000118	53.6	0.000142	49.48	-4.12	-7.68657	3	262	3	256	0	-
506	r0506	Pi(c) + Guanosine(c) <=> Guanine(c) + Ribose-1P(c)	0.0016	2.15	0.00146	2.36	0.21	9.76744	0	70	0	77	0.296946	-
507	r0507	4 H+(PG)(m) + 2 Ferricytochrome_C(m) + Ubiquinol(m) -> 4 H+(PG)(c) + 2 Ferrocytochrome_C(m) + Ubiquinone(m)	0.000489	7.35	0.000498	6.96	-0.39	-5.30612	1	45	1	32	-1.11953	-
508	r0508	NAD+(m) + 4 H+(PG)(c) + Ubiquinol(m) <=> NADH(m) + 4 H+(PG)(m) + Ubiquinone(m)	0.000485	7.48	0.000464	7.77	0.29	3.87701	1	46	1	49	6.07082	-
509	r0509	Succinate(m) + Ubiquinone(m) -> Fumarate(m) + Ubiquinol(m)	0.000257	18.66	0.000244	23.31	4.65	24.9196	1	165	1	193	2.77403	-
510	r0510	O2(c) + Palmitoyl-CoA(c) + 2 Ferrocytochrome_b5(c) <=> 2 H2O(c) + 2 Ferricytochrome_b5(c) + palmitoleoyl-CoA(c)	0.000119	53.46	0.000104	57.19	3.73	6.97718	0	489	0	490	-1.09491	-
511	r0511	O2(c) + Stearoyl-CoA(c) + 2 Ferrocytochrome_b5(c) <=> 2 H2O(c) + Oleoyl-CoA(c) + 2 Ferricytochrome_b5(c)	0.000119	53.49	0.000104	57.24	3.75	7.01066	3	260	3	293	0.126651	-
512	r0512	NAD+(c) + Dihydrofolate(c) <=> NADH(c) + Folate(c)	0.000124	52.86	0.000156	45.83	-7.03	-13.2993	0	477	0	378	-1.41403	-
513	r0513	NADP+(c) + Dihydrofolate(c) <=> NADPH(c) + Folate(c)	0.000239	26.19	0.000232	30.73	4.54	17.3349	4	95	4	96	1.13122	-
514	r0514	NADP+(m) + Dihydrofolate(m) <=> NADPH(m) + Folate(m)	0.000163	43.7	0.000181	40.34	-3.36	-7.68879	1	427	1	375	0	-
515	r0515	ATP(p) + (R)-Mevalonate(p) <=> ADP(p) + (R)-5-Phosphomevalonate(p)	0.000329	11.73	0.000241	23.99	12.26	104.518	0	250	3	87	0	-
516	r0516	H2O(c) + 5,6-Dihydrouracil(c) -> 3-Ureidopropionate(c)	4.54e-05	91.99	4.47e-05	93.67	1.68	1.82629	4	221	4	227	-0.296946	-
517	r0517	2-Amino-3-oxoadipate(m) <=> CO2(m) + 5-Aminolevulinate(m)	4.37e-05	96.82	4.39e-05	96.75	-0.07	-0.0722991	1	805	1	829	0	-
518	r0518	Glutamate(c) + 5-Formiminotetrahydrofolate(c) <=> THF(c) + N-Formimino-L-glutamate(c)	0.000117	53.75	0.000132	51.36	-2.39	-4.44651	0	498	0	432	-3.36717	-
519	r0519	H2O(c) + 4-Imidazolone-5-propanoate(c) <=> N-Formimino-L-glutamate(c)	6.39e-05	76.14	6.47e-05	71.18	-4.96	-6.51432	0	1033	0	786	3.36717	-
520	r0520	Pi(c) + Nicotinate_D-ribonucleoside(c) -> Nicotinate(c) + Ribose-1P(c)	0.00158	2.39	0.00144	2.6	0.21	8.78661	0	80	0	85	0	-
521	r0521	Pi(c) + Xanthosine(c) <=> Xanthine(c) + Ribose-1P(c)	0.00158	2.31	0.00144	2.52	0.21	9.09091	0	83	0	88	-8.88178e-16	-
522	r0522	5-Formyl-THF(m) <=> H2O(m) + 5,10-Methenyl-THF(m)	4.37e-05	96.85	4.39e-05	96.77	-0.08	-0.082602	1	804	1	828	0	-
523	r0523	ATP(m) + 5-Formyl-THF(m) -> ADP(m) + Pi(m) + 5,10-Methenyl-THF(m)	6.92e-05	71.18	6.8e-05	68.58	-2.6	-3.65271	1	726	1	753	0	-
524	r0524	5-Formiminotetrahydrofolate(c) <=> NH3(c) + 5,10-Methenyl-THF(c)	0.000111	55.25	0.000126	52.99	-2.26	-4.0905	0	522	0	447	3.36717	-
525	r0525	H2O(m) + NAD+(m) + Saccharopine(m) <=> NADH(m) + Glutamate(m) + 2-Aminoadipate_6-semialdehyde(m)	0.000156	45.59	0.000143	48.66	3.07	6.73393	1	449	1	500	0.211379	-
526	r0526	H2O(m) + NADP+(m) + Saccharopine(m) <=> NADPH(m) + Glutamate(m) + 2-Aminoadipate_6-semialdehyde(m)	0.000181	38.43	0.000201	36.54	-1.89	-4.91803	1	350	1	328	1.27733	-
527	r0527	H2O(c) + Nicotinamide_D-ribonucleotide(c) <=> NH3(c) + Nicotinate_ribonucleotide(c)	4.6e-05	91.42	5.05e-05	86.64	-4.78	-5.22862	0	1518	0	1313	1.30581	-
528	r0528	ATP(c) + dCDP(c) <=> ADP(c) + dCTP(c)	4.47e-05	93.18	4.5e-05	93.1	-0.08	-0.0858553	0	1568	0	1503	-0.462555	-
529	r0529	ATP(c) + dUDP(c) <=> ADP(c) + dUTP(c)	5.42e-05	81.65	5.2e-05	84.3	2.65	3.24556	0	1202	0	1227	0	-
530	r0530	ATP(m) + dUDP(m) -> ADP(m) + dUTP(m)	6.92e-05	71.21	6.8e-05	68.61	-2.6	-3.65117	1	725	1	752	-0.016942	-
531	r0531	dUTP(c) + Cytidine(c) <=> CMP(c) + dUDP(c)	9.47e-05	59.9	8.99e-05	61.39	1.49	2.48748	3	315	6	17	0	-
532	r0532	2 UDP-glucuronate(r) + Bilirubin(r) -> 2 UDP(r) + Bilirubin-bisglucuronoside(r)	0.000176	40.16	0.000146	48.24	8.08	20.1195	0	348	0	387	0	-
533	r0533	Acetyl-CoA(r) + L-Carnitine(r) <=> CoA(r) + O-Acetylcarnitine(r)	0.000158	44.99	0.000155	46.35	1.36	3.02289	3	207	3	223	0	-
534	r0534	Acetyl-CoA(c) + L-Carnitine(c) <=> CoA(c) + O-Acetylcarnitine(c)	0.000217	32.49	0.000237	30.26	-2.23	-6.86365	3	97	3	115	0.0780153	-
535	r0535	Acetyl-CoA(m) + L-Carnitine(m) <=> CoA(m) + O-Acetylcarnitine(m)	0.000327	11.84	0.000322	11.34	-0.5	-4.22297	1	107	1	116	-0.0780153	-
536	r0536	Acetyl-CoA(p) + L-Carnitine(p) <=> CoA(p) + O-Acetylcarnitine(p)	0.000154	46.33	0.000154	46.72	0.39	0.841787	3	221	3	232	0	-
537	r0537	Sphinganine-1P(c) <=> Ethanolamine-P(c) + Hexadecanal(c)	4.37e-05	96.88	4.39e-05	96.8	-0.08	-0.0825764	0	1682	4	234	-0.298064	-
538	r0538	3-Sulfinoalanine(c) <=> CO2(c) + Hypotaurine(c)	0.000157	45.49	0.000179	40.84	-4.65	-10.222	4	151	4	149	0	-
539	r0539	O2(c) + Cysteamine(c) <=> Hypotaurine(c)	9.46e-05	59.92	9.47e-05	59.84	-0.08	-0.133511	0	603	4	197	0	-
540	r0540	Pi(c) + Deoxyuridine(c) <=> Uracil(c) + 2-Deoxy-D-ribose-1P(c)	0.00159	2.18	0.00146	2.47	0.29	13.3028	0	76	0	80	1.60158	-
541	r0541	Ubiquinone(m) + Glutaryl-CoA(m) <=> CO2(m) + Ubiquinol(m) + Crotonyl-CoA(m)	0.000178	39.45	0.000177	41.05	1.6	4.05577	1	369	1	392	2.01736	-
542	r0542	ATP(c) + Pyridoxamine(c) -> ADP(c) + Pyridoxamine-P(c)	4.46e-05	93.41	4.49e-05	93.36	-0.05	-0.0535275	0	1582	0	1513	0	-
543	r0543	O2(c) + Homogentisate(c) <=> 4-Maleylacetoacetate(c)	8.32e-05	63.25	9.56e-05	59.13	-4.12	-6.51383	1	676	4	195	-1.1646	-
544	r0544	O2(c) + 4-Hydroxyphenylpyruvate(c) <=> CO2(c) + Homogentisate(c)	8.34e-05	63.15	9.59e-05	59.08	-4.07	-6.44497	4	197	4	194	-1.1646	-
545	r0545	H2O(c) + NAD+(c) + Phenylacetaldehyde(c) <=> NADH(c) + Phenylacetate(c)	0.00011	55.7	0.000143	48.92	-6.78	-12.1724	0	531	0	398	0	-
546	r0546	H2O(m) + NAD+(m) + Phenylacetaldehyde(m) <=> NADH(m) + Phenylacetate(m)	0.000154	46.06	0.00014	49.95	3.89	8.44551	1	466	1	523	0	-
547	r0547	H2O(c) + NADP+(c) + Phenylacetaldehyde(c) <=> NADPH(c) + Phenylacetate(c)	0.000225	30.34	0.000219	33.36	3.02	9.95386	4	107	4	116	0	-
548	r0548	H2O(m) + NADP+(m) + Phenylacetaldehyde(m) <=> NADPH(m) + Phenylacetate(m)	0.00018	39.03	0.000198	36.88	-2.15	-5.50858	1	358	1	340	0	-
549	r0549	H2O(m) + NAD+(m) + 4-Aminobutanal(m) <=> NADH(m) + 4-Aminobutyrate(m)	0.000154	46.09	0.00014	49.97	3.88	8.41831	1	465	1	522	0	-
550	r0550	H2O(c) + Deoxyadenosine(c) <=> NH3(c) + Deoxyinosine(c)	6.13e-05	77.74	6.55e-05	70.6	-7.14	-9.18446	0	1085	0	765	-1.11022e-15	-
551	r0551	Pi(c) + Deoxyadenosine(c) <=> Adenine(c) + 2-Deoxy-D-ribose-1P(c)	0.00159	2.2	0.00146	2.41	0.21	9.54545	0	75	0	79	2.2484	-
552	r0552	H2O(c) + NAD+(c) + Betaine_aldehyde(c) <=> NADH(c) + Betaine(c)	0.00011	55.72	0.000143	48.95	-6.77	-12.15	0	530	0	397	0	-
553	r0553	H2O(c) + NADP+(c) + Betaine_aldehyde(c) <=> NADPH(c) + Betaine(c)	0.000225	30.37	0.000219	33.39	3.02	9.94402	4	106	4	115	0	-
554	r0554	Fructose-1P(c) <=> DHAP(c) + Glyceraldehyde(c)	0.000103	57.48	9.98e-05	58.01	0.53	0.92206	0	564	0	506	0	-
555	r0555	Acetyl-CoA(m) + Dihydrolipoamide(m) <=> CoA(m) + S-Acetyldihydrolipoamide(m)	0.000259	18.48	0.000249	20.79	2.31	12.5	1	160	1	183	1.66534e-16	-
556	r0556	Succinyl-CoA(m) + Dihydrolipoamide(m) <=> CoA(m) + S-Succinyldihydrolipoamide(m)	0.000242	21.76	0.000227	31.86	10.1	46.4154	1	188	1	221	0	-
557	r0557	Glutaryl-CoA(m) + Dihydrolipoamide(m) <=> CoA(m) + S-Glutaryldihydrolipoamide(m)	0.000141	48.82	0.000145	48.29	-0.53	-1.08562	1	499	1	493	0	-
558	r0558	H2O(c) + NAD+(c) + Gentisate_aldehyde(c) <=> NADH(c) + 2,5-Dihydroxybenzoate(c)	0.00011	55.64	0.000143	48.87	-6.77	-12.1675	0	533	0	400	1.84507	-
559	r0559	H2O2(c) + 2,5-Dihydroxybenzoate(c) <=> H2O(c) + O2(c) + Gentisate_aldehyde(c)	0.000127	52.1	0.000139	50.29	-1.81	-3.47409	0	461	0	415	1.84507	-
560	r0560	Ubiquinone(m) + Isobutyryl-CoA(m) -> Ubiquinol(m) + Methacrylyl-CoA(m)	0.000182	38.22	0.000195	37.51	-0.71	-1.85767	1	348	1	349	1.01123	-
561	r0561	Dihydrolipoamide(m) + Isobutyryl-CoA(m) <=> CoA(m) + S-(2-Methylpropanoyl)-dihydrolipoamide(m)	0.000144	48.08	0.000162	44.8	-3.28	-6.82196	1	489	1	452	0	-
562	r0562	O2(c) + 3-Hydroxyanthranilate(c) <=> 2-Amino-3-carboxymuconate_semialdehyde(c)	8.12e-05	64.07	9.48e-05	59.74	-4.33	-6.75823	0	660	4	196	-0.77716	-
563	r0563	H2O(c) + 3-Hydroxy-L-kynurenine(c) <=> Alanine(c) + 3-Hydroxyanthranilate(c)	4.41e-05	94.28	4.44e-05	94.02	-0.26	-0.275774	0	1625	0	1556	-0.77716	-
564	r0564	5-Hydroxy-L-tryptophan(c) <=> CO2(c) + Serotonin(c)	4.37e-05	96.9	4.39e-05	96.82	-0.08	-0.0825593	4	234	4	243	0	-
565	r0565	ATP(c) + N-Acetyl-D-mannosamine(c) -> ADP(c) + N-Acetylmannosamine-6P(c)	8e-05	65.41	8.07e-05	64.07	-1.34	-2.04862	0	703	0	600	0	-
566	r0566	H2O(c) + Xanthosine-5P(c) -> Pi(c) + Xanthosine(c)	4.41e-05	94.78	4.44e-05	94.62	-0.16	-0.168812	0	1613	0	1544	0	-
567	r0567	H2O(c) + Fructose-2,6PP(c) -> Pi(c) + Fructose-6P(c)	4.41e-05	94.8	4.44e-05	94.65	-0.15	-0.158228	0	1612	0	1543	0	-
568	r0568	gamma-Glutamyl-cysteine(c) -> Cysteine(c) + 5-Oxoproline(c)	4.37e-05	96.93	4.39e-05	96.85	-0.08	-0.0825338	0	1681	0	1606	0	-
569	r0569	Pi(c) + Deoxyinosine(c) <=> Hypoxanthine(c) + 2-Deoxy-D-ribose-1P(c)	0.00159	2.23	0.00146	2.44	0.21	9.41704	0	74	0	78	-8.88178e-16	-
570	r0570	2-Deoxy-D-ribose-1P(c) <=> 2-Deoxy-D-ribose-5P(c)	0.000822	4.49	0.000655	5.75	1.26	28.0624	0	124	0	155	3.56731	-
571	r0571	H2O(m) + Methylmalonyl-CoA(m) <=> CoA(m) + Methylmalonate(m)	0.00013	51	0.000145	48.35	-2.65	-5.19608	1	533	1	494	0	-
572	r0572	(R)-Methylmalonyl-CoA(m) <=> Methylmalonyl-CoA(m)	0.000163	43.67	0.000196	37.3	-6.37	-14.5867	1	428	1	347	0.321979	-
573	r0573	ATP(r) + CoA(r) + Cholate(r) <=> PPi(r) + AMP(r) + Choloyl-CoA(r)	0.000199	35.46	0.000183	39.82	4.36	12.2955	3	115	3	162	0	-
574	r0574	Spermidine(c) + S-Adenosylmethioninamine(c) <=> 5-Methylthioadenosine(c) + Spermine(c)	0.00019	37.32	0.000191	37.9	0.58	1.55413	4	131	4	139	0	-
575	r0575	NADPH(r) + Presqualene-PP(r) <=> NADP+(r) + PPi(r) + Squalene(r)	0.000426	8.98	0.000367	9.87	0.89	9.91091	3	36	3	53	0	-
576	r0576	NADPH(r) + O2(r) + Squalene(r) <=> H2O(r) + NADP+(r) + Squalene_2,3-oxide(r)	0.000253	19.06	0.000234	30.5	11.44	60.021	3	57	3	116	0	-
577	r0577	4-Imidazolone-5-propanoate(c) <=> H2O(c) + Urocanate(c)	6.34e-05	76.35	6.42e-05	71.63	-4.72	-6.18206	0	1040	0	802	-3.36717	-
578	r0578	ATP(c) + Pantetheine(c) <=> ADP(c) + Phosphopantetheine(c)	5.46e-05	81.36	4.49e-05	93.39	12.03	14.7861	0	1194	0	1507	0	-
579	r0579	ATP(m) + Pantetheine(m) <=> ADP(m) + Phosphopantetheine(m)	6.92e-05	71.23	6.8e-05	68.64	-2.59	-3.63611	1	724	1	751	0	-
580	r0580	N-Pantothenoylcysteine(c) <=> CO2(c) + Pantetheine(c)	4.37e-05	96.96	4.39e-05	96.88	-0.08	-0.0825083	4	233	4	242	0	-
581	r0581	H2O(c) + Pantetheine(c) <=> Pantothenate(c) + Cysteamine(c)	5.41e-05	81.71	4.44e-05	94.67	12.96	15.861	0	1203	0	1531	0	-
582	r0582	ATP(c) + Sphinganine(c) -> ADP(c) + Sphinganine-1P(c)	4.93e-05	87.77	4.63e-05	91.23	3.46	3.94212	0	1402	0	1447	0	-
583	r0583	NADP+(c) + Sphinganine(c) <=> NADPH(c) + 3-Dehydrosphinganine(c)	0.000229	29.71	0.000219	33.28	3.57	12.0162	4	97	4	112	0	-
584	r0584	H2O(c) + Deamido-NAD(c) <=> AMP(c) + Nicotinate_ribonucleotide(c)	4.41e-05	94.83	4.44e-05	94.7	-0.13	-0.137087	0	1611	0	1542	4.44089e-16	-
585	r0585	ATP(c) + Nicotinate_ribonucleotide(c) -> PPi(c) + Deamido-NAD(c)	4.81e-05	89.03	5.37e-05	82.52	-6.51	-7.31214	0	1446	0	1166	-6.41137e-13	-
586	r0586	ATP(c) + Pantothenate(c) -> ADP(c) + D-4-Phosphopantothenate(c)	5.56e-05	80.73	5.75e-05	78.95	-1.78	-2.20488	0	1172	0	1051	0	-
587	r0587	H2O(s) + 4-Nitrophenyl-P(s) <=> Pi(s) + PNP(s)	0.000197	36.64	0.00019	38.95	2.31	6.30459	5	43	5	45	0	-
588	r0588	(S)-3-Hydroxybutyryl-CoA(m) <=> H2O(m) + Crotonyl-CoA(m)	0.000101	57.9	0.000121	53.65	-4.25	-7.34024	1	608	1	581	-2.19157	-
589	r0589	ATP(c) + Phosphopantetheine(c) -> PPi(c) + Dephospho-CoA(c)	6.48e-05	75.7	4.49e-05	93.41	17.71	23.395	0	1020	0	1506	0	-
590	r0590	ATP(m) + Phosphopantetheine(m) -> PPi(m) + Dephospho-CoA(m)	6.92e-05	71.26	6.8e-05	68.66	-2.6	-3.64861	1	723	1	750	0	-
591	r0591	H2O(c) + Dephospho-CoA(c) <=> AMP(c) + Phosphopantetheine(c)	4.46e-05	93.6	4.44e-05	94.72	1.12	1.19658	0	1576	0	1532	0	-
592	r0592	3-Hydroxypropionyl-CoA(m) <=> H2O(m) + Acrylyl-CoA(m)	7.12e-05	69.63	7.29e-05	66.4	-3.23	-4.63881	1	712	1	733	-0.142443	-
593	r0593	H2O(c) + Dihydrothymine(c) -> 3-Ureidoisobutyrate(c)	6.12e-05	77.82	6.49e-05	70.92	-6.9	-8.86662	2	484	4	206	0	-
594	r0594	H2O(c) + NAD+(c) + 2-Aminoadipate_6-semialdehyde(c) <=> NADH(c) + L-2-Aminoadipate(c)	0.000125	52.52	0.000158	45.54	-6.98	-13.2902	0	474	0	373	1.4887	-
595	r0595	Sulfite(c) + Mercaptopyruvate(c) -> Pyruvate(c) + H2S2O3(c)	5.11e-05	84.46	5.14e-05	85.59	1.13	1.33791	1	764	1	792	1.16066	-
596	r0596	CoA(m) + Hydracrylate(m) <=> H2O(m) + 3-Hydroxypropionyl-CoA(m)	0.000224	30.84	0.000222	32.62	1.78	5.77173	1	245	1	241	-0.142443	-
597	r0597	ATP(c) + 6-Deoxy-L-galactose(c) <=> ADP(c) + L-Fucose-1P(c)	4.46e-05	93.44	4.49e-05	93.44	0	0	0	1581	0	1512	0	-
599	r0599	Hydroxymethylbilane(c) -> H2O(c) + UroporphyrinogenIII(c)	4.37e-05	96.98	4.39e-05	96.9	-0.08	-0.0824912	0	1680	0	1605	0	-
600	r0600	NAD+(m) + CoA(m) + 3-Methyl-2-oxobutyrate(m) <=> NADH(m) + CO2(m) + Isobutyryl-CoA(m)	0.000324	11.94	0.000332	10.92	-1.02	-8.54271	1	111	1	109	1.01123	-
601	r0601	NAD+(m) + CoA(m) + 4-Methyl-2-oxopentanoate(m) <=> NADH(m) + CO2(m) + Isovaleryl-CoA(m)	0.000318	12.34	0.000301	12.44	0.1	0.810373	1	122	1	133	0.333948	-
602	r0602	NAD+(m) + CoA(m) + 2-Oxo-3-methylvalerate(m) <=> NADH(m) + CO2(m) + 2-Methylbutyryl-CoA(m)	0.000318	12.36	0.000301	12.47	0.11	0.889968	1	121	1	132	0.443927	-
603	r0603	Ubiquinone(m) + 2-Methylbutyryl-CoA(m) <=> Ubiquinol(m) + Tiglyl-CoA(m)	0.000126	52.47	0.000131	51.44	-1.03	-1.96303	1	553	1	542	0.443927	-
604	r0604	Dihydrolipoamide(m) + 2-Methylbutyryl-CoA(m) <=> CoA(m) + S-(2-Methylbutanoyl)-dihydrolipoamide(m)	8.85e-05	61.52	9.85e-05	58.27	-3.25	-5.28283	1	648	1	656	0	-
605	r0605	4-Maleylacetoacetate(c) <=> Fumarylacetoacetate(c)	0.000119	53.41	0.000126	52.94	-0.47	-0.879985	1	564	4	176	-1.1646	-
606	r0606	UroporphyrinogenIII(c) -> 4 CO2(c) + CoproporphyrinogenIII(c)	4.37e-05	97.01	4.39e-05	96.93	-0.08	-0.0824657	4	232	4	241	0	-
607	r0607	Squalene_2,3-oxide(r) <=> Lanosterol(r)	8.86e-05	61.5	8.4e-05	63.44	1.94	3.15447	3	322	3	331	0	-
608	r0608	O2(c) + CoproporphyrinogenIII(c) -> 2 H2O(c) + 2 CO2(c) + Protoporphyrinogen_IX(c)	8.09e-05	64.28	9.47e-05	59.87	-4.41	-6.86061	0	666	0	535	0	-
609	r0609	3 O2(m) + 2 Protoporphyrinogen_IX(m) -> 6 H2O(m) + 2 Protoporphyrin(m)	0.000113	54.83	0.000111	55.28	0.45	0.820719	1	579	1	611	0	-
610	r0610	CTP(c) + D-Tagatose-6P(c) <=> CDP(c) + Tagatose-1,6PP(c)	0.000463	7.95	0.000495	6.98	-0.97	-12.2013	0	200	0	178	0	-
612	r0612	ATP(p) + (R)-5-Phosphomevalonate(p) <=> ADP(p) + (R)-5-Diphosphomevalonate(p)	0.00042	9.08	0.000314	11.84	2.76	30.3965	0	221	3	62	0	-
613	r0613	(R)-4-Phosphopantothenoyl-cysteine(c) <=> CO2(c) + Phosphopantetheine(c)	4.37e-05	97.03	4.39e-05	96.96	-0.07	-0.0721426	4	231	4	240	0	-
614	r0614	(R)-4-Phosphopantothenoyl-cysteine(m) <=> CO2(m) + Phosphopantetheine(m)	4.37e-05	97.06	4.39e-05	96.98	-0.08	-0.0824232	1	803	1	827	0	-
615	r0615	NAD+(c) + trans-4-Hydroxy-L-proline(c) <=> NADH(c) + L-1-Pyrroline-3-hydroxy-5-carboxylate(c)	0.000109	56.06	0.000142	49.19	-6.87	-12.2547	0	547	0	411	0	-
616	r0616	NAD+(m) + trans-4-Hydroxy-L-proline(m) <=> NADH(m) + L-1-Pyrroline-3-hydroxy-5-carboxylate(m)	0.000138	49.5	0.000123	53.36	3.86	7.79798	1	507	1	572	0	-
617	r0617	NADP+(c) + trans-4-Hydroxy-L-proline(c) <=> NADPH(c) + L-1-Pyrroline-3-hydroxy-5-carboxylate(c)	0.000224	30.55	0.000218	33.62	3.07	10.0491	4	116	4	126	0	-
618	r0618	NADP+(m) + trans-4-Hydroxy-L-proline(m) <=> NADPH(m) + L-1-Pyrroline-3-hydroxy-5-carboxylate(m)	0.000163	43.75	0.000181	40.39	-3.36	-7.68	1	425	1	373	0	-
619	r0619	NADP+(m) + Pi(m) + L-Glutamate_5-semialdehyde(m) <=> NADPH(m) + Glutamyl-5P(m)	0.000947	3.91	0.000953	3.83	-0.08	-2.04604	1	19	1	18	0	-
620	r0620	Lipoamide(m) + 3-Carboxy-1-hydroxypropyl-ThPP(m) <=> Thiamin-PP(m) + S-Succinyldihydrolipoamide(m)	4.79e-05	89.21	4.82e-05	89.42	0.21	0.2354	2	506	2	491	0	-
621	r0621	Glucose-1P(c) <=> Glucose-6P(c)	0.00682	0.18	0.00563	0.26	0.08	44.4444	0	6	0	9	-0.0020297	-
622	r0622	H2O(c) + Nicotinate_ribonucleotide(c) -> Pi(c) + Nicotinate_D-ribonucleoside(c)	4.76e-05	89.45	5.32e-05	82.89	-6.56	-7.33371	0	1461	0	1178	0	-
623	r0623	CO2(c) + PPi(c) + Nicotinate_ribonucleotide(c) <=> PRPP(c) + Quinolinate(c)	0.00237	0.79	0.00259	0.73	-0.06	-7.59494	0	29	0	27	1.30581	-
624	r0624	NAD+(m) + CoA(m) + 2-Methyl-3-oxopropanoate(m) <=> NADH(m) + (R)-Methylmalonyl-CoA(m)	0.000338	11.1	0.000358	10.1	-1	-9.00901	1	100	1	94	0.351315	-
625	r0625	H2O(c) + NAD+(c) + 3alpha,7alpha,12alpha-Trihydroxy-5beta-cholestan-26-al(c) -> NADH(c) + 3alpha,7alpha,12alpha-Trihydroxy-5beta-cholestanate(c)	0.00011	55.75	0.000143	48.98	-6.77	-12.1435	0	529	0	396	0	-
626	r0626	NAD+(c) + 5beta-Cholestane-3alpha,7alpha,12alpha,26-tetrol(c) -> NADH(c) + 3alpha,7alpha,12alpha-Trihydroxy-5beta-cholestan-26-al(c)	0.000109	56.09	0.000142	49.21	-6.88	-12.266	0	546	0	410	0	-
627	r0627	H2O(s) + Galactosylglycerol(s) <=> Glycerol(s) + Galactose(s)	0.000197	36.25	0.00019	38.56	2.31	6.37241	5	58	5	60	0	-
628	r0628	Propanoyl-CoA(p) + Choloyl-CoA(p) <=> CoA(p) + 3alpha,7alpha,12alpha-Trihydroxy-5beta-24-oxocholestanoyl-CoA(p)	4.37e-05	97.09	4.39e-05	97.01	-0.08	-0.0823978	3	389	3	419	0	-
629	r0629	Glycine(c) + Choloyl-CoA(c) <=> CoA(c) + Glycocholate(c)	4.74e-05	89.76	4.9e-05	88.58	-1.18	-1.31462	3	356	3	371	0	-
630	r0630	Taurine(c) + Choloyl-CoA(c) <=> CoA(c) + Taurocholate(c)	0.000137	49.63	0.000146	48.14	-1.49	-3.00222	3	246	3	251	0	-
631	r0631	Taurine(p) + Choloyl-CoA(p) -> CoA(p) + Taurocholate(p)	4.37e-05	97.11	4.39e-05	97.03	-0.08	-0.0823808	3	388	3	418	0	-
632	r0632	NADP+(r) + Desmosterol(r) <=> NADPH(r) + 7-Dehydrodesmosterol(r)	0.000148	47.61	0.000136	50.68	3.07	6.44823	3	226	3	260	0	-
633	r0633	NADP+(m) + Octanoyl-CoA(m) <=> NADPH(m) + (2E)-Octenoyl-CoA(m)	0.000187	37.64	0.000212	34.59	-3.05	-8.10308	1	342	1	285	0.914558	-
634	r0634	Acetyl-CoA(m) + Octanoyl-CoA(m) <=> CoA(m) + 3-Oxodecanoyl-CoA(m)	0.000251	19.5	0.000251	20.29	0.79	4.05128	1	170	1	172	-0.174212	-
635	r0635	Acetyl-CoA(p) + Octanoyl-CoA(p) <=> CoA(p) + 3-Oxodecanoyl-CoA(p)	4.37e-05	97.14	4.39e-05	97.06	-0.08	-0.0823554	3	387	3	417	0	-
636	r0636	L-Carnitine(m) + Octanoyl-CoA(m) <=> CoA(m) + L-Octanoylcarnitine(m)	0.000169	41.55	0.000179	40.81	-0.74	-1.78099	1	413	1	381	0	-
637	r0637	L-Carnitine(p) + Octanoyl-CoA(p) -> CoA(p) + L-Octanoylcarnitine(p)	0.000154	46.35	0.000154	46.75	0.4	0.862999	3	220	3	231	0	-
638	r0638	NADP+(m) + Lauroyl-CoA(m) <=> NADPH(m) + (2E)-Dodecenoyl-CoA(m)	0.000178	39.29	0.000205	35.83	-3.46	-8.80631	1	373	1	312	-2.3167	-
639	r0639	Acetyl-CoA(m) + Lauroyl-CoA(m) <=> CoA(m) + 3-Oxotetradecanoyl-CoA(m)	0.000242	21.71	0.000243	23.67	1.96	9.0281	1	189	1	196	-0.216482	-
640	r0640	Acetyl-CoA(p) + Lauroyl-CoA(p) <=> CoA(p) + 3-Oxotetradecanoyl-CoA(p)	4.37e-05	97.17	4.39e-05	97.09	-0.08	-0.0823299	3	386	3	416	0	-
641	r0641	H2O(c) + Leukotriene_C4(c) <=> Glutamate(c) + LTD4(c)	5.48e-05	81.18	5.56e-05	80.6	-0.58	-0.714462	0	1188	0	1101	0	-
642	r0642	H2O(c) + NAD+(c) + 2-Methyl-3-oxopropanoate(c) <=> NADH(c) + Methylmalonate(c)	0.00011	55.67	0.000143	48.9	-6.77	-12.1609	0	532	0	399	0	-
643	r0643	H2O(m) + NAD+(m) + 2-Methyl-3-oxopropanoate(m) <=> NADH(m) + Methylmalonate(m)	0.000174	40.45	0.000197	37.06	-3.39	-8.38072	1	394	1	345	0	-
644	r0644	H2O2(c) + Methylmalonate(c) <=> H2O(c) + O2(c) + 2-Methyl-3-oxopropanoate(c)	0.000126	52.28	0.000138	50.31	-1.97	-3.76817	0	468	0	422	0	-
645	r0645	H2O(c) + NAD+(c) + 2-Aminomuconate_semialdehyde(c) <=> NADH(c) + 2-Aminomuconate(c)	0.00011	55.38	0.000143	48.71	-6.67	-12.0441	0	539	0	403	0.528652	-
646	r0646	H2O(c) + L-Formylkynurenine(c) <=> Alanine(c) + Formylanthranilate(c)	6.8e-05	73.02	7.27e-05	66.48	-6.54	-8.95645	0	926	0	652	0	-
647	r0647	H2O(c) + Xanthurenate(c) <=> 4-(2-Amino-3-hydroxyphenyl)-2,4-dioxobutanoate(c)	4.41e-05	94.86	4.44e-05	94.75	-0.11	-0.11596	2	521	2	510	0	-
648	r0648	Glutamate(s) + L-3-Cyanoalanine(s) <=> H2O(s) + gamma-Glutamyl-beta-cyanoalanine(s)	0.000144	48.27	0.000143	48.56	0.29	0.600787	5	87	5	87	0	-
649	r0649	Glutamate(s) + L-3-Cyanoalanine(s) <=> H2O(s) + CO2(s) + gamma-Glutamyl-3-aminopropiononitrile(s)	0.000144	48.29	0.000143	48.58	0.29	0.600538	5	86	5	86	0	-
650	r0650	ATP(r) + CoA(r) + Chenodiol(r) <=> PPi(r) + AMP(r) + Chenodeoxycholoyl-CoA(r)	0.000199	35.49	0.000183	39.84	4.35	12.257	3	114	3	161	0	-
651	r0651	ATP(c) + CoA(c) + Chenodiol(c) <=> PPi(c) + AMP(c) + Chenodeoxycholoyl-CoA(c)	0.000219	31.78	0.000241	24.15	-7.63	-24.0088	3	92	3	95	0	-
652	r0652	NADP+(m) + Myristoyl-CoA(m) <=> NADPH(m) + (2E)-Tetradecenoyl-CoA(m)	0.000178	39.61	0.000203	36.01	-3.6	-9.08861	1	364	1	317	1.90316	-
653	r0653	Acetyl-CoA(m) + Myristoyl-CoA(m) <=> CoA(m) + 3-Oxopalmitoyl-CoA(m)	0.000241	24.41	0.000242	23.86	-0.55	-2.25317	1	191	1	200	-0.216482	-
654	r0654	Acetyl-CoA(p) + Myristoyl-CoA(p) <=> CoA(p) + 3-Oxopalmitoyl-CoA(p)	4.37e-05	97.19	4.39e-05	97.11	-0.08	-0.082313	3	385	3	415	0	-
655	r0655	Ubiquinone(m) + Isovaleryl-CoA(m) <=> Ubiquinol(m) + 3-Methylcrotonyl-CoA(m)	0.000159	44.65	0.000142	49.45	4.8	10.7503	1	444	1	503	0.333948	-
656	r0656	Dihydrolipoamide(m) + Isovaleryl-CoA(m) <=> CoA(m) + S-(3-Methylbutanoyl)-dihydrolipoamide(m)	0.000122	53.18	0.000109	55.54	2.36	4.43776	1	560	1	620	0	-
657	r0657	(3Z)-Dodecenoyl-CoA(m) <=> (2E)-Dodecenoyl-CoA(m)	8.39e-05	62.91	8.87e-05	61.86	-1.05	-1.66905	1	667	1	692	-0.0422695	-
658	r0658	ATP(m) + HCO3-(m) + 3-Methylcrotonyl-CoA(m) <=> ADP(m) + Pi(m) + 3-Methylglutaconyl-CoA(m)	0.000115	54.33	0.000113	54.83	0.5	0.920302	1	571	1	607	0.333948	-
659	r0659	ATP(c) + Glycine(c) + 5-Phosphoribosylamine(c) <=> ADP(c) + Pi(c) + GAR(c)	4.91e-05	88.06	5.07e-05	86.51	-1.55	-1.76016	0	1411	0	1305	0.499638	-
660	r0660	(S)-3-Hydroxydodecanoyl-CoA(m) <=> H2O(m) + (2E)-Dodecenoyl-CoA(m)	0.000102	57.77	0.000115	54.65	-3.12	-5.40073	1	606	1	603	-0.174212	-
661	r0661	(S)-3-Hydroxydodecanoyl-CoA(p) <=> H2O(p) + (2E)-Dodecenoyl-CoA(p)	4.37e-05	97.22	4.39e-05	97.14	-0.08	-0.0822876	0	1679	3	399	0	-
662	r0662	AKG(c) + 3-Hydroxy-L-kynurenine(c) <=> Glutamate(c) + 4-(2-Amino-3-hydroxyphenyl)-2,4-dioxobutanoate(c)	0.000209	33.31	0.000209	34.99	1.68	5.04353	0	305	1	292	0	-
663	r0663	AKG(c) + 3-Phosphoserine(c) <=> Glutamate(c) + 3-Phosphonooxypyruvate(c)	0.000209	33.28	0.000209	34.96	1.68	5.04808	0	306	1	293	-5.99589	-
664	r0664	NAD+(m) + (S)-3-Hydroxy-2-methylbutyryl-CoA(m) <=> NADH(m) + 2-Methylacetoacetyl-CoA(m)	0.000163	43.44	0.000149	47.4	3.96	9.11602	1	432	1	483	0.443927	-
665	r0665	(S)-3-Hydroxy-2-methylbutyryl-CoA(m) <=> H2O(m) + Tiglyl-CoA(m)	6.94e-05	70.76	7e-05	67.56	-3.2	-4.52233	1	720	1	744	-0.443927	-
666	r0666	ATP(c) + 5-Phosphoribosylformylglycinamidine(c) <=> ADP(c) + Pi(c) + AIR(c)	4.47e-05	93.12	4.5e-05	93.07	-0.05	-0.0536942	0	1570	0	1505	0.499638	-
667	r0667	5-Phosphoribosyl-4-carboxy-5-aminoimidazole(c) <=> CO2(c) + AIR(c)	0.000108	56.75	0.000126	53.02	-3.73	-6.57269	4	184	4	177	-0.499638	-
668	r0668	CTP(c) + NeuNGc(c) <=> PPi(c) + CMP-NeuNGc(c)	0.000611	5.85	0.000658	5.7	-0.15	-2.5641	0	163	0	153	3.93902	-
669	r0669	H2O(m) + Methacrylyl-CoA(m) -> 3-Hydroxyisobutyryl-CoA(m)	7.86e-05	66.12	0.000139	50.16	-15.96	-24.1379	1	697	1	528	1.01123	-
670	r0670	Lipoamide(m) + 2-Oxo-3-methylvalerate(m) -> CO2(m) + S-(2-Methylbutanoyl)-dihydrolipoamide(m)	4.79e-05	89.19	4.82e-05	89.37	0.18	0.201816	1	770	1	800	0	-
671	r0671	CTP(c) + Cysteine(c) + D-4-Phosphopantothenate(c) -> PPi(c) + CMP(c) + (R)-4-Phosphopantothenoyl-cysteine(c)	0.000471	7.77	0.000499	6.93	-0.84	-10.8108	0	194	0	176	0	-
672	r0672	NADP+(r) + 7alpha-Hydroxycholesterol(r) <=> NADPH(r) + 7alpha-Hydroxycholest-4-en-3-one(r)	9.51e-05	59.74	8.76e-05	62.23	2.49	4.16806	3	314	3	330	0	-
673	r0673	NADP+(c) + 6-Lactoyl-5,6,7,8-tetrahydropterin(c) <=> NADPH(c) + 6-Pyruvoyltetrahydropterin(c)	0.000224	30.58	0.000218	33.65	3.07	10.0392	4	115	4	125	0	-
675	r0675	H2O(c) + Quinolinate(c) <=> 2-Amino-3-carboxymuconate_semialdehyde(c)	0.000124	52.81	0.000137	50.52	-2.29	-4.3363	0	479	0	423	1.30581	-
676	r0676	2-Amino-3-carboxymuconate_semialdehyde(c) <=> CO2(c) + 2-Aminomuconate_semialdehyde(c)	0.000144	48.16	0.000164	44.49	-3.67	-7.62043	4	163	4	160	0.528652	-
677	r0677	10-Formyl-THF(c) + GAR(c) <=> THF(c) + N-Formyl-GAR(c)	0.000103	57.61	0.000101	57.72	0.11	0.190939	0	562	0	499	0.499638	-
678	r0678	Malonyl-ACP(c) + Acetyl-ACP(c) <=> CO2(c) + ACP(c) + Acetoacetyl-ACP(c)	0.00016	44.41	0.000172	42.73	-1.68	-3.78293	4	147	4	156	0.0195307	-
679	r0679	ATP(c) + N-Pantothenoylcysteine(c) <=> ADP(c) + (R)-4-Phosphopantothenoyl-cysteine(c)	4.46e-05	93.46	4.49e-05	93.46	0	0	0	1580	0	1511	0	-
680	r0680	ATP(m) + N-Pantothenoylcysteine(m) <=> ADP(m) + (R)-4-Phosphopantothenoyl-cysteine(m)	6.92e-05	71.29	6.8e-05	68.69	-2.6	-3.64708	1	722	1	749	0	-
681	r0681	(R)-3-Hydroxybutanoyl-ACP(c) <=> H2O(c) + But-2-enoyl-ACP(c)	7.18e-05	68.9	7.01e-05	67.53	-1.37	-1.98839	0	794	0	670	0.0195307	-
682	r0682	NADP+(c) + Butyryl-ACP(c) <=> NADPH(c) + But-2-enoyl-ACP(c)	0.000284	13.73	0.00029	13.18	-0.55	-4.00583	4	28	4	24	-0.0195307	-
683	r0683	Propanoyl-CoA(m) + Ubiquinone(m) -> Ubiquinol(m) + Acrylyl-CoA(m)	0.000178	39.48	0.00017	43.02	3.54	8.96657	1	368	1	425	0.142443	-
684	r0684	Pi(c) + N-Acetylneuraminate-9P(c) <=> H2O(c) + PEP(c) + N-Acetylmannosamine-6P(c)	0.00158	2.34	0.00144	2.55	0.21	8.97436	0	82	0	87	0	-
685	r0685	2 H2O(m) + NAD+(m) + L-1-Pyrroline-3-hydroxy-5-carboxylate(m) <=> NADH(m) + L-erythro-4-Hydroxyglutamate(m)	0.000171	40.89	0.000157	45.59	4.7	11.4943	1	405	1	460	0	-
686	r0686	2 H2O(m) + NADP+(m) + L-1-Pyrroline-3-hydroxy-5-carboxylate(m) <=> NADPH(m) + L-erythro-4-Hydroxyglutamate(m)	0.000196	36.82	0.000215	34.17	-2.65	-7.19718	1	332	1	273	0	-
687	r0687	H2O(c) + ATP(c) + Glutamine(c) + N-Formyl-GAR(c) <=> ADP(c) + Pi(c) + Glutamate(c) + 5-Phosphoribosylformylglycinamidine(c)	5.46e-05	81.34	5.19e-05	84.33	2.99	3.67593	0	1195	0	1229	0.499638	-
688	r0688	H2O(c) + NAD+(c) + 3alpha,7alpha-Dihydroxy-5beta-cholestan-26-al(c) <=> NADH(c) + 3alpha,7alpha-Dihydroxy-5beta-cholestanate(c)	0.00011	55.77	0.000143	49	-6.77	-12.1391	0	528	0	395	0	-
689	r0689	ATP(r) + CoA(r) + 3alpha,7alpha-Dihydroxy-5beta-cholestanate(r) -> PPi(r) + AMP(r) + 3alpha,7alpha-Dihydroxy-5beta-cholestanoyl-CoA(r)	0.000199	35.51	0.000183	39.87	4.36	12.2782	3	113	3	160	0	-
690	r0690	ATP(p) + CoA(p) + 3alpha,7alpha-Dihydroxy-5beta-cholestanate(p) <=> PPi(p) + AMP(p) + 3alpha,7alpha-Dihydroxy-5beta-cholestanoyl-CoA(p)	0.000371	10.16	0.000335	10.81	0.65	6.39764	0	236	3	56	0	-
691	r0691	NADP+(c) + (R)-3-Hydroxybutanoyl-ACP(c) <=> NADPH(c) + Acetoacetyl-ACP(c)	0.000252	19.24	0.000244	23.46	4.22	21.9335	4	83	4	84	-0.0195307	-
692	r0692	NADP+(c) + (R)-3-Hydroxydecanoyl-ACP(c) <=> NADPH(c) + 3-Oxodecanoyl-ACP(c)	0.000252	19.13	0.000244	23.33	4.2	21.955	4	87	4	88	-0.0195307	-
693	r0693	(R)-3-Hydroxydecanoyl-ACP(c) <=> H2O(c) + (2E)-Decenoyl-ACP(c)	7.18e-05	68.79	7.01e-05	67.43	-1.36	-1.97703	0	798	0	674	0.0195307	-
694	r0694	NADP+(c) + (R)-3-Hydroxyoctanoyl-ACP(c) <=> NADPH(c) + 3-Oxooctanoyl-ACP(c)	0.000252	19.11	0.000244	23.36	4.25	22.2397	4	88	4	89	-0.0195307	-
695	r0695	(R)-3-Hydroxyoctanoyl-ACP(c) <=> H2O(c) + (2E)-Octenoyl-ACP(c)	7.18e-05	68.77	7.01e-05	67.4	-1.37	-1.99215	0	799	0	675	0.0195307	-
696	r0696	NADP+(c) + (R)-3-Hydroxypalmitoyl-ACP(c) <=> NADPH(c) + 3-Oxohexadecanoyl-ACP(c)	0.000252	19.27	0.000244	23.52	4.25	22.055	4	82	4	83	-0.0195307	-
697	r0697	(R)-3-Hydroxypalmitoyl-ACP(c) <=> H2O(c) + (2E)-Hexadecenoyl-ACP(c)	7.17e-05	69.11	6.97e-05	67.69	-1.42	-2.0547	0	803	0	681	0.0195307	-
698	r0698	Propanoyl-CoA(p) + Chenodeoxycholoyl-CoA(p) <=> H2O(p) + CoA(p) + 3alpha,7alpha-Dihydroxy-5beta-cholestanoyl-CoA(p)	4.37e-05	97.24	4.39e-05	97.17	-0.07	-0.0719868	3	384	3	414	0	-
699	r0699	SAICAR(c) <=> Fumarate(c) + AICAR(c)	9.31e-05	60.42	8.96e-05	61.63	1.21	2.00265	1	631	1	684	0.499638	-
700	r0700	10-Formyl-THF(c) + AICAR(c) <=> THF(c) + FAICAR(c)	0.000114	54.54	0.000112	55.04	0.5	0.916758	0	511	0	465	0.499638	-
701	r0701	NADP+(c) + HMA(c) <=> NADPH(c) + 3-Oxotetradecanoyl-ACP(c)	0.000252	19.21	0.000244	23.44	4.23	22.0198	4	84	4	85	-0.0195307	-
702	r0702	HMA(c) <=> H2O(c) + (2E)-Tetradecenoyl-ACP(c)	7.18e-05	68.87	7.01e-05	67.51	-1.36	-1.97474	0	795	0	671	0.0195307	-
703	r0703	ATP(r) + CoA(r) + 3alpha,7alpha,12alpha-Trihydroxy-5beta-cholestanate(r) -> PPi(r) + AMP(r) + 3alpha,7alpha,12alpha-Trihydroxy-5beta-cholestanoyl-CoA(r)	0.000199	35.54	0.000183	39.9	4.36	12.2679	3	112	3	159	0	-
704	r0704	ATP(p) + CoA(p) + 3alpha,7alpha,12alpha-Trihydroxy-5beta-cholestanate(p) <=> PPi(p) + AMP(p) + 3alpha,7alpha,12alpha-Trihydroxy-5beta-cholestanoyl-CoA(p)	0.000371	10.18	0.000335	10.84	0.66	6.4833	0	235	3	55	0	-
705	r0705	ATP(c) + Aspartate(c) + 5-Phosphoribosyl-4-carboxy-5-aminoimidazole(c) <=> ADP(c) + Pi(c) + SAICAR(c)	0.000111	55.09	0.000128	52.02	-3.07	-5.5727	0	524	0	442	0.499638	-
706	r0706	O2(p) + 3alpha,7alpha,12alpha-Trihydroxy-5beta-cholestanoyl-CoA(p) -> H2O2(p) + 3alpha,7alpha,12alpha-Trihydroxy-5beta-cholest-24-enoyl-CoA(p)	5.38e-05	81.92	7.78e-05	64.91	-17.01	-20.7642	3	352	3	344	0	-
707	r0707	3 H2O(s) + 6-[(1S,2R)-1,2-Dihydroxy-3-triphosphooxypropyl]-7,8-dihydropterin(s) <=> 3 Pi(s) + Dihydroneopterin(s)	0.000503	7.17	0.000482	7.51	0.34	4.74198	5	3	5	3	0	-
708	r0708	H2O(c) + 6-[(1S,2R)-1,2-Dihydroxy-3-triphosphooxypropyl]-7,8-dihydropterin(c) <=> 2,5-Diamino-6-(5-triphosphoryl-3,4-trihydroxy-2-oxopentyl)-_amino-4-oxopyrimidine(c)	4.41e-05	94.88	4.44e-05	94.78	-0.1	-0.105396	2	520	2	509	0	-
710	r0710	H2O(c) + 3-Ureidoisobutyrate(c) -> CO2(c) + NH3(c) + D-3-Amino-isobutanoate(c)	4.41e-05	94.91	4.44e-05	94.8	-0.11	-0.115899	4	223	4	229	0	-
711	r0711	2 H2O(r) + NADP+(r) + 7-Dehydrodesmosterol(r) <=> NADPH(r) + O2(r) + 5alpha-Cholesta-7,24-dien-3beta-ol(r)	0.000231	29.55	0.000216	34.04	4.49	15.1946	3	62	3	117	0	-
712	r0712	NADP+(c) + Dodecanoyl-ACP(c) <=> NADPH(c) + (2E)-Dodecenoyl-ACP(c)	0.000284	13.75	0.00029	13.2	-0.55	-4	4	27	4	23	-0.0195307	-
713	r0713	Malonyl-ACP(c) + Dodecanoyl-ACP(c) <=> CO2(c) + ACP(c) + 3-Oxotetradecanoyl-ACP(c)	0.000161	44.09	0.000174	42.18	-1.91	-4.33205	4	141	4	151	0.0195307	-
714	r0714	NAD+(m) + (S)-3-Hydroxyhexadecanoyl-CoA(m) -> NADH(m) + 3-Oxopalmitoyl-CoA(m)	0.000176	40.1	0.000166	44.3	4.2	10.4738	1	386	1	438	0.216482	-
716	r0716	(S)-3-Hydroxyhexadecanoyl-CoA(m) <=> H2O(m) + (2E)-Hexadecenoyl-CoA(m)	8.17e-05	63.62	8.65e-05	62.78	-0.84	-1.32034	1	680	1	707	-0.216482	-
717	r0717	(S)-3-Hydroxyhexadecanoyl-CoA(p) <=> H2O(p) + (2E)-Hexadecenoyl-CoA(p)	4.37e-05	97.27	4.39e-05	97.19	-0.08	-0.0822453	0	1678	3	398	0	-
718	r0718	NAD+(m) + (S)-3-Hydroxytetradecanoyl-CoA(m) -> NADH(m) + 3-Oxotetradecanoyl-CoA(m)	0.000175	40.18	0.000166	44.28	4.1	10.2041	1	392	1	440	0.216482	-
720	r0720	(S)-3-Hydroxytetradecanoyl-CoA(m) <=> H2O(m) + (2E)-Tetradecenoyl-CoA(m)	8.14e-05	63.81	8.67e-05	62.62	-1.19	-1.86491	1	683	1	704	-0.216482	-
721	r0721	(S)-3-Hydroxytetradecanoyl-CoA(p) <=> H2O(p) + (2E)-Tetradecenoyl-CoA(p)	4.37e-05	97.3	4.39e-05	97.22	-0.08	-0.0822199	0	1677	3	397	0	-
722	r0722	NAD+(m) + (S)-3-Hydroxydodecanoyl-CoA(m) <=> NADH(m) + 3-Oxododecanoyl-CoA(m)	0.000196	36.9	0.000194	37.56	0.66	1.78862	1	330	1	358	0.174212	-
724	r0724	Acetyl-CoA(m) + Decanoyl-CoA(m) <=> CoA(m) + 3-Oxododecanoyl-CoA(m)	0.000242	21.63	0.000243	23.6	1.97	9.10772	1	190	1	197	-0.174212	-
725	r0725	Acetyl-CoA(p) + Decanoyl-CoA(p) <=> CoA(p) + 3-Oxododecanoyl-CoA(p)	4.37e-05	97.32	4.39e-05	97.24	-0.08	-0.082203	3	383	3	413	0	-
726	r0726	NAD+(m) + (S)-Hydroxydecanoyl-CoA(m) <=> NADH(m) + 3-Oxodecanoyl-CoA(m)	0.000187	37.61	0.000186	39.4	1.79	4.75937	1	343	1	366	0.174212	-
728	r0728	(S)-Hydroxydecanoyl-CoA(m) <=> H2O(m) + (2E)-Decenoyl-CoA(m)	9.34e-05	60.37	0.000107	56.19	-4.18	-6.92397	1	628	1	630	-0.174212	-
729	r0729	(S)-Hydroxydecanoyl-CoA(p) <=> H2O(p) + (2E)-Decenoyl-CoA(p)	4.37e-05	97.35	4.39e-05	97.27	-0.08	-0.0821777	0	1676	3	396	0	-
730	r0730	NAD+(m) + (S)-Hydroxyoctanoyl-CoA(m) -> NADH(m) + 3-Oxooctanoyl-CoA(m)	0.000177	40	0.000167	44.07	4.07	10.175	1	375	1	434	0.174212	-
731	r0731	(S)-Hydroxyoctanoyl-CoA(m) <=> H2O(m) + (2E)-Octenoyl-CoA(m)	8.27e-05	63.39	8.81e-05	62.1	-1.29	-2.03502	1	678	1	694	-0.174212	-
732	r0732	Acetyl-CoA(m) + Hexanoyl-CoA(m) <=> CoA(m) + 3-Oxooctanoyl-CoA(m)	0.000242	21.81	0.000243	23.75	1.94	8.895	1	186	1	195	-0.174212	-
733	r0733	NAD+(m) + (S)-Hydroxyhexanoyl-CoA(m) -> NADH(m) + 3-Oxohexanoyl-CoA(m)	0.000176	40.08	0.000166	44.17	4.09	10.2046	1	387	1	439	0.174212	-
734	r0734	(S)-Hydroxyhexanoyl-CoA(m) <=> H2O(m) + (2E)-Hexenoyl-CoA(m)	8.19e-05	63.57	8.71e-05	62.57	-1	-1.57307	1	679	1	703	-0.174212	-
735	r0735	NADP+(m) + Decanoyl-CoA(m) <=> NADPH(m) + (2E)-Decenoyl-CoA(m)	0.000179	39.24	0.000205	35.51	-3.73	-9.50561	1	361	1	311	1.46249	-
736	r0736	ATP(c) + Fructose-6P(c) -> ADP(c) + Fructose-1,6PP(c)	0.000237	27.77	0.000211	34.8	7.03	25.3151	0	282	0	311	-4.86025	-
737	r0737	H2O(s) + 3-Ketolactose(s) <=> Glucose(s) + 3-Keto-beta-D-galactose(s)	0.000197	36.67	0.00019	38.98	2.31	6.29943	5	42	5	44	0	-
738	r0738	Zymosterol(r) <=> 5alpha-Cholesta-7,24-dien-3beta-ol(r)	0.000135	49.92	0.000131	51.47	1.55	3.10497	3	250	3	265	0	-
739	r0739	NAD+(c) + 5beta-Cholestane-3alpha,7alpha,26-triol(c) <=> NADH(c) + 3alpha,7alpha-Dihydroxy-5beta-cholestan-26-al(c)	0.000109	56.12	0.000142	49.24	-6.88	-12.2594	0	545	0	409	0	-
740	r0740	NADPH(m) + O2(m) + 5beta-Cholestane-3alpha,7alpha-diol(m) <=> H2O(m) + NADP+(m) + 5beta-Cholestane-3alpha,7alpha,26-triol(m)	0.000231	29.5	0.000248	21.21	-8.29	-28.1017	1	212	1	187	0	-
741	r0741	NADPH(c) + O2(c) + 3alpha,7alpha,12alpha-Trihydroxycoprostane(c) <=> H2O(c) + NADP+(c) + 5beta-Cholestane-3alpha,7alpha,12alpha,26-tetrol(c)	0.0003	13.07	0.000298	12.68	-0.39	-2.98393	4	20	4	20	0	-
742	r0742	NADPH(m) + O2(m) + 3alpha,7alpha,12alpha-Trihydroxycoprostane(m) <=> H2O(m) + NADP+(m) + 5beta-Cholestane-3alpha,7alpha,12alpha,26-tetrol(m)	0.000231	29.53	0.000248	21.23	-8.3	-28.107	1	211	1	186	0	-
744	r0744	3alpha,7alpha,12alpha,24-Tetrahydroxy-5beta-cholestanoyl-CoA(p) <=> H2O(p) + 3alpha,7alpha,12alpha-Trihydroxy-5beta-cholest-24-enoyl-CoA(p)	4.37e-05	97.38	4.39e-05	97.3	-0.08	-0.0821524	0	1675	3	395	0	-
745	r0745	NADP+(c) + 7alpha-Hydroxy-5beta-cholestan-3-one(c) <=> NADPH(c) + 7alpha-Hydroxycholest-4-en-3-one(c)	0.000224	30.6	0.000218	33.67	3.07	10.0327	4	114	4	124	0	-
746	r0746	NAD+(c) + 5beta-Cholestane-3alpha,7alpha-diol(c) <=> NADH(c) + 7alpha-Hydroxy-5beta-cholestan-3-one(c)	0.000109	56.14	0.000142	49.27	-6.87	-12.2373	0	544	0	408	0	-
747	r0747	NADP+(c) + 5beta-Cholestane-3alpha,7alpha-diol(c) <=> NADPH(c) + 7alpha-Hydroxy-5beta-cholestan-3-one(c)	0.000224	30.63	0.000218	33.7	3.07	10.0229	4	113	4	123	0	-
748	r0748	NADP+(c) + 7alpha,12alpha-Dihydroxy-5beta-cholestan-3-one(c) <=> NADPH(c) + 7alpha,12alpha-Dihydroxycholest-4-en-3-one(c)	0.000224	30.66	0.000218	33.73	3.07	10.013	4	112	4	122	0	-
749	r0749	NAD+(c) + 3alpha,7alpha,12alpha-Trihydroxycoprostane(c) <=> NADH(c) + 7alpha,12alpha-Dihydroxy-5beta-cholestan-3-one(c)	0.000109	56.17	0.000142	49.29	-6.88	-12.2485	0	543	0	407	0	-
750	r0750	NADP+(c) + 3alpha,7alpha,12alpha-Trihydroxycoprostane(c) <=> NADPH(c) + 7alpha,12alpha-Dihydroxy-5beta-cholestan-3-one(c)	0.000224	30.68	0.000218	33.75	3.07	10.0065	4	111	4	121	0	-
751	r0751	NADPH(r) + O2(r) + 7alpha-Hydroxycholest-4-en-3-one(r) -> H2O(r) + NADP+(r) + 7alpha,12alpha-Dihydroxycholest-4-en-3-one(r)	0.000182	38.16	0.000171	42.86	4.7	12.3166	3	137	3	181	0	-
752	r0752	H2O(m) + NAD+(m) + 3,4-Dihydroxymandelaldehyde(m) <=> NADH(m) + 3,4-Dihydroxymandelate(m)	0.000154	46.12	0.00014	50	3.88	8.41284	1	464	1	521	0	-
753	r0753	H2O(m) + NADP+(m) + 3,4-Dihydroxymandelaldehyde(m) <=> NADPH(m) + 3,4-Dihydroxymandelate(m)	0.00018	39.06	0.000198	36.9	-2.16	-5.52995	1	357	1	339	0	-
754	r0754	H2O(m) + NAD+(m) + 3-Methoxy-4-hydroxyphenylacetaldehyde(m) <=> NADH(m) + Homovanillate(m)	0.000154	46.14	0.00014	50.03	3.89	8.43086	1	463	1	520	0	-
755	r0755	H2O(m) + NADP+(m) + 3-Methoxy-4-hydroxyphenylacetaldehyde(m) <=> NADPH(m) + Homovanillate(m)	0.00018	39.08	0.000198	36.93	-2.15	-5.50154	1	356	1	338	0	-
756	r0756	H2O(m) + NAD+(m) + 3-Methoxy-4-hydroxyphenylglycolaldehyde(m) <=> NADH(m) + Vanillylmandelate(m)	0.000154	46.17	0.00014	50.05	3.88	8.40373	1	462	1	519	0	-
757	r0757	H2O(m) + NADP+(m) + 3-Methoxy-4-hydroxyphenylglycolaldehyde(m) <=> NADPH(m) + Vanillylmandelate(m)	0.00018	39.11	0.000198	36.96	-2.15	-5.49732	1	355	1	337	0	-
758	r0758	H2O(c) + NAD+(c) + 5-Hydroxyindoleacetaldehyde(c) <=> NADH(c) + 5-Hydroxyindoleacetate(c)	0.00011	55.8	0.000143	49.03	-6.77	-12.1326	0	527	0	394	0	-
759	r0759	H2O(c) + O2(c) + 5-Hydroxyindoleacetaldehyde(c) <=> H2O2(c) + 5-Hydroxyindoleacetate(c)	8.14e-05	63.94	9.52e-05	59.42	-4.52	-7.06913	0	654	0	529	0	-
760	r0760	Malonyl-ACP(c) + Butyryl-ACP(c) <=> CO2(c) + ACP(c) + 3-Oxohexanoyl-ACP(c)	0.000161	44.07	0.000174	42.15	-1.92	-4.35671	4	142	4	152	0.0195307	-
761	r0761	NADP+(c) + D-3-Hydroxyhexanoyl-ACP(c) <=> NADPH(c) + 3-Oxohexanoyl-ACP(c)	0.000252	19.16	0.000244	23.39	4.23	22.0772	4	86	4	87	-0.0195307	-
762	r0762	D-3-Hydroxyhexanoyl-ACP(c) <=> H2O(c) + (2E)-Hexenoyl-ACP(c)	7.18e-05	68.82	7.01e-05	67.45	-1.37	-1.9907	0	797	0	673	0.0195307	-
763	r0763	NADP+(c) + Hexanoyl-ACP(c) <=> NADPH(c) + (2E)-Hexenoyl-ACP(c)	0.000284	13.67	0.00029	13.1	-0.57	-4.16971	4	30	4	26	-0.0195307	-
764	r0764	Malonyl-ACP(c) + Hexanoyl-ACP(c) <=> CO2(c) + ACP(c) + 3-Oxooctanoyl-ACP(c)	0.000161	43.99	0.000174	42.07	-1.92	-4.36463	4	145	4	155	0.0195307	-
765	r0765	NADP+(c) + Octanoyl-ACP(c) <=> NADPH(c) + (2E)-Octenoyl-ACP(c)	0.000284	13.65	0.00029	13.12	-0.53	-3.88278	4	31	4	27	-0.0195307	-
766	r0766	Malonyl-ACP(c) + Octanoyl-ACP(c) <=> CO2(c) + ACP(c) + 3-Oxodecanoyl-ACP(c)	0.000161	44.02	0.000174	42.1	-1.92	-4.36165	4	144	4	154	0.0195307	-
767	r0767	NADP+(c) + Decanoyl-ACP(c) <=> NADPH(c) + (2E)-Decenoyl-ACP(c)	0.000284	13.7	0.00029	13.15	-0.55	-4.0146	4	29	4	25	-0.0195307	-
768	r0768	Malonyl-ACP(c) + Decanoyl-ACP(c) <=> CO2(c) + ACP(c) + 3-Oxododecanoyl-ACP(c)	0.000161	44.04	0.000174	42.13	-1.91	-4.33697	4	143	4	153	0.0195307	-
769	r0769	NADP+(c) + D-3-Hydroxydodecanoyl-ACP(c) <=> NADPH(c) + 3-Oxododecanoyl-ACP(c)	0.000252	19.19	0.000244	23.41	4.22	21.9906	4	85	4	86	-0.0195307	-
770	r0770	D-3-Hydroxydodecanoyl-ACP(c) <=> H2O(c) + (2E)-Dodecenoyl-ACP(c)	7.18e-05	68.85	7.01e-05	67.48	-1.37	-1.98983	0	796	0	672	0.0195307	-
771	r0771	NADP+(c) + Tetradecanoyl-ACP(c) <=> NADPH(c) + (2E)-Tetradecenoyl-ACP(c)	0.000284	13.78	0.00029	13.23	-0.55	-3.99129	4	26	4	22	-0.0195307	-
772	r0772	Malonyl-ACP(c) + Tetradecanoyl-ACP(c) <=> CO2(c) + ACP(c) + 3-Oxohexadecanoyl-ACP(c)	0.000161	44.12	0.000174	42.2	-1.92	-4.35177	4	140	4	150	0.0195307	-
773	r0773	NADP+(c) + Hexadecanoyl-ACP(c) <=> NADPH(c) + (2E)-Hexadecenoyl-ACP(c)	0.000273	15.88	0.000249	20.76	4.88	30.7305	4	48	4	60	-0.0195307	-
774	r0774	UroporphyrinogenI(s) <=> 4 CO2(s) + CoproporphyrinogenI(s)	4.37e-05	97.4	4.39e-05	97.32	-0.08	-0.0821355	5	105	5	106	0	-
775	r0775	H2O(c) + Formamidopyrimidine_nucleoside_triphosphate(c) <=> Formate(c) + 2,5-Diaminopyrimidine_nucleoside_triphosphate(c)	4.41e-05	94.93	4.44e-05	94.83	-0.1	-0.105341	1	783	1	808	0	-
779	r0779	H2O(m) + 3-Hydroxyisobutyryl-CoA(m) -> CoA(m) + 3-Hydroxyisobutyrate(m)	0.000127	52.02	0.000179	40.66	-11.36	-21.8378	1	552	1	383	1.01123	-
780	r0780	NADP+(r) + 14-Demethyllanosterol(r) <=> NADPH(r) + 4,4-Dimethyl-5alpha-cholesta-8,14,24-trien-3beta-ol(r)	0.00016	44.51	0.000148	47.66	3.15	7.07706	3	198	3	238	0	-
781	r0781	3 NADPH(r) + 3 O2(r) + Lanosterol(r) <=> 4 H2O(r) + 3 NADP+(r) + Formate(r) + 4,4-Dimethyl-5alpha-cholesta-8,14,24-trien-3beta-ol(r)	0.000512	6.93	0.000474	7.61	0.68	9.81241	3	24	3	39	0	-
782	r0782	NAD+(c) + GDP-L-fucose(c) <=> NADH(c) + GDP-4-dehydro-6-deoxy-D-mannose(c)	0.000109	56.01	0.000142	49.16	-6.85	-12.23	0	548	0	412	0	-
783	r0783	NADP+(r) + Lathosterol(r) <=> NADPH(r) + 5alpha-Cholesta-7,24-dien-3beta-ol(r)	9.51e-05	59.76	8.76e-05	62.26	2.5	4.1834	3	313	3	329	0	-
784	r0784	NAD+(c) + Xylitol(c) <=> NADH(c) + L-Xylulose(c)	0.000109	56.19	0.000142	49.32	-6.87	-12.2264	0	542	0	406	0	-
785	r0785	H2O(s) + Trehalose(s) <=> 2 Glucose(s)	0.000197	36.22	0.00019	38.53	2.31	6.37769	5	59	5	61	0	-
786	r0786	Sphingosine-1P(c) -> Ethanolamine-P(c) + Hexadecenal(c)	4.37e-05	97.43	4.39e-05	97.35	-0.08	-0.0821102	0	1674	4	233	0.298064	-
787	r0787	H2O(c) + Sphinganine-1P(c) -> Pi(c) + Sphinganine(c)	4.41e-05	94.96	4.44e-05	94.86	-0.1	-0.105307	0	1610	0	1541	0.298064	-
788	r0788	SAM(c) + N-Methylethanolamine-P(c) <=> SAH(c) + Phosphodimethylethanolamine(c)	0.000184	37.93	0.00019	38.19	0.26	0.685473	4	134	4	147	-0.434682	-
789	r0789	SAM(c) + Phosphodimethylethanolamine(c) <=> SAH(c) + Phosphocholine(c)	0.000186	37.66	0.000193	37.69	0.03	0.0796601	4	133	4	134	-0.434682	-
790	r0790	H2O(c) + Ethanolamine-P(c) -> Pi(c) + Ethanolamine(c)	9.09e-05	61.08	9.08e-05	61.02	-0.06	-0.0982318	0	612	4	199	-1.2061	-
791	r0791	NADPH(m) + (2E)-Hexenoyl-CoA(m) <=> NADP+(m) + Hexanoyl-CoA(m)	0.000237	27.8	0.000266	16.01	-11.79	-42.4101	1	206	1	154	-0.0739817	-
792	r0792	NAD+(c) + 5-Methyl-THF(c) <=> NADH(c) + 5,10-Methylene-THF(c)	0.000162	43.86	0.000167	44.09	0.23	0.524396	4	139	0	359	-1.98663	-
793	r0793	NADPH(r) + O2(r) + Lathosterol(r) <=> 2 H2O(r) + NADP+(r) + Provitamin_D3(r)	0.000182	38.19	0.000171	42.89	4.7	12.3069	3	136	3	180	0	-
794	r0794	H2O(c) + Choloyl-CoA(c) -> CoA(c) + Cholate(c)	4.41e-05	94.99	4.44e-05	94.88	-0.11	-0.115802	3	370	3	388	0	-
795	r0795	H2O(c) + H2S2O3(c) -> Sulfate(c) + H2S(c)	4.41e-05	95.01	4.44e-05	94.91	-0.1	-0.105252	2	519	2	508	1.16066	-
796	r0796	NADH(c) + Ribose(c) <=> NAD+(c) + Ribitol(c)	0.000211	32.99	0.000258	18.01	-14.98	-45.4077	0	303	0	257	0	-
797	r0797	Glycine(c) + Chenodeoxycholoyl-CoA(c) <=> CoA(c) + Glycochenodeoxycholate(c)	4.74e-05	89.79	4.9e-05	88.61	-1.18	-1.31418	3	355	3	370	0	-
798	r0798	Taurine(c) + Chenodeoxycholoyl-CoA(c) <=> CoA(c) + Taurochenodeoxycholate(c)	0.000137	49.66	0.000146	48.16	-1.5	-3.02054	3	245	3	250	0	-
799	r0799	Taurine(p) + Chenodeoxycholoyl-CoA(p) -> CoA(p) + Taurochenodeoxycholate(p)	4.37e-05	97.45	4.39e-05	97.38	-0.07	-0.0718317	3	382	3	412	0	-
800	r0800	SAM(c) -> SAH(c) + Activated_methyl_group(c)	0.000113	54.8	0.000118	53.94	-0.86	-1.56934	4	178	4	180	0	-
801	r0801	GDP(m) + GTP(c) <=> GDP(c) + GTP(m)	0.000484	7.51	0.000486	7.17	-0.34	-4.5273	0	189	0	180	3.53099	-
809	r0809	Adenosine(c) + Inosine(s) <=> Adenosine(s) + Inosine(c)	0.000153	46.48	0.000193	37.64	-8.84	-19.0189	0	392	0	328	-0.0599211	-
810	r0810	Adenosine(s) + Na+(s) -> Adenosine(c) + Na+(c)	8.48e-05	62.39	8.52e-05	63.02	0.63	1.00978	0	631	0	582	0	-
811	r0811	ATP(r) + AMP(c) <=> ATP(c) + AMP(r)	0.00141	2.94	0.00156	2.15	-0.79	-26.8707	0	90	0	68	0	-
812	r0812	ATP(c) + AMP(p) <=> ATP(p) + AMP(c)	4.46e-05	93.49	4.49e-05	93.49	0	0	0	1579	0	1510	0	-
813	r0813	H2O(r) + ATP(r) + Bilirubin-bisglucuronoside(r) -> ADP(r) + Pi(r) + Bilirubin-bisglucuronoside(b)	0.000141	48.77	0.000132	51.21	2.44	5.00308	3	241	3	264	0	-
814	r0814	H2O(c) + ATP(c) + Bilirubin-bisglucuronoside(c) -> ADP(c) + Pi(c) + Bilirubin-bisglucuronoside(b)	4.51e-05	92.44	4.54e-05	92.18	-0.26	-0.281264	0	1561	0	1495	0	-
815	r0815	Adenine(c) <=> Adenine(s)	0.000749	4.86	0.000692	5.54	0.68	13.9918	0	130	0	151	0	-
816	r0816	Hypoxanthine(c) <=> Hypoxanthine(s)	0.000533	6.46	0.00053	6.48	0.02	0.309598	0	177	0	168	0	-
817	r0817	Citrulline(c) <=> Citrulline(s)	9.55e-05	59.69	8.19e-05	63.73	4.04	6.7683	0	601	0	595	0	-
818	r0818	dUMP(c) <=> dUMP(m)	5.31e-05	82.83	5.34e-05	82.68	-0.15	-0.181094	2	497	2	482	-0.441482	-
819	r0819	AKG(c) + Succinate(m) <=> AKG(m) + Succinate(c)	0.000352	10.58	0.000347	10.52	-0.06	-0.567108	1	91	1	102	0.756957	-
820	r0820	AKG(c) + Malate(m) <=> AKG(m) + Malate(c)	0.000478	7.66	0.000422	8.37	0.71	9.26893	1	48	1	59	3.15553	-
821	r0821	Succinate(m) + Fumarate(c) <=> Succinate(c) + Fumarate(m)	0.00023	29.58	0.000217	33.86	4.28	14.4692	1	215	1	267	-1.17604	-
822	r0822	Fumarate(c) + Malate(m) <=> Fumarate(m) + Malate(c)	0.000356	10.47	0.000292	12.99	2.52	24.0688	1	89	1	138	0.923157	-
823	r0823	Glucose-6P(c) <=> Glucose-6P(r)	0.00125	3.36	0.00105	3.49	0.13	3.86905	0	103	0	105	-0.169424	-
824	r0824	Galactose(s) -> Galactose(c)	0.000139	49.16	0.000136	50.6	1.44	2.92921	5	91	5	90	0	-
825	r0825	Isoleucine(l) -> Isoleucine(c)	4.37e-05	97.48	4.39e-05	97.4	-0.08	-0.0820681	0	1673	0	1604	0	-
826	r0826	Inositol(c) -> Inositol(r)	9.65e-05	59.16	9.29e-05	60.31	1.15	1.94388	3	298	6	16	0	-
827	r0827	Inositol(c) <=> Inositol(s)	9.65e-05	59.19	9.29e-05	60.34	1.15	1.9429	3	297	6	15	0	-
828	r0828	Pi(m) + Succinate(c) <=> Pi(c) + Succinate(m)	0.000855	4.28	0.000882	4.04	-0.24	-5.60748	1	21	1	20	0.0377486	-
829	r0829	Succinate(c) + Sulfate(m) <=> Succinate(m) + Sulfate(c)	8.38e-05	62.97	0.000123	53.52	-9.45	-15.0071	1	672	1	579	0	-
830	r0830	Succinate(c) + Sulfite(m) <=> Succinate(m) + Sulfite(c)	8.38e-05	62.99	0.000123	53.54	-9.45	-15.0024	1	671	1	578	0	-
831	r0831	Pi(m) + Malate(c) <=> Pi(c) + Malate(m)	0.00106	3.57	0.000992	3.73	0.16	4.48179	1	16	1	16	2.13631	-
832	r0832	Sulfate(m) + Malate(c) <=> Sulfate(c) + Malate(m)	0.000291	13.36	0.000234	30.55	17.19	128.668	1	140	1	209	0	-
833	r0833	Sulfite(m) + Malate(c) <=> Sulfite(c) + Malate(m)	0.000291	13.39	0.000234	30.58	17.19	128.379	1	139	1	208	0	-
834	r0834	Pi(m) + Malonate(c) <=> Pi(c) + Malonate(m)	0.000815	4.54	0.000803	4.65	0.11	2.42291	1	26	1	26	0	-
835	r0835	Sulfate(m) + Malonate(c) <=> Sulfate(c) + Malonate(m)	4.37e-05	97.51	4.39e-05	97.43	-0.08	-0.0820429	2	547	2	548	0	-
836	r0836	Sulfite(m) + Malonate(c) <=> Sulfite(c) + Malonate(m)	4.37e-05	97.53	4.39e-05	97.45	-0.08	-0.082026	1	802	1	826	0	-
837	r0837	NH3(c) <=> NH3(s)	0.00015	46.9	0.000173	42.49	-4.41	-9.40299	5	82	5	74	14.4923	-
838	r0838	NH3(c) <=> NH3(m)	0.00015	46.93	0.000173	42.52	-4.41	-9.39697	1	475	1	416	10.3116	-
839	r0839	Orotate(s) <=> Orotate(c)	0.000137	49.55	0.000133	51.05	1.5	3.02725	0	422	0	428	0	-
840	r0840	Ribose-5P(c) <=> Ribose-5P(r)	0.00033	11.68	0.000285	13.73	2.05	17.5514	0	247	0	244	0	-
841	r0841	Ribulose-5P(c) <=> Ribulose-5P(r)	0.000175	40.24	0.000161	45.14	4.9	12.1769	0	350	3	208	0.169424	-
842	r0842	UDP-glucose(c) <=> UDP-glucose(r)	5.7e-05	79.69	5.59e-05	80.47	0.78	0.978793	2	487	0	1096	0	-
843	r0843	UDP-glucose(c) + UMP(r) <=> UDP-glucose(r) + UMP(c)	9.45e-05	59.95	9.44e-05	60	0.05	0.0834028	0	604	0	538	0	-
844	r0844	UMP(r) + UDP-glucuronate(c) <=> UMP(c) + UDP-glucuronate(r)	0.000122	53.15	0.000123	53.2	0.05	0.0940734	0	482	0	452	0	-
845	r0845	UDP-N-acetylglucosamine(c) + UMP(r) -> UDP-N-acetylglucosamine(r) + UMP(c)	0.000111	55.12	0.000113	54.88	-0.24	-0.435414	0	523	0	463	0	-
846	r0846	UMP(r) + UDP-xylose(c) <=> UMP(c) + UDP-xylose(r)	8.54e-05	62.23	8.66e-05	62.68	0.45	0.723124	0	628	0	575	0	-
847	r0847	Uracil(s) <=> Uracil(c)	0.000179	39.19	0.000166	44.25	5.06	12.9115	0	345	0	360	0	-
848	r0848	H2O(r) <=> H2O(c)	9.61e-05	59.42	9.49e-05	59.55	0.13	0.218782	3	306	3	305	0.0259768	-
849	r0849	H2O(s) <=> H2O(c)	0.000197	36.69	0.00019	39	2.31	6.29599	5	41	5	43	-10.7982	-
850	r0850	H2O(l) <=> H2O(c)	4.37e-05	96.3	4.39e-05	96.3	0	0	0	1686	0	1609	0	-
851	r0851	H2O(m) <=> H2O(c)	6.05e-05	78.27	6.09e-05	76.25	-2.02	-2.58081	0	1092	0	959	-2.87649	-
852	r0852	H2O(p) <=> H2O(c)	0.000108	56.56	0.000108	55.85	-0.71	-1.2553	0	551	0	472	1.53634	-
853	r0853	ATP(c) + Pi(m) -> ATP(m) + Pi(c)	0.000816	4.51	0.000804	4.62	0.11	2.43902	1	25	1	25	0.441482	-
854	r0854	O2(r) <=> O2(c)	8.94e-05	61.26	8.79e-05	62.13	0.87	1.42018	3	321	3	326	0.084712	-
855	r0855	O2(s) <=> O2(c)	0.000178	39.4	0.000178	40.97	1.57	3.98477	5	71	5	71	-19.0754	-
856	r0856	O2(m) <=> O2(c)	6.69e-05	74.3	6.61e-05	69.66	-4.64	-6.24495	0	967	0	732	1.34068	-
2583	r2583	Serine(p) <=> Serine(c)	5.67e-05	79.76	4.39e-05	99	19.24	24.1224	0	1139	0	1561	-392.376	-
858	r0858	ATP(c) + ADP(r) -> ATP(r) + ADP(c)	4.96e-05	87.48	4.86e-05	89.06	1.58	1.80613	0	1387	0	1382	-0.0118922	-
859	r0859	ATP(l) + ADP(c) <=> ATP(c) + ADP(l)	0.000623	5.64	0.000704	5.35	-0.29	-5.14184	0	156	0	146	0	-
860	r0860	ATP(p) + ADP(c) <=> ATP(c) + ADP(p)	0.000823	4.46	0.000834	4.38	-0.08	-1.79372	0	123	0	119	-3.44032e-13	-
861	r0861	Pi(s) + 3 Na+(s) -> Pi(c) + 3 Na+(c)	0.000386	9.84	0.00035	10.42	0.58	5.89431	5	4	5	4	1.15973	-
862	r0862	CoA(c) <=> CoA(r)	0.000219	32.07	0.00024	25.91	-6.16	-19.208	3	83	3	107	0	-
863	r0863	CoA(c) <=> CoA(m)	0.000219	32.1	0.00024	25.93	-6.17	-19.2212	1	253	3	96	0.0422695	-
864	r0864	CoA(c) <=> CoA(p)	0.000219	32.13	0.00024	25.96	-6.17	-19.2032	3	82	3	106	0	-
865	r0865	CO2(r) <=> CO2(c)	9.25e-05	60.68	9.87e-05	58.22	-2.46	-4.05405	4	193	4	189	-0.254136	-
866	r0866	CO2(b) <=> CO2(c)	4.37e-05	97.56	4.39e-05	97.48	-0.08	-0.0820008	4	230	4	239	0	-
867	r0867	CO2(c) <=> CO2(s)	0.000148	47.45	0.000191	37.93	-9.52	-20.0632	4	160	4	145	17.4996	-
868	r0868	CO2(c) <=> CO2(m)	0.000148	47.48	0.000191	37.95	-9.53	-20.0716	1	480	1	360	9.82727	-
869	r0869	CO2(p) <=> CO2(c)	0.000163	43.57	0.000165	44.36	0.79	1.81317	4	137	4	158	0	-
870	r0870	FAD(s) <=> FAD(c)	0.000109	56.04	0.00011	55.3	-0.74	-1.32049	1	589	1	616	0	-
871	r0871	Pyridoxal-P(s) <=> Pyridoxal-P(c)	4.37e-05	97.59	4.39e-05	97.51	-0.08	-0.0819756	0	1672	0	1603	0	-
872	r0872	Pyruvate(c) + H+(PG)(c) -> Pyruvate(m) + H+(PG)(m)	0.000164	43.15	0.000172	42.65	-0.5	-1.15875	1	422	1	420	-1.44984	-
873	r0873	Pyruvate(s) + H+(PG)(s) <=> Pyruvate(c) + H+(PG)(c)	0.000134	50.16	0.000146	47.95	-2.21	-4.4059	1	523	1	492	0	-
874	r0874	Pyruvate(p) + H+(PG)(p) <=> Pyruvate(c) + H+(PG)(c)	0.00021	33.02	0.000214	34.33	1.31	3.96729	1	265	1	279	-12.6597	-
875	r0875	Glutamate(c) + H+(PG)(c) -> Glutamate(m) + H+(PG)(m)	8.59e-05	62.13	9.31e-05	60.29	-1.84	-2.96153	1	658	1	673	-5.53775	-
876	r0876	Glutamate(c) + Aspartate(m) + H+(PG)(c) -> Glutamate(m) + Aspartate(c) + H+(PG)(m)	8.64e-05	61.94	9.33e-05	60.24	-1.7	-2.74459	0	627	1	672	2.06421	-
877	r0877	Glutamate(c) + Cystine(s) <=> Glutamate(s) + Cystine(c)	4.97e-05	87.32	4.95e-05	87.82	0.5	0.572607	5	101	5	100	0	-
878	r0878	Glutamate(s) + H+(PG)(s) + K+(c) + 3 Na+(s) -> Glutamate(c) + H+(PG)(c) + K+(s) + 3 Na+(c)	0.000248	20.94	0.000238	29	8.06	38.4909	5	22	5	28	-0.125691	-
879	r0879	AKG(s) + Na+(s) -> AKG(c) + Na+(c)	0.000133	50.39	0.000127	52.7	2.31	4.58424	1	526	1	560	0.754148	-
881	r0881	Acetate(c) + Na+(c) <=> Acetate(s) + Na+(s)	0.000567	6.27	0.000416	8.74	2.47	39.3939	0	173	0	192	0.448315	-
882	r0882	Acetate(c) + H+(PG)(c) <=> Acetate(s) + H+(PG)(s)	0.000191	37.24	0.000218	33.83	-3.41	-9.15682	1	339	1	265	0	-
883	r0883	Alanine(l) -> Alanine(c)	0.000529	6.51	0.000532	6.46	-0.05	-0.768049	0	178	0	167	0	-
884	r0884	Succinate(s) + 3 Na+(s) -> Succinate(c) + 3 Na+(c)	9.83e-05	58.53	7.65e-05	65.43	6.9	11.7888	0	586	0	631	0	-
885	r0885	Pi(m) + GSH(c) <=> Pi(c) + GSH(m)	0.000851	4.3	0.00083	4.41	0.11	2.55814	1	22	1	23	0	-
886	r0886	CMP(c) <=> CMP(r)	0.000165	43.04	0.00014	49.87	6.83	15.869	3	192	6	9	0	-
887	r0887	Formate(c) <=> Formate(r)	0.000128	51.47	0.000127	52.47	1	1.94288	3	255	3	269	0	-
888	r0888	Formate(c) -> Formate(m)	0.000128	51.5	0.000127	52.49	0.99	1.92233	1	551	1	565	0.0409763	-
889	r0889	Sulfate(s) + 2 HCO3-(c) <=> Sulfate(c) + 2 HCO3-(s)	0.000432	8.92	0.000436	8.06	-0.86	-9.64126	2	17	2	18	0	-
890	r0890	Arginine(c) + H+(PG)(c) -> Arginine(m) + H+(PG)(m)	8.49e-05	62.28	9.15e-05	60.76	-1.52	-2.44059	1	661	1	677	0.0883767	-
891	r0891	Glutamine(c) + H+(PG)(c) -> Glutamine(m) + H+(PG)(m)	8.4e-05	62.81	9.12e-05	60.92	-1.89	-3.00907	1	666	1	679	-0.0247805	-
892	r0892	UTP(c) <=> UTP(s)	5.37e-05	82.07	5.16e-05	84.99	2.92	3.55794	2	495	2	486	0	-
893	r0893	Ornithine(c) + H+(PG)(m) <=> Ornithine(m) + H+(PG)(c)	0.000169	41.57	0.000162	44.93	3.36	8.08275	1	412	1	448	-0.0669272	-
894	r0894	Ornithine(c) + H+(PG)(m) + Citrulline(m) <=> Ornithine(m) + H+(PG)(c) + Citrulline(c)	0.000198	35.91	0.000178	41.02	5.11	14.23	1	326	1	384	0.0278012	-
895	r0895	Acetaldehyde(s) <=> Acetaldehyde(c)	0.00011	55.91	0.000139	50.1	-5.81	-10.3917	4	181	0	417	0	-
896	r0896	Urea(c) <=> Urea(s)	0.000115	54.38	0.000115	54.59	0.21	0.386171	1	570	1	601	0.00860641	-
897	r0897	Urea(c) <=> Urea(m)	0.000115	54.41	0.000115	54.62	0.21	0.385958	1	569	1	600	0	-
898	r0898	Fructose(s) <=> Fructose(c)	6.74e-05	73.81	6.77e-05	68.87	-4.94	-6.69286	0	955	0	704	0	-
899	r0899	beta-Alanine(c) <=> beta-Alanine(s)	8.61e-05	62.05	8.65e-05	62.73	0.68	1.09589	1	654	1	706	0	-
900	r0900	beta-Alanine(c) <=> beta-Alanine(m)	8.61e-05	62.07	8.65e-05	62.76	0.69	1.11165	1	653	1	705	-2.84565	-
901	r0901	Choline(s) <=> Choline(c)	4.37e-05	97.61	4.39e-05	97.53	-0.08	-0.0819588	0	1671	0	1602	0	-
902	r0902	2 Chloride(s) + K+(s) + Na+(s) -> 2 Chloride(c) + K+(c) + Na+(c)	0.000109	56.27	0.000102	57.53	1.26	2.2392	0	540	0	496	0	-
903	r0903	Glycerol(c) <=> Glycerol(s)	0.000183	37.95	0.000132	51.26	13.31	35.0725	5	70	5	91	-1.77636e-15	-
904	r0904	Glycerol(c) <=> Glycerol(m)	0.000183	37.98	0.000132	51.29	13.31	35.0448	1	345	1	540	0.33643	-
905	r0905	Ribose(c) <=> Ribose(s)	7.38e-05	67.98	7.42e-05	66.27	-1.71	-2.51545	0	766	0	648	0	-
906	r0906	H+(PG)(c) + Leucine(c) -> H+(PG)(m) + Leucine(m)	8.16e-05	63.67	8.9e-05	61.76	-1.91	-2.99984	1	681	1	691	0.579759	-
907	r0907	Putrescine(m) <=> Putrescine(c)	9.97e-05	58.14	0.0001	57.82	-0.32	-0.550396	4	186	4	188	0	-
908	r0908	N-Acetylglucosamine(c) <=> N-Acetylglucosamine(r)	0.000123	53.07	0.000123	53.46	0.39	0.734878	5	93	5	93	0	-
909	r0909	N-Acetylglucosamine(l) <=> N-Acetylglucosamine(r)	0.000157	45.38	0.000155	46.04	0.66	1.45439	5	81	5	80	0	-
910	r0910	N-Acetylglucosamine(l) -> N-Acetylglucosamine(c)	0.000157	45.41	0.000155	46.06	0.65	1.4314	5	80	5	79	0	-
911	r0911	Glutamate(m) + Proline(c) <=> Glutamate(c) + Proline(m)	0.000152	46.56	0.000155	46.09	-0.47	-1.00945	1	470	1	466	0.0762368	-
912	r0912	Malate(m) + Citrate(c) <=> Malate(c) + Citrate(m)	0.000397	9.63	0.000435	8.11	-1.52	-15.784	1	73	1	54	1.78089	-
913	r0913	Malate(c) + Isocitrate(m) <=> Malate(m) + Isocitrate(c)	0.000467	7.82	0.000397	9.08	1.26	16.1125	1	49	1	70	-0.163211	-
914	r0914	Nicotinamide(c) <=> Nicotinamide(s)	0.000217	32.47	0.000235	30.39	-2.08	-6.40591	0	296	0	275	-1.30581	-
915	r0915	Succinate(m) + Citrate(c) <=> Succinate(c) + Citrate(m)	0.000272	15.96	0.00036	10	-5.96	-37.3434	1	153	1	93	0.63581	-
5175	rev_r2583	Serine(p) <=> Serine(c)	4.61e-05	91.36	4.79e-05	89.82	-1.54	-1.68564	0	1510	2	492	-392.376	2442
917	r0917	Citrate(c) + Isocitrate(m) <=> Citrate(m) + Isocitrate(c)	0.000304	12.91	0.000386	9.42	-3.49	-27.0333	1	133	1	78	0	-
918	r0918	Mannose(s) -> Mannose(c)	4.37e-05	97.64	4.39e-05	97.56	-0.08	-0.0819336	0	1670	0	1601	0	-
919	r0919	H+(PG)(c) + Acetoacetate(c) <=> H+(PG)(s) + Acetoacetate(s)	0.000171	40.94	0.000184	39.58	-1.36	-3.32193	1	404	1	370	-0.448315	-
920	r0920	H+(PG)(c) + Acetoacetate(c) -> H+(PG)(m) + Acetoacetate(m)	0.000171	40.97	0.000184	39.61	-1.36	-3.3195	1	403	1	369	-0.356304	-
921	r0921	Thymine(c) -> Thymine(m)	0.000143	48.45	0.000233	30.66	-17.79	-36.7183	1	495	1	213	-1.13122	-
922	r0922	Thymine(s) <=> Thymine(c)	4.37e-05	97.66	4.39e-05	97.59	-0.07	-0.0716772	4	229	4	238	0	-
923	r0923	H+(PG)(c) + Valine(c) -> H+(PG)(m) + Valine(m)	8.35e-05	63.12	9.36e-05	60.21	-2.91	-4.61027	1	674	1	671	0.611036	-
924	r0924	2 H2O(r) + 2 ATP(r) + Cholesterol(r) -> 2 ADP(r) + 2 Pi(r) + Cholesterol(b)	0.000151	46.72	0.000148	47.59	0.87	1.86216	3	224	3	239	0	-
925	r0925	Threonine(l) -> Threonine(c)	4.37e-05	97.69	4.39e-05	97.61	-0.08	-0.0818917	0	1669	0	1600	0	-
926	r0926	3PG(m) -> 3PG(c)	4.42e-05	93.91	4.4e-05	95.67	1.76	1.87413	0	1602	0	1559	0.804309	-
927	r0927	Acetone(m) <=> Acetone(s)	9.74e-05	58.85	9.8e-05	58.48	-0.37	-0.628717	1	613	1	657	0	-
928	r0928	Sarcosine(c) <=> Sarcosine(s)	7.79e-05	66.4	7.85e-05	64.72	-1.68	-2.53012	3	334	3	339	0	-
929	r0929	Thymidine(s) + Na+(s) -> Thymidine(c) + Na+(c)	6.19e-05	77.43	5.48e-05	81.57	4.14	5.34676	0	1075	0	1132	0	-
930	r0930	Arachidonate(s) -> Arachidonate(c)	4.65e-05	91	4.67e-05	90.87	-0.13	-0.142857	2	510	2	496	-0.126292	-
931	r0931	Arachidonate(l) -> Arachidonate(r)	4.38e-05	95.59	4.4e-05	95.59	0	0	3	371	3	390	0	-
932	r0932	Arachidonate(l) <=> Arachidonate(c)	4.38e-05	95.62	4.4e-05	95.62	0	0	2	526	2	519	0	-
933	r0933	Guanine(c) <=> Guanine(s)	0.000209	33.12	0.000203	36.04	2.92	8.81643	0	308	0	317	0	-
934	r0934	Taurine(c) -> Taurine(p)	0.000137	49.69	0.000146	48.19	-1.5	-3.01872	3	244	3	249	0	-
935	r0935	Palmitate(s) -> Palmitate(c)	4.39e-05	95.41	4.41e-05	95.41	0	0	2	524	2	516	-2.09706	-
936	r0936	Palmitate(l) -> Palmitate(r)	4.37e-05	96.22	4.39e-05	96.22	0	0	3	394	3	422	0	-
937	r0937	Palmitate(l) <=> Palmitate(c)	4.37e-05	96.25	4.39e-05	96.25	0	0	2	555	2	551	0	-
938	r0938	Pyridoxal(c) <=> Pyridoxal(s)	5.3e-05	82.89	5.33e-05	82.76	-0.13	-0.156834	2	499	2	483	0	-
940	r0940	H2S(c) <=> H2S(s)	7.98e-05	65.7	8.02e-05	64.2	-1.5	-2.28311	0	706	0	605	0	-
941	r0941	HCO3-(c) <=> HCO3-(m)	0.000238	26.35	0.00024	27.38	1.03	3.90892	2	389	2	389	0.65496	-
942	r0942	Creatine(c) <=> Creatine(s)	6.22e-05	77.06	6.26e-05	73.65	-3.41	-4.42512	2	482	2	474	0	-
943	r0943	Pyridoxine(s) <=> Pyridoxine(c)	0.000106	56.85	0.000107	56.27	-0.58	-1.02023	0	556	0	476	0	-
944	r0944	Spermidine(c) <=> Spermidine(s)	0.000137	49.61	0.000137	50.5	0.89	1.79399	4	166	4	168	0	-
945	r0945	AKG(m) + 2-Oxoadipate(c) <=> AKG(c) + 2-Oxoadipate(m)	0.000209	33.15	0.000205	35.85	2.7	8.1448	1	283	1	310	0.528652	-
946	r0946	Ornithine(s) + Citrulline(c) <=> Ornithine(c) + Citrulline(s)	9.99e-05	58.11	8.57e-05	62.94	4.83	8.31182	0	575	0	580	0	-
947	r0947	Ornithine(m) + Citrulline(c) <=> Ornithine(c) + Citrulline(m)	0.00017	41.42	0.000143	48.61	7.19	17.3588	1	406	1	499	0	-
948	r0948	Glucosamine(s) -> Glucosamine(c)	4.37e-05	97.72	4.39e-05	97.64	-0.08	-0.0818666	0	1668	0	1599	0	-
949	r0949	Deoxyguanosine(c) -> Deoxyguanosine(m)	5.71e-05	79.5	5.85e-05	78.29	-1.21	-1.52201	1	760	1	786	0	-
950	r0950	dGMP(m) -> dGMP(c)	4.53e-05	92.18	4.63e-05	91.26	-0.92	-0.998047	0	1529	0	1449	0	-
952	r0952	Histamine(s) <=> Histamine(c)	9.14e-05	60.87	9.93e-05	58.03	-2.84	-4.66568	2	465	2	456	13.7265	-
953	r0953	H+(PG)(c) + Isoleucine(c) -> H+(PG)(m) + Isoleucine(m)	8.08e-05	64.49	8.93e-05	61.65	-2.84	-4.40378	1	688	1	690	0.443927	-
954	r0954	(R)-Mevalonate(c) <=> (R)-Mevalonate(p)	0.000101	57.93	9.1e-05	60.97	3.04	5.24771	0	571	3	320	0	-
956	r0956	Farnesyl-PP(p) <=> Farnesyl-PP(r)	0.000348	10.73	0.000318	11.5	0.77	7.17614	3	40	3	61	0	-
957	r0957	Ethanol(s) <=> Ethanol(c)	0.000127	52.13	0.000127	52.36	0.23	0.441205	4	170	7	2	0	-
959	r0959	Cytidine(s) <=> Cytidine(c)	6.55e-05	75.12	6.6e-05	69.82	-5.3	-7.05538	0	999	0	736	-2.26244	-
960	r0960	Bilirubin(c) + Na+(c) <=> Bilirubin(r) + Na+(r)	0.000483	7.53	0.000309	12.05	4.52	60.0266	0	190	0	218	-0.209485	-
961	r0961	Bilirubin(s) + Na+(s) -> Bilirubin(c) + Na+(c)	6.19e-05	77.4	5.48e-05	81.52	4.12	5.323	0	1076	0	1133	0	-
962	r0962	Folate(c) -> Folate(m)	5.61e-05	80.26	5.64e-05	80.05	-0.21	-0.26165	1	762	1	789	0	-
963	r0963	Folate(s) -> Folate(c)	4.37e-05	97.74	4.39e-05	97.66	-0.08	-0.0818498	1	801	4	235	0.282805	-
964	r0964	Deoxyuridine(s) <=> Deoxyuridine(c)	6.1e-05	77.87	6.15e-05	75.3	-2.57	-3.30037	0	1088	0	929	0	-
967	r0967	Methylglyoxal(s) <=> Methylglyoxal(c)	0.000126	52.2	0.000127	52.44	0.24	0.45977	4	171	4	171	0	-
969	r0969	2 H2O(c) + 2 ATP(c) + Cholate(c) -> 2 ADP(c) + 2 Pi(c) + Cholate(b)	4.65e-05	90.84	4.69e-05	90.63	-0.21	-0.231176	0	1503	0	1435	0	-
971	r0971	O2.-(s) <=> O2.-(c)	4.37e-05	97.77	4.39e-05	97.69	-0.08	-0.0818247	0	1667	0	1598	0	-
972	r0972	Spermine(c) <=> Spermine(s)	0.000124	52.89	0.000125	53.1	0.21	0.39705	4	172	4	178	0	-
973	r0973	Pantetheine(m) <=> Pantetheine(c)	4.37e-05	97.8	4.39e-05	97.72	-0.08	-0.0817996	0	1666	2	531	0	-
974	r0974	Pantothenate(s) + Na+(s) <=> Pantothenate(c) + Na+(c)	6.26e-05	76.61	5.48e-05	81.55	4.94	6.44824	0	1050	0	1126	2.22045e-16	-
975	r0975	Dihydrothymine(c) <=> Dihydrothymine(m)	6.07e-05	78.03	6.44e-05	71.42	-6.61	-8.4711	1	748	1	767	1.13122	-
977	r0977	H+(PG)(c) + (R)-3-Hydroxybutanoate(c) -> H+(PG)(m) + (R)-3-Hydroxybutanoate(m)	0.000112	55.01	0.00012	53.75	-1.26	-2.29049	1	582	1	583	-1.13122	-
978	r0978	H+(PG)(s) + (R)-3-Hydroxybutanoate(s) <=> H+(PG)(c) + (R)-3-Hydroxybutanoate(c)	9.35e-05	60.24	0.000105	56.77	-3.47	-5.76029	1	627	1	644	0	-
980	r0980	Ascorbate(s) + Na+(s) <=> Ascorbate(c) + Na+(c)	6.19e-05	77.45	5.48e-05	81.6	4.15	5.3583	0	1074	0	1131	0	-
981	r0981	NH4+(c) <=> NH4+(s)	4.37e-05	97.82	4.39e-05	97.74	-0.08	-0.0817829	5	104	5	105	0	-
982	r0982	Stearate(s) -> Stearate(c)	4.37e-05	96.09	4.39e-05	96.19	0.1	0.104069	2	558	2	553	-0.310225	-
983	r0983	Stearate(l) -> Stearate(r)	4.37e-05	95.72	4.4e-05	95.8	0.08	0.0835771	3	397	3	394	0	-
984	r0984	Stearate(l) <=> Stearate(c)	4.37e-05	95.75	4.4e-05	95.83	0.08	0.0835509	2	568	2	528	0	-
985	r0985	Linoleate(s) -> Linoleate(c)	4.38e-05	95.46	4.41e-05	95.46	0	0	2	528	2	517	-1.21133	-
986	r0986	Linoleate(l) -> Linoleate(r)	4.37e-05	96.14	4.39e-05	96.14	0	0	3	395	3	423	0	-
987	r0987	Linoleate(l) <=> Linoleate(c)	4.37e-05	96.17	4.39e-05	96.17	0	0	2	557	2	552	0	-
988	r0988	Lanosterol(r) -> Lanosterol(p)	9.72e-05	59.03	9.41e-05	60.05	1.02	1.72793	3	296	3	312	0	-
991	r0991	2 H2O(c) + 2 ATP(c) + Glycocholate(c) -> 2 ADP(c) + 2 Pi(c) + Glycocholate(b)	4.65e-05	90.87	4.69e-05	90.66	-0.21	-0.231099	0	1502	0	1434	0	-
993	r0993	2 H2O(c) + 2 ATP(c) + Chenodiol(c) -> 2 ADP(c) + 2 Pi(c) + Chenodiol(b)	4.65e-05	90.89	4.69e-05	90.68	-0.21	-0.231049	0	1501	0	1433	0	-
995	r0995	L-Carnitine(c) + O-Acetylcarnitine(r) <=> L-Carnitine(r) + O-Acetylcarnitine(c)	0.000167	42.47	0.000168	43.65	1.18	2.77843	3	180	3	196	0	-
996	r0996	L-Carnitine(c) + O-Acetylcarnitine(p) <=> L-Carnitine(p) + O-Acetylcarnitine(c)	0.000167	42.49	0.000168	43.67	1.18	2.77712	3	179	3	195	0	-
997	r0997	L-Carnitine(c) + L-Octanoylcarnitine(p) -> L-Carnitine(p) + L-Octanoylcarnitine(c)	0.000167	42.52	0.000168	43.7	1.18	2.77516	3	178	3	194	0	-
998	r0998	L-Carnitine(c) + L-Palmitoylcarnitine(r) <=> L-Carnitine(r) + L-Palmitoylcarnitine(c)	0.000167	42.39	0.000168	43.44	1.05	2.477	3	182	3	198	0	-
999	r0999	L-Carnitine(c) + L-Palmitoylcarnitine(p) <=> L-Carnitine(p) + L-Palmitoylcarnitine(c)	0.000167	42.13	0.000168	43.18	1.05	2.49229	3	189	3	204	0	-
1000	r1000	L-Carnitine(c) + palmitoleoyl-Carnitine(r) <=> L-Carnitine(r) + palmitoleoyl-Carnitine(c)	0.000167	42.55	0.000168	43.73	1.18	2.77321	3	177	3	193	0	-
1001	r1001	L-Carnitine(c) + palmitoleoyl-Carnitine(m) <=> L-Carnitine(m) + palmitoleoyl-Carnitine(c)	0.000167	42.57	0.000168	43.75	1.18	2.77191	3	176	3	192	0	-
1002	r1002	L-Carnitine(c) + linoleic-Carnitine(r) <=> L-Carnitine(r) + linoleic-Carnitine(c)	0.000167	42.6	0.000168	43.78	1.18	2.76995	3	175	3	191	0	-
1003	r1003	L-Carnitine(c) + linoleic-Carnitine(p) -> L-Carnitine(p) + linoleic-Carnitine(c)	0.000167	42.62	0.000168	43.81	1.19	2.79212	3	174	3	190	0	-
1004	r1004	L-Carnitine(c) + Malonyl-Carnitin(r) <=> L-Carnitine(r) + Malonyl-Carnitin(c)	0.000167	42.65	0.000168	43.83	1.18	2.76671	3	173	3	189	0.084712	-
1005	r1005	L-Carnitine(c) + Malonyl-Carnitin(m) <=> L-Carnitine(m) + Malonyl-Carnitin(c)	0.000167	42.18	0.000168	43.39	1.21	2.86866	3	187	3	202	-0.137541	-
1006	r1006	L-Carnitine(c) + Malonyl-Carnitin(p) <=> L-Carnitine(p) + Malonyl-Carnitin(c)	0.000167	42.68	0.000168	43.86	1.18	2.76476	3	172	3	188	0	-
1007	r1007	L-Carnitine(c) + Arachidonyl-Carnitine(r) <=> L-Carnitine(r) + Arachidonyl-Carnitine(c)	0.000185	37.77	0.000188	39.29	1.52	4.02436	3	130	3	141	0	-
1008	r1008	L-Carnitine(c) + Arachidonyl-Carnitine(p) -> L-Carnitine(p) + Arachidonyl-Carnitine(c)	0.000174	40.5	0.000174	41.89	1.39	3.4321	3	146	3	178	0	-
1012	r1012	2 H2O(r) + 2 ATP(r) + 3alpha,7alpha-Dihydroxy-5beta-cholestanoyl-CoA(r) -> 2 ADP(r) + 2 Pi(r) + 3alpha,7alpha-Dihydroxy-5beta-cholestanoyl-CoA(p)	0.000148	47.14	0.000146	48.01	0.87	1.84557	3	232	3	248	0	-
1014	r1014	2 H2O(r) + 2 ATP(r) + 3alpha,7alpha,12alpha-Trihydroxy-5beta-cholestanoyl-CoA(r) -> 2 ADP(r) + 2 Pi(r) + 3alpha,7alpha,12alpha-Trihydroxy-5beta-cholestanoyl-CoA(p)	0.000148	47.17	0.000146	48.03	0.86	1.82319	3	231	3	247	0	-
1015	r1015	Na+(s) + Taurocholate(s) -> Na+(c) + Taurocholate(c)	6.19e-05	77.48	5.48e-05	81.63	4.15	5.35622	0	1073	0	1130	0	-
1016	r1016	2 H2O(c) + 2 ATP(c) + Taurocholate(c) -> 2 ADP(c) + 2 Pi(c) + Taurocholate(b)	4.65e-05	90.92	4.69e-05	90.71	-0.21	-0.230972	0	1500	0	1432	0	-
1017	r1017	2 H2O(p) + 2 ATP(p) + Taurocholate(p) -> 2 ADP(p) + 2 Pi(p) + Taurocholate(b)	0.000571	6.19	0.000432	8.16	1.97	31.8255	0	172	3	45	0	-
1024	r1024	2 H2O(r) + 2 ATP(r) + 7alpha-Hydroxycholest-4-en-3-one(r) -> 2 ADP(r) + 2 Pi(r) + 7alpha-Hydroxycholest-4-en-3-one(c)	0.000148	47.19	0.000146	48.06	0.87	1.84361	3	230	3	246	1.69683	-
1025	r1025	2 H2O(r) + 2 ATP(r) + 7alpha,12alpha-Dihydroxycholest-4-en-3-one(r) -> 2 ADP(r) + 2 Pi(r) + 7alpha,12alpha-Dihydroxycholest-4-en-3-one(c)	0.000148	47.22	0.000146	48.08	0.86	1.82126	3	229	3	245	-1.70278	-
1026	r1026	2 H2O(c) + 2 ATP(c) + Glycochenodeoxycholate(c) -> 2 ADP(c) + 2 Pi(c) + Glycochenodeoxycholate(b)	4.65e-05	90.94	4.69e-05	90.73	-0.21	-0.230921	0	1499	0	1431	0	-
1028	r1028	2 H2O(c) + 2 ATP(c) + Taurochenodeoxycholate(c) -> 2 ADP(c) + 2 Pi(c) + Taurochenodeoxycholate(b)	4.65e-05	90.97	4.69e-05	90.76	-0.21	-0.230845	0	1498	0	1430	0	-
1029	r1029	2 H2O(p) + 2 ATP(p) + Taurochenodeoxycholate(p) -> 2 ADP(p) + 2 Pi(p) + Taurochenodeoxycholate(b)	0.000571	6.22	0.000432	8.19	1.97	31.672	0	171	3	44	0	-
1031	r1031	Glucose(c) <=> Glucose(r)	0.000168	41.73	0.000224	32.34	-9.39	-22.5018	0	365	0	302	0	-
1032	r1032	Glucose(s) <=> Glucose(c)	0.000148	47.64	0.000149	47.45	-0.19	-0.398825	5	84	5	83	3.0088	-
1035	r1035	Adenosine(c) <=> Adenosine(m)	0.000131	50.84	0.00017	42.97	-7.87	-15.4799	0	444	0	356	0	-
1036	r1036	Adenosine(s) <=> Adenosine(c)	6.65e-05	74.46	7.43e-05	66.19	-8.27	-11.1066	0	977	0	645	0	-
1039	r1039	Uridine(s) <=> Uridine(c)	6.36e-05	76.22	6.48e-05	71.05	-5.17	-6.783	0	1035	0	781	0	-
1040	r1040	Guanosine(c) <=> Guanosine(m)	6.72e-05	73.94	6.85e-05	67.98	-5.96	-8.06059	2	478	2	471	0	-
1041	r1041	Guanosine(s) <=> Guanosine(c)	6.28e-05	76.51	6.36e-05	72.39	-4.12	-5.38492	0	1042	0	828	-1.41403	-
1042	r1042	Cytidine(s) + Na+(s) -> Cytidine(c) + Na+(c)	8.37e-05	63.07	7.68e-05	65.35	2.28	3.61503	0	640	0	629	1.7207	-
1043	r1043	Deoxyadenosine(s) + Na+(s) -> Deoxyadenosine(c) + Na+(c)	7.91e-05	65.93	7.32e-05	66.35	0.42	0.637039	0	715	0	651	0	-
1044	r1044	Deoxycytidine(s) + Na+(s) -> Deoxycytidine(c) + Na+(c)	8.19e-05	63.52	7.49e-05	65.88	2.36	3.71537	0	650	0	639	0	-
1045	r1045	Deoxyguanosine(s) + Na+(s) -> Deoxyguanosine(c) + Na+(c)	7.81e-05	66.33	7.13e-05	67.03	0.7	1.05533	0	724	0	662	0	-
1046	r1046	Inosine(c) <=> Inosine(s)	0.000125	52.65	0.000131	51.42	-1.23	-2.33618	0	472	0	435	0	-
1047	r1047	Pi(c) + H+(PG)(c) -> Pi(m) + H+(PG)(m)	0.00161	2.05	0.00148	2.31	0.26	12.6829	1	7	1	7	-0.281467	-
1050	r1050	Cholesterol(s) <=> Cholesterol(c)	4.37e-05	97.85	4.39e-05	97.77	-0.08	-0.0817578	0	1665	0	1597	0	-
1051	r1051	Cholesterol(l) <=> Cholesterol(r)	0.000125	52.55	8.17e-05	63.81	11.26	21.4272	2	456	3	332	0	-
1052	r1052	Cholesterol(l) -> Cholesterol(c)	0.000125	52.57	8.17e-05	63.83	11.26	21.4191	0	473	0	596	-8.88178e-16	-
1058	r1058	Arginine(s) <=> Arginine(c)	4.7e-05	90.52	4.87e-05	88.82	-1.7	-1.87804	0	1489	0	1380	0.0754148	-
1059	r1059	Arginine(l) -> Arginine(c)	4.37e-05	97.87	4.39e-05	97.8	-0.07	-0.0715234	0	1664	0	1596	0	-
1060	r1060	Asparagine(c) -> Asparagine(m)	4.53e-05	92.1	4.64e-05	91.02	-1.08	-1.17264	2	512	2	499	0	-
1061	r1061	Asparagine(l) -> Asparagine(c)	4.37e-05	97.9	4.39e-05	97.82	-0.08	-0.081716	0	1663	0	1595	0	-
1062	r1062	Aspartate(l) -> Aspartate(c)	4.37e-05	97.93	4.39e-05	97.85	-0.08	-0.081691	0	1662	0	1594	0	-
1063	r1063	Cysteine(l) -> Cysteine(c)	4.37e-05	97.95	4.39e-05	97.87	-0.08	-0.0816743	0	1661	0	1593	0	-
1064	r1064	Glutamine(c) <=> Glutamine(l)	4.78e-05	89.32	4.77e-05	90.05	0.73	0.817286	2	507	2	495	0	-
1065	r1065	Glycine(l) -> Glycine(c)	4.37e-05	97.98	4.39e-05	97.9	-0.08	-0.0816493	0	1660	0	1592	0	-
1066	r1066	Histidine(s) <=> Histidine(c)	5.27e-05	83.12	5.84e-05	78.4	-4.72	-5.67854	0	1243	0	1031	-7.81481	-
1067	r1067	Histidine(l) -> Histidine(c)	4.37e-05	98.01	4.39e-05	97.93	-0.08	-0.0816243	0	1659	0	1591	0	-
1068	r1068	Leucine(l) -> Leucine(c)	4.37e-05	98.03	4.39e-05	97.95	-0.08	-0.0816077	0	1658	0	1590	0	-
1069	r1069	Lysine(c) <=> Lysine(s)	4.6e-05	91.44	4.66e-05	90.89	-0.55	-0.601487	0	1517	0	1439	-1.21665	-
1070	r1070	Lysine(c) <=> Lysine(m)	4.6e-05	91.47	4.66e-05	90.92	-0.55	-0.60129	1	776	1	803	0.449918	-
1071	r1071	Lysine(l) -> Lysine(c)	4.37e-05	98.06	4.39e-05	97.98	-0.08	-0.0815827	0	1657	0	1589	0	-
1072	r1072	Methionine(s) <=> Methionine(c)	5.85e-05	79.08	4.77e-05	90.16	11.08	14.0111	0	1118	0	1408	0	-
1073	r1073	Methionine(l) -> Methionine(c)	4.37e-05	98.08	4.39e-05	98.01	-0.07	-0.0713703	0	1656	0	1588	0	-
1074	r1074	Phenylalanine(l) -> Phenylalanine(c)	4.37e-05	98.11	4.39e-05	98.03	-0.08	-0.0815411	0	1655	0	1587	0	-
1075	r1075	Proline(l) -> Proline(c)	4.37e-05	98.14	4.39e-05	98.06	-0.08	-0.0815162	0	1654	0	1586	0	-
1076	r1076	Serine(l) -> Serine(c)	4.37e-05	98.16	4.39e-05	98.08	-0.08	-0.0814996	0	1653	0	1585	0	-
1077	r1077	Tryptophan(l) -> Tryptophan(c)	4.37e-05	98.19	4.39e-05	98.11	-0.08	-0.0814747	0	1652	0	1584	0	-
1078	r1078	Tyrosine(c) -> Tyrosine(m)	4.75e-05	89.58	4.79e-05	89.58	0	0	2	508	2	493	0	-
1079	r1079	Tyrosine(s) <=> Tyrosine(c)	4.71e-05	90.24	4.74e-05	90.45	0.21	0.232713	0	1486	0	1424	0	-
1080	r1080	Tyrosine(l) -> Tyrosine(c)	4.37e-05	98.22	4.39e-05	98.14	-0.08	-0.0814498	0	1651	0	1583	0	-
1085	r1085	NH4+(c) <=> NH3(c)	4.37e-05	98.24	4.39e-05	98.16	-0.08	-0.0814332	0	1650	0	1582	0	-
1086	r1086	NH4+(s) <=> NH3(s)	0.000158	45.17	0.00016	45.25	0.08	0.177109	5	79	5	78	0	-
1087	r1087	Acetate(c) <=> Acetate(m)	0.000155	45.75	0.000174	41.92	-3.83	-8.37158	1	457	1	414	6.48657	-
1088	r1088	H+(PG)(s) + Citrate(s) <=> H+(PG)(c) + Citrate(c)	9.39e-05	60.05	0.000106	56.67	-3.38	-5.62864	1	619	1	634	0.125691	-
1089	r1089	Guanosine(s) + Na+(s) -> Guanosine(c) + Na+(c)	8.1e-05	64.2	7.44e-05	66.14	1.94	3.02181	0	662	0	644	0.942685	-
1090	r1090	Citrate(s) + Na+(s) -> Citrate(c) + Na+(c)	6.22e-05	77.01	5.53e-05	80.92	3.91	5.07726	0	1062	1	790	0	-
1091	r1091	ATP(c) + NAD+(c) -> NADP+(c) + ADP(c)	0.00011	55.46	0.000143	48.74	-6.72	-12.1168	4	183	4	167	0	-
1092	r1092	2436 H2O(c) + 2436 ATP(c) + 62 Glutamate(c) + 13 Glycine(c) + 63 Alanine(c) + 60 Lysine(c) + 36 Aspartate(c) + 27 Arginine(c) + 20 Glutamine(c) + 28 Serine(c) + 7 Methionine(c) + 2 Tryptophan(c) + 35 Phenylalanine(c) + 19 Tyrosine(c) + 35 Cysteine(c) + 64 Leucine(c) + 16 Histidine(c) + 24 Proline(c) + 17 Asparagine(c) + 43 Valine(c) + 29 Threonine(c) + 9 Isoleucine(c) -> Albumin(c) + 1827 ADP(c) …	0.006	0.26	0.00608	0.21	-0.05	-19.2308	0	9	0	7	0	-
1093	r1093	1692 H2O(c) + 1692 ATP(c) + 29 Glutamate(c) + 16 Glycine(c) + 34 Alanine(c) + 26 Lysine(c) + 25 Aspartate(c) + 16 Arginine(c) + 17 Glutamine(c) + 30 Serine(c) + 14 Methionine(c) + 3 Tryptophan(c) + 25 Phenylalanine(c) + 9 Tyrosine(c) + 3 Cysteine(c) + 59 Leucine(c) + 9 Histidine(c) + 16 Proline(c) + 19 Asparagine(c) + 24 Valine(c) + 29 Threonine(c) + 20 Isoleucine(c) -> Antichymotrypsin(c) + 1269…	0.004	0.31	0.00416	0.31	0	0	0	11	0	11	0	-
1094	r1094	1672 H2O(c) + 1672 ATP(c) + 32 Glutamate(c) + 24 Glycine(c) + 26 Alanine(c) + 34 Lysine(c) + 24 Aspartate(c) + 7 Arginine(c) + 18 Glutamine(c) + 25 Serine(c) + 10 Methionine(c) + 3 Tryptophan(c) + 27 Phenylalanine(c) + 6 Tyrosine(c) + 3 Cysteine(c) + 51 Leucine(c) + 13 Histidine(c) + 19 Proline(c) + 19 Asparagine(c) + 27 Valine(c) + 30 Threonine(c) + 20 Isoleucine(c) -> Antitrypsin(c) + 1254 ADP(…	0.00393	0.34	0.00414	0.34	0	0	0	12	0	12	0	-
1095	r1095	18244 H2O(c) + 18244 ATP(c) + 298 Glutamate(c) + 207 Glycine(c) + 275 Alanine(c) + 357 Lysine(c) + 233 Aspartate(c) + 150 Arginine(c) + 230 Glutamine(c) + 392 Serine(c) + 79 Methionine(c) + 37 Tryptophan(c) + 224 Phenylalanine(c) + 151 Tyrosine(c) + 25 Cysteine(c) + 533 Leucine(c) + 115 Histidine(c) + 171 Proline(c) + 247 Asparagine(c) + 252 Valine(c) + 300 Threonine(c) + 285 Isoleucine(c) -> Apo…	0.0419	0.03	0.0443	0.03	0	0	0	1	0	1	0	-
1096	r1096	496 H2O(c) + 496 ATP(c) + 5 Glutamate(c) + 6 Glycine(c) + 11 Alanine(c) + 4 Lysine(c) + 8 Aspartate(c) + 9 Arginine(c) + 7 Glutamine(c) + 8 Serine(c) + 5 Methionine(c) + 3 Phenylalanine(c) + 4 Tyrosine(c) + 2 Cysteine(c) + 20 Leucine(c) + Histidine(c) + 9 Proline(c) + Asparagine(c) + 11 Valine(c) + 6 Threonine(c) + 4 Isoleucine(c) -> 372 ADP(c) + 372 Pi(c) + 124 PPi(c) + 124 AMP(c) + Apo-ACP(c)	0.00122	3.46	0.00126	2.94	-0.52	-15.0289	0	105	0	92	0	-
1097	r1097	348 H2O(m) + 348 ATP(m) + 9 Glutamate(m) + 3 Glycine(m) + 3 Alanine(m) + 7 Lysine(m) + 13 Aspartate(m) + Arginine(m) + 3 Glutamine(m) + 3 Serine(m) + 5 Methionine(m) + 3 Phenylalanine(m) + 4 Tyrosine(m) + Cysteine(m) + 10 Leucine(m) + Histidine(m) + 5 Proline(m) + Asparagine(m) + 6 Valine(m) + Threonine(m) + 8 Isoleucine(m) -> 261 ADP(m) + 261 Pi(m) + 87 PPi(m) + 87 AMP(m) + mitoApo-ACP(m)	0.0164	0.08	0.0162	0.08	0	0	1	1	1	1	0	-
1098	r1098	332 H2O(c) + 332 ATP(c) + 8 Glutamate(c) + 3 Glycine(c) + 5 Alanine(c) + 9 Lysine(c) + 4 Aspartate(c) + 4 Arginine(c) + 3 Glutamine(c) + 9 Serine(c) + 2 Methionine(c) + Tryptophan(c) + 4 Phenylalanine(c) + 12 Leucine(c) + 4 Proline(c) + Asparagine(c) + 7 Valine(c) + 3 Threonine(c) + 4 Isoleucine(c) -> ApoC1(c) + 249 ADP(c) + 249 Pi(c) + 83 PPi(c) + 83 AMP(c)	0.000804	4.59	0.000852	4.23	-0.36	-7.84314	0	127	0	115	0	-
1099	r1099	404 H2O(c) + 404 ATP(c) + 8 Glutamate(c) + 5 Glycine(c) + 7 Alanine(c) + 6 Lysine(c) + 4 Aspartate(c) + 2 Arginine(c) + 8 Glutamine(c) + 9 Serine(c) + 3 Methionine(c) + Tryptophan(c) + 4 Phenylalanine(c) + 5 Tyrosine(c) + 15 Leucine(c) + 5 Proline(c) + Asparagine(c) + 7 Valine(c) + 10 Threonine(c) + Isoleucine(c) -> ApoC2(c) + 303 ADP(c) + 303 Pi(c) + 101 PPi(c) + 101 AMP(c)	0.00099	3.75	0.00103	3.62	-0.13	-3.46667	0	111	0	109	0	-
1100	r1100	396 H2O(c) + 396 ATP(c) + 5 Glutamate(c) + 3 Glycine(c) + 15 Alanine(c) + 6 Lysine(c) + 7 Aspartate(c) + 4 Arginine(c) + 6 Glutamine(c) + 12 Serine(c) + 3 Methionine(c) + 3 Tryptophan(c) + 4 Phenylalanine(c) + 2 Tyrosine(c) + 11 Leucine(c) + Histidine(c) + 3 Proline(c) + 9 Valine(c) + 5 Threonine(c) -> ApoC3(c) + 297 ADP(c) + 297 Pi(c) + 99 PPi(c) + 99 AMP(c)	0.000996	3.73	0.00103	3.6	-0.13	-3.48525	0	110	0	108	0	-
1101	r1101	10696 H2O(c) + 10696 ATP(c) + 186 Glutamate(c) + 262 Glycine(c) + 134 Alanine(c) + 154 Lysine(c) + 176 Aspartate(c) + 134 Arginine(c) + 110 Glutamine(c) + 278 Serine(c) + 48 Methionine(c) + 60 Tryptophan(c) + 98 Phenylalanine(c) + 98 Tyrosine(c) + 48 Cysteine(c) + 166 Leucine(c) + 62 Histidine(c) + 114 Proline(c) + 138 Asparagine(c) + 122 Valine(c) + 182 Threonine(c) + 104 Isoleucine(c) -> 8022 A…	0.0252	0.05	0.0266	0.05	0	0	0	2	0	2	0	-
1102	r1102	1624 H2O(c) + 1624 ATP(c) + 25 Glutamate(c) + 31 Glycine(c) + 30 Alanine(c) + 35 Lysine(c) + 25 Aspartate(c) + 9 Arginine(c) + 17 Glutamine(c) + 18 Serine(c) + 5 Methionine(c) + 8 Tryptophan(c) + 8 Phenylalanine(c) + 21 Tyrosine(c) + 12 Cysteine(c) + 31 Leucine(c) + 13 Histidine(c) + 21 Proline(c) + 21 Asparagine(c) + 36 Valine(c) + 22 Threonine(c) + 18 Isoleucine(c) -> 1218 ADP(c) + 1218 Pi(c) +…	0.00388	0.37	0.00409	0.37	0	0	0	13	0	13	0	-
1103	r1103	3240 H2O(c) + 3240 ATP(c) + 56 Glutamate(c) + 62 Glycine(c) + 37 Alanine(c) + 49 Lysine(c) + 36 Aspartate(c) + 42 Arginine(c) + 31 Glutamine(c) + 56 Serine(c) + 11 Methionine(c) + 19 Tryptophan(c) + 21 Phenylalanine(c) + 30 Tyrosine(c) + 48 Cysteine(c) + 48 Leucine(c) + 24 Histidine(c) + 69 Proline(c) + 40 Asparagine(c) + 48 Valine(c) + 61 Threonine(c) + 22 Isoleucine(c) -> 2430 ADP(c) + 2430 Pi(…	0.00787	0.13	0.00816	0.13	0	0	0	4	0	4	0	-
1104	r1104	2488 H2O(c) + 2488 ATP(c) + 51 Glutamate(c) + 49 Glycine(c) + 42 Alanine(c) + 29 Lysine(c) + 35 Aspartate(c) + 44 Arginine(c) + 26 Glutamine(c) + 38 Serine(c) + 9 Methionine(c) + 14 Tryptophan(c) + 21 Phenylalanine(c) + 21 Tyrosine(c) + 26 Cysteine(c) + 51 Leucine(c) + 13 Histidine(c) + 33 Proline(c) + 25 Asparagine(c) + 37 Valine(c) + 36 Threonine(c) + 22 Isoleucine(c) -> 1866 ADP(c) + 1866 Pi(c…	0.00603	0.24	0.00624	0.18	-0.06	-25	0	8	0	6	0	-
1105	r1105	2792 H2O(c) + 2792 ATP(c) + 42 Glutamate(c) + 52 Glycine(c) + 61 Alanine(c) + 58 Lysine(c) + 45 Aspartate(c) + 27 Arginine(c) + 17 Glutamine(c) + 41 Serine(c) + 10 Methionine(c) + 8 Tryptophan(c) + 28 Phenylalanine(c) + 26 Tyrosine(c) + 40 Cysteine(c) + 65 Leucine(c) + 19 Histidine(c) + 32 Proline(c) + 34 Asparagine(c) + 48 Valine(c) + 30 Threonine(c) + 15 Isoleucine(c) -> 2094 ADP(c) + 2094 Pi(c…	0.00676	0.21	0.00696	0.16	-0.05	-23.8095	0	7	0	5	0	-
1106	r1106	Riboflavin(s) <=> Riboflavin(c)	0.000126	52.23	0.000127	52.41	0.18	0.34463	0	470	0	446	0	-
1107	r1107	ATP(c) + FMN(c) -> PPi(c) + FAD(c)	4.46e-05	93.2	4.49e-05	93.12	-0.08	-0.0858369	0	1590	0	1521	0	-
1108	r1108	H2O(c) + Pyridoxal-P(c) -> Pi(c) + Pyridoxal(c)	5.65e-05	79.92	5.69e-05	79.55	-0.37	-0.462963	0	1147	0	1066	-1.33227e-15	-
1109	r1109	Citrate(m) <=> Acetate(m) + OAA(m)	0.000209	33.7	0.000254	19.79	-13.91	-41.276	1	266	1	167	-4.85025	-
1110	r1110	H2O(c) + ATP(c) + K+(s) + Na+(c) -> ADP(c) + Pi(c) + K+(c) + Na+(s)	0.00048	7.59	0.000311	11.97	4.38	57.7075	0	191	0	216	0	-
1111	r1111	Methanol(s) <=> Methanol(c)	0.000127	52.15	0.000127	52.34	0.19	0.364334	0	460	7	1	0	-
1112	r1112	1268 H2O(c) + 1268 ATP(c) + 40 Glutamate(c) + 18 Glycine(c) + 39 Alanine(c) + 13 Lysine(c) + 11 Aspartate(c) + 34 Arginine(c) + 32 Glutamine(c) + 14 Serine(c) + 8 Methionine(c) + 8 Tryptophan(c) + 4 Phenylalanine(c) + 4 Tyrosine(c) + 2 Cysteine(c) + 41 Leucine(c) + 2 Histidine(c) + 8 Proline(c) + Asparagine(c) + 24 Valine(c) + 12 Threonine(c) + 2 Isoleucine(c) -> ApoE(c) + 951 ADP(c) + 951 Pi(c) …	0.00319	0.68	0.00325	0.68	0	0	0	25	0	25	0	-
1113	r1113	1068 H2O(c) + 1068 ATP(c) + 30 Glutamate(c) + 11 Glycine(c) + 23 Alanine(c) + 22 Lysine(c) + 16 Aspartate(c) + 17 Arginine(c) + 19 Glutamine(c) + 16 Serine(c) + 4 Methionine(c) + 5 Tryptophan(c) + 8 Phenylalanine(c) + 7 Tyrosine(c) + 41 Leucine(c) + 6 Histidine(c) + 10 Proline(c) + 5 Asparagine(c) + 15 Valine(c) + 12 Threonine(c) -> ApoA1(c) + 801 ADP(c) + 801 Pi(c) + 267 PPi(c) + 267 AMP(c)	0.00259	0.71	0.00268	0.71	0	0	0	26	0	26	0	-
1114	r1114	NAD+(m) + CoA(m) + AKG(m) <=> NADH(m) + CO2(m) + Succinyl-CoA(m)	0.000482	7.56	0.000458	7.82	0.26	3.43915	1	47	1	50	2.7447	-
1115	r1115	ATP(c) + Uridine(c) <=> ADP(c) + UMP(c)	7.14e-05	69.42	7.46e-05	66.09	-3.33	-4.79689	0	818	0	643	1.7596	-
1116	r1116	ATP(c) <=> ATP(s)	4.46e-05	93.52	4.49e-05	93.52	0	0	2	513	2	502	0	-
1118	r1118	Alanine(c) + Na+(c) <=> Alanine(s) + Na+(s)	0.000462	8.01	0.00029	13.07	5.06	63.171	0	202	0	232	0	-
1119	r1119	Glutamine(c) + Na+(c) <=> Glutamine(s) + Na+(s)	0.00046	8.08	0.00029	13.28	5.2	64.3564	0	204	0	234	-0.754148	-
1120	r1120	Asparagine(c) + Na+(c) <=> Asparagine(s) + Na+(s)	0.000457	8.4	0.000289	13.33	4.93	58.6905	0	214	0	237	0	-
1121	r1121	Valine(c) + Na+(c) <=> Valine(s) + Na+(s)	0.000459	8.22	0.000292	12.97	4.75	57.7859	0	208	0	230	0	-
1122	r1122	Leucine(c) + Na+(c) <=> Leucine(s) + Na+(s)	0.000457	8.37	0.000288	13.46	5.09	60.8124	0	215	0	240	-0.244876	-
1123	r1123	Isoleucine(c) + Na+(c) <=> Isoleucine(s) + Na+(s)	0.000457	8.43	0.000288	13.41	4.98	59.0747	0	213	0	239	-0.0301659	-
1124	r1124	Tryptophan(c) + Na+(c) <=> Tryptophan(s) + Na+(s)	0.000459	8.24	0.000291	13.04	4.8	58.2524	0	207	0	231	0.618815	-
1125	r1125	Tyrosine(s) + Na+(s) -> Tyrosine(c) + Na+(c)	6.54e-05	75.25	5.83e-05	78.53	3.28	4.3588	0	1002	0	1033	0	-
1126	r1126	Phenylalanine(c) + Na+(c) <=> Phenylalanine(s) + Na+(s)	0.000459	8.27	0.00029	13.31	5.04	60.9432	0	206	0	235	-0.0733199	-
1134	r1134	3 NADPH(r) + 3 O2(r) + 14-Demethyllanosterol(r) <=> 4 H2O(r) + 3 NADP+(r) + 4alpha-Methylzymosterol-4-carboxylate(r)	0.000523	6.61	0.000484	7.22	0.61	9.22844	3	23	3	37	0	-
1135	r1135	NADP+(r) + 3-Keto-4-methylzymosterol(r) <=> NADPH(r) + 4alpha-Methylzymosterol(r)	0.00018	38.92	0.000168	43.23	4.31	11.074	3	141	3	182	0	-
1136	r1136	NADP+(r) + 4alpha-Methylzymosterol-4-carboxylate(r) <=> NADPH(r) + CO2(r) + 3-Keto-4-methylzymosterol(r)	0.000191	37.3	0.000181	40.45	3.15	8.44504	3	125	3	169	0	-
1137	r1137	NAD+(r) + 4alpha-Methylzymosterol-4-carboxylate(r) <=> NADH(r) + CO2(r) + 3-Keto-4-methylzymosterol(r)	0.00014	49.03	0.000137	50.55	1.52	3.10014	3	243	3	259	0	-
1138	r1138	Glycine(s) + Na+(s) -> Glycine(c) + Na+(c)	6.76e-05	73.62	6.19e-05	75.01	1.39	1.88807	0	946	0	918	-2.26244	-
1139	r1139	Proline(c) + Na+(c) <=> Proline(s) + Na+(s)	0.00046	8.11	0.00029	13.25	5.14	63.3785	0	203	0	233	0	-
1140	r1140	Valine(l) -> Valine(c)	4.37e-05	98.27	4.39e-05	98.19	-0.08	-0.0814084	0	1649	0	1581	0	-
1141	r1141	Methionine(c) + Na+(c) <=> Methionine(s) + Na+(s)	0.000465	7.9	0.000294	12.94	5.04	63.7975	0	197	0	227	0.895551	-
1142	r1142	Threonine(c) + Na+(c) <=> Threonine(s) + Na+(s)	0.000459	8.19	0.000289	13.36	5.17	63.1258	0	209	0	236	-0.207377	-
1143	r1143	Aspartate(c) + Na+(c) <=> Aspartate(s) + Na+(s)	0.000458	8.32	0.000288	13.44	5.12	61.5385	0	211	0	238	0	-
1144	r1144	Glutamate(c) + Na+(c) <=> Glutamate(s) + Na+(s)	0.000462	8.03	0.000292	13.02	4.99	62.142	0	201	0	229	0.241722	-
1145	r1145	Histidine(c) + Na+(c) <=> Histidine(s) + Na+(s)	0.000464	7.93	0.000295	12.83	4.9	61.7907	0	198	0	225	-0.47578	-
1146	r1146	2 H2O(r) + 4alpha-Methylzymosterol(r) <=> CO2(r) + Zymosterol(r)	0.000185	37.74	0.000179	40.73	2.99	7.92263	3	131	3	172	0	-
1147	r1147	AKG(c) + Isocitrate(m) <=> AKG(m) + Isocitrate(c)	0.000385	9.9	0.000373	9.71	-0.19	-1.91919	1	77	1	86	-0.0387502	-
1148	r1148	AKG(c) + Isocitrate(p) <=> AKG(p) + Isocitrate(c)	0.000209	33.33	0.000209	35.01	1.68	5.0405	1	280	1	300	0	-
1149	r1149	Pi(c) <=> Pi(r)	0.00158	2.41	0.00144	2.62	0.21	8.71369	0	79	0	84	-2.22045e-15	-
1150	r1150	Pi(c) <=> Pi(l)	0.00158	2.44	0.00144	2.65	0.21	8.60656	0	78	0	83	0	-
1151	r1151	Pi(c) <=> Pi(p)	0.00158	2.47	0.00144	2.68	0.21	8.50202	0	77	0	82	0	-
1152	r1152	PPi(c) <=> PPi(p)	0.00226	1.13	0.00243	1.08	-0.05	-4.42478	0	41	3	1	0	-
1153	r1153	PPi(c) <=> PPi(r)	0.00226	1.15	0.00243	1.1	-0.05	-4.34783	0	40	0	39	-0.0987967	-
1154	r1154	NAD+(m) + CoA(m) + 2-Oxobutyrate(m) <=> NADH(m) + CO2(m) + Propanoyl-CoA(m)	0.000323	11.99	0.000304	12.39	0.4	3.33611	1	112	1	129	-1.28338	-
1155	r1155	H+(PG)(c) + 2-Oxobutyrate(c) -> H+(PG)(m) + 2-Oxobutyrate(m)	8.56e-05	62.2	8.84e-05	61.97	-0.23	-0.369775	1	659	1	693	-0.640349	-
1156	r1156	Uridine(c) + dUTP(c) <=> UMP(c) + dUDP(c)	8.84e-05	61.57	8.66e-05	62.65	1.08	1.7541	0	618	0	573	0	-
1157	r1157	ATP(c) + dGMP(c) <=> ADP(c) + dGDP(c)	6.4e-05	76.06	6.47e-05	71.15	-4.91	-6.45543	0	1030	0	785	0.282674	-
1158	r1158	LDL(l) -> ApoB100(l) + 680 Cholesterol(l) + 1515 Cholesterol-ester-pool(l) + 425 PC-VLDL-pool(l) + 30 PE-VLDL-pool(l) + 160 SM-pool(l) + 25 2-Lysolecithin-pool(l) + 110 CDP-diacylglycerol-VLDL-PI-pool(l)	4.37e-05	98.29	4.39e-05	98.22	-0.07	-0.0712178	6	4	8	4	0	-
1159	r1159	CDP-choline(c) <=> CDP-choline(r)	7.52e-05	67.48	7.48e-05	65.96	-1.52	-2.25252	3	337	6	19	0	-
1162	r1162	2 H2O(c) + 2 ATP(c) + Sulfate(c) -> 2 ADP(c) + 2 Pi(c) + Sulfate(b)	8.41e-05	62.78	8.49e-05	63.18	0.4	0.637146	2	468	2	462	0	-
1163	r1163	Na+(s) + Glycocholate(s) -> Na+(c) + Glycocholate(c)	6.19e-05	77.51	5.48e-05	81.65	4.14	5.34125	0	1072	0	1129	0	-
1164	r1164	Palmitoyl-CoA(r) + Cholesterol(r) -> CoA(r) + Cholesterol-ester-palm(r)	4.61e-05	91.39	5.31e-05	83.04	-8.35	-9.13667	3	357	3	367	0	-
1165	r1165	Cholesterol(r) + (2E)-Hexadecenoyl-CoA(r) -> CoA(r) + Cholesterol-ester-palmn(r)	4.59e-05	91.52	4.6e-05	91.31	-0.21	-0.229458	3	365	3	379	0	-
1166	r1166	Cholesterol(r) + Stearoyl-CoA(r) -> CoA(r) + Cholesterol-ester-stea(r)	4.59e-05	91.55	4.6e-05	91.34	-0.21	-0.229383	3	364	3	378	0	-
1167	r1167	Cholesterol(r) + Oleoyl-CoA(r) -> CoA(r) + Cholesterol-ester-ol(r)	4.59e-05	91.57	4.6e-05	91.36	-0.21	-0.229333	3	363	3	377	0	-
1168	r1168	Cholesterol(r) + Linoleoyl-CoA(r) -> CoA(r) + Cholesterol-ester-lin(r)	4.59e-05	91.6	4.6e-05	91.39	-0.21	-0.229258	3	362	3	376	0	-
1169	r1169	Cholesterol(r) + Linolenoyl-CoA(r) -> CoA(r) + Cholesterol-ester-ala(r)	4.59e-05	91.63	4.6e-05	91.42	-0.21	-0.229183	3	361	3	375	0	-
1170	r1170	Cholesterol(r) + gamma-Linolenoyl-CoA(r) -> CoA(r) + Cholesterol-ester-gla(r)	4.59e-05	91.65	4.6e-05	91.44	-0.21	-0.229133	3	360	3	374	0	-
1171	r1171	Cholesterol(r) + Arachidonyl-CoA(r) -> CoA(r) + Cholesterol-ester-arach(r)	9.1e-05	60.97	0.000135	50.76	-10.21	-16.7459	3	320	3	262	0	-
1172	r1172	H2O(r) + Cholesterol-ester-palm(r) -> Cholesterol(r) + Palmitate(r)	9.61e-05	59.37	9.49e-05	59.5	0.13	0.218966	3	308	3	307	0	-
1173	r1173	H2O(l) + Cholesterol-ester-palm(l) -> Cholesterol(l) + Palmitate(l)	4.37e-05	95.85	4.4e-05	95.88	0.03	0.0312989	2	565	2	525	0	-
1174	r1174	H2O(r) + Cholesterol-ester-palmn(r) -> Cholesterol(r) + Palmitolate(r)	9.61e-05	59.45	9.49e-05	59.58	0.13	0.218671	3	305	3	304	0	-
1175	r1175	H2O(r) + Cholesterol-ester-stea(r) -> Cholesterol(r) + Stearate(r)	9.61e-05	59.48	9.49e-05	59.61	0.13	0.218561	3	304	3	303	0	-
1176	r1176	H2O(l) + Cholesterol-ester-stea(l) -> Cholesterol(l) + Stearate(l)	4.37e-05	95.91	4.4e-05	95.96	0.05	0.0521322	2	563	2	523	0	-
1177	r1177	H2O(r) + Cholesterol-ester-ol(r) -> Cholesterol(r) + Oleate(r)	9.61e-05	59.5	9.49e-05	59.63	0.13	0.218487	3	303	3	302	0	-
1178	r1178	H2O(l) + Cholesterol-ester-ol(l) -> Cholesterol(l) + Oleate(l)	4.37e-05	95.83	4.4e-05	95.85	0.02	0.0208703	2	566	2	526	0	-
1179	r1179	H2O(r) + Cholesterol-ester-lin(r) -> Cholesterol(r) + Linoleate(r)	9.61e-05	59.53	9.49e-05	59.66	0.13	0.218377	3	302	3	301	0	-
1180	r1180	H2O(l) + Cholesterol-ester-lin(l) -> Cholesterol(l) + Linoleate(l)	4.37e-05	95.67	4.4e-05	95.72	0.05	0.052263	2	570	2	530	0	-
1181	r1181	H2O(r) + Cholesterol-ester-ala(r) -> Cholesterol(r) + Linolenate(r)	9.61e-05	59.55	9.49e-05	59.69	0.14	0.235097	3	301	3	300	0	-
1182	r1182	H2O(r) + Cholesterol-ester-gla(r) -> Cholesterol(r) + gamma-Linolenate(r)	9.61e-05	59.58	9.49e-05	59.71	0.13	0.218194	3	300	3	299	0	-
1183	r1183	H2O(r) + Cholesterol-ester-arach(r) -> Cholesterol(r) + Arachidonate(r)	9.63e-05	59.27	9.52e-05	59.32	0.05	0.0843597	3	299	3	298	0	-
1184	r1184	H2O(l) + Cholesterol-ester-arach(l) -> Cholesterol(l) + Arachidonate(l)	4.37e-05	95.88	4.4e-05	95.93	0.05	0.0521485	2	564	2	524	0	-
1185	r1185	sn-Glycerol-3P(c) + Palmitoyl-CoA(c) -> CoA(c) + 1-Acylglycerol-3P-palm(c)	0.000106	56.96	9.17e-05	60.55	3.59	6.30267	3	284	3	318	-0.207922	-
1186	r1186	sn-Glycerol-3P(c) + (2E)-Hexadecenoyl-CoA(c) -> CoA(c) + 1-Acylglycerol-3P-palmn(c)	0.000106	57.06	9.17e-05	60.63	3.57	6.25657	3	280	3	314	0	-
1187	r1187	sn-Glycerol-3P(c) + Stearoyl-CoA(c) -> CoA(c) + 1-Acylglycerol-3P-stea(c)	0.000106	57.03	9.17e-05	60.66	3.63	6.36507	3	281	3	315	0.145318	-
1188	r1188	sn-Glycerol-3P(c) + Oleoyl-CoA(c) -> CoA(c) + 1-Acylglycerol-3P-ol(c)	0.000106	56.98	9.17e-05	60.6	3.62	6.35311	3	283	3	317	-0.0396606	-
1189	r1189	sn-Glycerol-3P(c) + Linoleoyl-CoA(c) -> CoA(c) + 1-Acylglycerol-3P-lin(c)	0.000106	57.01	9.17e-05	60.58	3.57	6.26206	3	282	3	316	-0.0444085	-
1190	r1190	sn-Glycerol-3P(c) + Arachidonyl-CoA(c) -> CoA(c) + 1-Acylglycerol-3P-arach(c)	0.000106	56.93	9.17e-05	60.52	3.59	6.30599	3	285	3	319	0.112859	-
1191	r1191	Serine(c) + PE-VLDL-pool(c) <=> Ethanolamine(c) + PS-VLDL-pool(c)	5.64e-05	80.03	5.86e-05	78.08	-1.95	-2.43659	0	1149	0	1021	0.00491427	-
1192	r1192	1420 Cholesterol-ester-palm(r) + 280 Cholesterol-ester-stea(r) + 2050 Cholesterol-ester-ol(r) + 4880 Cholesterol-ester-lin(r) + 542 Cholesterol-ester-arach(r) <=> 9172 Cholesterol-ester-pool(r)	0.00016	44.46	0.000201	36.43	-8.03	-18.0612	3	199	3	134	0	-
1193	r1193	1420 Cholesterol-ester-palm(l) + 280 Cholesterol-ester-stea(l) + 2050 Cholesterol-ester-ol(l) + 4880 Cholesterol-ester-lin(l) + 542 Cholesterol-ester-arach(l) <=> 9172 Cholesterol-ester-pool(l)	0.000422	9.06	0.000518	6.56	-2.5	-27.5938	6	2	8	2	0	-
1194	r1194	CDP-ethanolamine(c) + 1,2-Diacylglycerol-VLDL-PE-pool(c) -> CMP(c) + PE-VLDL-pool(c)	4.37e-05	96.27	4.39e-05	96.27	0	0	0	1687	6	24	0.00491427	-
1220	r1220	H2O(c) + Phosphatidate-VLDL-PS-pool(c) -> Pi(c) + 1,2-Diacylglycerol-VLDL-PS-pool(c)	0.000398	9.61	0.000103	57.38	47.77	497.086	3	37	3	294	0.229646	-
1196	r1196	Inositol(r) + CDP-diacylglycerol-VLDL-PI-pool(r) -> CMP(r) + PI-pool(r)	0.000163	43.62	0.00016	45.2	1.58	3.62219	3	195	6	3	0	-
1197	r1197	Inositol(c) + CDP-diacylglycerol-VLDL-PI-pool(c) <=> CMP(c) + PI-pool(c)	0.000128	51.76	0.000121	53.7	1.94	3.74807	3	253	6	11	-0.016942	-
1198	r1198	6440 1-Acylglycerol-3P-palm(c) + 823 1-Acylglycerol-3P-stea(c) + 1220 1-Acylglycerol-3P-ol(c) + 741 1-Acylglycerol-3P-lin(c) + 24 1-Acylglycerol-3P-arach(c) -> 9248 1-Acylglycerol-3P-VLDL-TG1-pool(c)	9.97e-05	58.16	9.22e-05	60.47	2.31	3.9718	3	291	3	313	-2.52426e-05	-
1199	r1199	3010 1-Acylglycerol-3P-palm(c) + 1300 1-Acylglycerol-3P-stea(c) + 1170 1-Acylglycerol-3P-ol(c) + 2350 1-Acylglycerol-3P-lin(c) + 726 1-Acylglycerol-3P-arach(c) -> 8556 1-Acylglycerol-3P-VLDL-PC-pool(c)	0.000112	54.99	0.000103	57.32	2.33	4.23713	3	265	3	295	-3.32954e-05	-
1200	r1200	1260 1-Acylglycerol-3P-palm(c) + 2010 1-Acylglycerol-3P-stea(c) + 628 1-Acylglycerol-3P-ol(c) + 1330 1-Acylglycerol-3P-lin(c) + 2220 1-Acylglycerol-3P-arach(c) -> 7448 1-Acylglycerol-3P-VLDL-PE-pool(c)	0.000109	56.3	0.0001	57.9	1.6	2.84192	3	270	3	296	3.64931e-05	-
1201	r1201	345 1-Acylglycerol-3P-palm(c) + 4820 1-Acylglycerol-3P-stea(c) + 332 1-Acylglycerol-3P-ol(c) + 181 1-Acylglycerol-3P-lin(c) + 2050 1-Acylglycerol-3P-arach(c) -> 7728 1-Acylglycerol-3P-VLDL-PS-pool(c)	0.000105	57.3	9.65e-05	58.9	1.6	2.79232	3	288	3	297	2.97161e-05	-
1202	r1202	694 1-Acylglycerol-3P-palm(c) + 3640 1-Acylglycerol-3P-stea(c) + 1360 1-Acylglycerol-3P-ol(c) + 694 1-Acylglycerol-3P-lin(c) + 2170 1-Acylglycerol-3P-arach(c) -> 8558 1-Acylglycerol-3P-VLDL-PI-pool(c)	0.00012	53.33	0.000109	55.51	2.18	4.08776	3	259	3	283	-1.97967e-06	-
1203	r1203	6260 1-Acylglycerol-3P-palm(c) + 1490 1-Acylglycerol-3P-stea(c) + 656 1-Acylglycerol-3P-ol(c) + 270 1-Acylglycerol-3P-lin(c) + 147 1-Acylglycerol-3P-arach(c) -> 8823 1-Acylglycerol-3P-VLDL-SM-pool(c)	9.19e-05	60.73	8.55e-05	62.97	2.24	3.68846	1	635	1	708	0	-
1204	r1204	1200 Palmitoyl-CoA(c) + 384 Stearoyl-CoA(c) + 4260 Oleoyl-CoA(c) + 2810 Linoleoyl-CoA(c) + 521 Arachidonyl-CoA(c) -> 9175 Acyl-CoA-VLDL-TG2-pool(c)	0.000479	7.64	0.000516	6.61	-1.03	-13.4817	3	30	3	34	-2.54435e-05	-
1205	r1205	849 Palmitoyl-CoA(c) + 584 Stearoyl-CoA(c) + 4570 Oleoyl-CoA(c) + 2780 Linoleoyl-CoA(c) + 264 Arachidonyl-CoA(c) -> 9047 Acyl-CoA-VLDL-TG3-pool(c)	0.000454	8.53	0.000484	7.24	-1.29	-15.1231	3	33	3	38	2.6596e-05	-
1206	r1206	3010 Palmitoyl-CoA(c) + 1300 Stearoyl-CoA(c) + 1170 Oleoyl-CoA(c) + 2350 Linoleoyl-CoA(c) + 726 Arachidonyl-CoA(c) -> 8556 Acyl-CoA-VLDL-PC-pool(c)	0.000498	7.27	0.000561	6.25	-1.02	-14.0303	3	28	3	31	-3.32954e-05	-
1207	r1207	1260 Palmitoyl-CoA(c) + 2010 Stearoyl-CoA(c) + 628 Oleoyl-CoA(c) + 1330 Linoleoyl-CoA(c) + 2220 Arachidonyl-CoA(c) -> 7448 Acyl-CoA-VLDL-PE-pool(c)	0.000476	7.72	0.000495	7.06	-0.66	-8.54922	3	31	3	36	3.64931e-05	-
1208	r1208	345 Palmitoyl-CoA(c) + 4820 Stearoyl-CoA(c) + 332 Oleoyl-CoA(c) + 181 Linoleoyl-CoA(c) + 2050 Arachidonyl-CoA(c) -> 7728 Acyl-CoA-VLDL-PS-pool(c)	0.00045	8.61	0.000435	8.08	-0.53	-6.15563	3	34	3	43	2.97161e-05	-
1209	r1209	694 Palmitoyl-CoA(c) + 3640 Stearoyl-CoA(c) + 1360 Oleoyl-CoA(c) + 694 Linoleoyl-CoA(c) + 2170 Arachidonyl-CoA(c) -> 8558 Acyl-CoA-VLDL-PI-pool(c)	0.000503	7.09	0.000503	6.88	-0.21	-2.96192	3	26	3	35	-1.97967e-06	-
1210	r1210	6260 Palmitoyl-CoA(c) + 1490 Stearoyl-CoA(c) + 656 Oleoyl-CoA(c) + 270 Linoleoyl-CoA(c) + 147 Arachidonyl-CoA(c) <=> 8823 Acyl-CoA-VLDL-SM-pool(c)	0.000564	6.3	0.000678	5.56	-0.74	-11.746	3	22	3	20	1.16165e-06	-
1211	r1211	CoA(c) + Phosphatidate-VLDL-TG-pool(c) <=> 1-Acylglycerol-3P-VLDL-TG1-pool(c) + Acyl-CoA-VLDL-TG2-pool(c)	0.000219	31.97	0.00024	25.8	-6.17	-19.2993	3	87	3	111	0.233444	-
1212	r1212	CoA(c) + Phosphatidate-VLDL-PC-pool(c) <=> 1-Acylglycerol-3P-VLDL-PC-pool(c) + Acyl-CoA-VLDL-PC-pool(c)	0.000219	31.92	0.00024	25.7	-6.22	-19.4862	3	89	3	113	0.284876	-
1213	r1213	CoA(c) + Phosphatidate-VLDL-PE-pool(c) <=> 1-Acylglycerol-3P-VLDL-PE-pool(c) + Acyl-CoA-VLDL-PE-pool(c)	0.000219	31.89	0.00024	25.67	-6.22	-19.5045	3	90	3	114	-0.271801	-
1214	r1214	CoA(c) + Phosphatidate-VLDL-PS-pool(c) <=> 1-Acylglycerol-3P-VLDL-PS-pool(c) + Acyl-CoA-VLDL-PS-pool(c)	0.000572	6.17	0.000298	12.62	6.45	104.538	3	21	3	64	-0.229646	-
1215	r1215	CoA(c) + Phosphatidate-VLDL-PI-pool(c) <=> 1-Acylglycerol-3P-VLDL-PI-pool(c) + Acyl-CoA-VLDL-PI-pool(c)	0.000225	30.26	0.000245	23.18	-7.08	-23.3972	3	65	3	84	0.016942	-
1216	r1216	CoA(c) + Phosphatidate-VLDL-SM-pool(c) <=> 1-Acylglycerol-3P-VLDL-SM-pool(c) + Acyl-CoA-VLDL-SM-pool(c)	0.000219	32.15	0.00024	25.98	-6.17	-19.1913	3	81	3	105	0	-
1217	r1217	H2O(c) + Phosphatidate-VLDL-TG-pool(c) -> Pi(c) + 1,2-Diacylglycerol-VLDL-TG-pool(c)	4.41e-05	94.36	4.44e-05	94.15	-0.21	-0.222552	0	1624	0	1555	-0.233444	-
1218	r1218	H2O(c) + Phosphatidate-VLDL-PC-pool(c) -> Pi(c) + 1,2-Diacylglycerol-VLDL-PC-pool(c)	4.42e-05	93.94	4.45e-05	93.83	-0.11	-0.117096	0	1601	0	1529	-0.284876	-
1219	r1219	H2O(c) + Phosphatidate-VLDL-PE-pool(c) -> Pi(c) + 1,2-Diacylglycerol-VLDL-PE-pool(c)	4.42e-05	93.88	4.45e-05	93.78	-0.1	-0.106519	0	1603	0	1530	0.271801	-
1195	r1195	CDP-ethanolamine(c) + 1,2-Diacylglycerol-VLDL-PS-pool(c) -> CMP(c) + PE-PS-VLDL-pool(c)	0.000182	38.11	5.64e-05	79.87	41.76	109.578	3	139	6	23	-0.00491427	-
1221	r1221	H2O(c) + Phosphatidate-VLDL-PI-pool(c) -> Pi(c) + 1,2-Diacylglycerol-VLDL-PI-pool(c)	5.06e-05	85.75	4.95e-05	87.98	2.23	2.60058	0	1327	0	1347	0	-
1222	r1222	H2O(c) + Phosphatidate-VLDL-SM-pool(c) -> Pi(c) + 1,2-Diacylglycerol-VLDL-SM-pool(c)	4.41e-05	95.04	4.44e-05	94.93	-0.11	-0.115741	0	1609	0	1540	0	-
1223	r1223	CoA(c) + Triacylglycerol-VLDL-pool(c) <=> 1,2-Diacylglycerol-VLDL-TG-pool(c) + Acyl-CoA-VLDL-TG3-pool(c)	0.00027	16.06	0.000267	15.96	-0.1	-0.622665	3	49	3	73	-0.240614	-
1224	r1224	H2O(c) + Triacylglycerol-VLDL-pool(c) -> 1,2-Diacylglycerol-VLDL-TG-pool(c) + Fatty-acid-VLDL-TG3-pool(c)	9.58e-05	59.66	7.11e-05	67.11	7.45	12.4874	2	461	2	470	0.240614	-
1225	r1225	H2O(c) + 1,2-Diacylglycerol-VLDL-TG-pool(c) -> Fatty-acid-VLDL-TG2-pool(c) + 1-Acylglycerol-VLDL-TG1-pool(c)	0.000124	52.97	0.000122	53.57	0.6	1.13272	3	258	3	271	-0.233444	-
1226	r1226	H2O(c) + 1,2-Diacylglycerol-VLDL-PC-pool(c) -> Fatty-acid-VLDL-PC-pool(c) + 1-Acylglycerol-VLDL-PC-pool(c)	4.41e-05	94.41	4.44e-05	94.2	-0.21	-0.222434	2	522	2	511	-0.284876	-
1227	r1227	H2O(c) + 1,2-Diacylglycerol-VLDL-PE-pool(c) -> Fatty-acid-VLDL-PE-pool(c) + 1-Acylglycerol-VLDL-PE-pool(c)	4.41e-05	94.38	4.44e-05	94.17	-0.21	-0.222505	2	523	2	512	0.266886	-
1228	r1228	H2O(c) + 1,2-Diacylglycerol-VLDL-PS-pool(c) -> Fatty-acid-VLDL-PS-pool(c) + 1-Acylglycerol-VLDL-PS-pool(c)	0.000182	38.03	5.69e-05	79.42	41.39	108.835	2	441	2	477	0.23456	-
1229	r1229	H2O(c) + 1,2-Diacylglycerol-VLDL-PI-pool(c) -> Fatty-acid-VLDL-PI-pool(c) + 1-Acylglycerol-VLDL-PI-pool(c)	6e-05	78.56	6.05e-05	76.61	-1.95	-2.48218	2	485	2	476	-0.016942	-
1230	r1230	H2O(c) + 1,2-Diacylglycerol-VLDL-SM-pool(c) -> Fatty-acid-VLDL-SM-pool(c) + 1-Acylglycerol-VLDL-SM-pool(c)	4.41e-05	95.07	4.44e-05	94.96	-0.11	-0.115704	2	518	2	507	0	-
1231	r1231	H2O(c) + 1-Acylglycerol-VLDL-TG1-pool(c) -> Glycerol(c) + Fatty-acid-VLDL-TG1-pool(c)	4.41e-05	95.09	4.44e-05	94.99	-0.1	-0.105164	4	222	4	228	-0.233444	-
1232	r1232	H2O(c) + 1-Acylglycerol-VLDL-PC-pool(c) -> Glycerol(c) + Fatty-acid-VLDL-PC-pool(c)	4.41e-05	94.44	4.44e-05	94.25	-0.19	-0.201186	4	224	2	513	-0.284876	-
1233	r1233	H2O(c) + 1-Acylglycerol-VLDL-PE-pool(c) -> Glycerol(c) + Fatty-acid-VLDL-PE-pool(c)	4.41e-05	94.33	4.44e-05	94.12	-0.21	-0.222623	4	225	4	230	0.266886	-
1234	r1234	H2O(c) + 1-Acylglycerol-VLDL-PS-pool(c) -> Glycerol(c) + Fatty-acid-VLDL-PS-pool(c)	4.42e-05	94.09	4.44e-05	94.07	-0.02	-0.0212562	2	514	2	504	0.23456	-
1235	r1235	H2O(c) + 1-Acylglycerol-VLDL-PI-pool(c) -> Glycerol(c) + Fatty-acid-VLDL-PI-pool(c)	4.41e-05	94.3	4.44e-05	94.09	-0.21	-0.222694	4	226	2	514	-0.016942	-
1236	r1236	H2O(c) + 1-Acylglycerol-VLDL-SM-pool(c) -> Glycerol(c) + Fatty-acid-VLDL-SM-pool(c)	4.41e-05	95.12	4.44e-05	95.01	-0.11	-0.115643	2	517	2	506	0	-
1237	r1237	CDP-choline(c) + 1,2-Diacylglycerol-VLDL-PC-pool(c) -> CMP(c) + PC-VLDL-pool(c)	7.52e-05	67.43	7.48e-05	65.91	-1.52	-2.25419	3	339	6	21	0	-
1238	r1238	CTP(c) + Phosphatidate-VLDL-PI-pool(c) <=> PPi(c) + CDP-diacylglycerol-VLDL-PI-pool(c)	0.00047	7.8	0.0005	6.9	-0.9	-11.5385	0	195	0	175	-0.016942	-
1239	r1239	Sphingosine(c) + Acyl-CoA-VLDL-SM-pool(c) <=> CoA(c) + Ceramide-pool(c)	4.38e-05	95.51	4.4e-05	95.51	0	0	3	373	3	392	-0.298064	-
1240	r1240	Ceramide-pool(c) <=> Ceramide-pool(r)	6.09e-05	77.95	5.94e-05	77.48	-0.47	-0.602951	3	346	6	22	0	-
1241	r1241	24 Arachidonate(c) + 6440 Palmitate(c) + 1220 Oleate(c) + 823 Stearate(c) + 741 Linoleate(c) <=> 9248 Fatty-acid-VLDL-TG1-pool(c)	0.000499	7.22	0.000554	6.3	-0.92	-12.7424	2	15	2	14	2.52426e-05	-
1242	r1242	521 Arachidonate(c) + 1200 Palmitate(c) + 4260 Oleate(c) + 384 Stearate(c) + 2810 Linoleate(c) <=> 9175 Fatty-acid-VLDL-TG2-pool(c)	0.000862	4.25	0.000949	3.86	-0.39	-9.17647	2	10	2	8	2.54435e-05	-
1243	r1243	264 Arachidonate(c) + 849 Palmitate(c) + 4570 Oleate(c) + 584 Stearate(c) + 2780 Linoleate(c) <=> 9047 Fatty-acid-VLDL-TG3-pool(c)	0.000767	4.7	0.000903	3.96	-0.74	-15.7447	2	12	2	9	-2.6596e-05	-
1244	r1244	726 Arachidonate(r) + 3010 Palmitate(r) + 1170 Oleate(r) + 1300 Stearate(r) + 2350 Linoleate(r) <=> 8556 Fatty-acid-VLDL-PC-pool(r)	0.00211	1.44	0.00238	1.18	-0.26	-18.0556	3	1	3	2	0	-
1245	r1245	726 Arachidonate(c) + 3010 Palmitate(c) + 1170 Oleate(c) + 1300 Stearate(c) + 2350 Linoleate(c) <=> 8556 Fatty-acid-VLDL-PC-pool(c)	0.000875	4.2	0.000852	4.2	0	0	2	8	2	12	6.65909e-05	-
1246	r1246	726 Arachidonate(l) + 3010 Palmitate(l) + 1170 Oleate(l) + 1300 Stearate(l) + 2350 Linoleate(l) <=> 8556 Fatty-acid-VLDL-PC-pool(l)	0.000396	9.69	0.000454	7.85	-1.84	-18.9886	2	18	2	17	0	-
1247	r1247	2220 Arachidonate(c) + 1260 Palmitate(c) + 628 Oleate(c) + 2010 Stearate(c) + 1330 Linoleate(c) <=> 7448 Fatty-acid-VLDL-PE-pool(c)	0.00143	2.73	0.00111	3.36	0.63	23.0769	2	5	2	5	-7.16666e-05	-
1248	r1248	2050 Arachidonate(c) + 345 Palmitate(c) + 332 Oleate(c) + 4820 Stearate(c) + 181 Linoleate(c) <=> 7728 Fatty-acid-VLDL-PS-pool(c)	0.00146	2.68	0.00112	3.33	0.65	24.2537	2	4	2	4	-6.0704e-05	-
1249	r1249	2170 Arachidonate(c) + 694 Palmitate(c) + 1360 Oleate(c) + 3640 Stearate(c) + 694 Linoleate(c) <=> 8558 Fatty-acid-VLDL-PI-pool(c)	0.00153	2.57	0.0012	3.1	0.53	20.6226	2	2	2	2	3.95934e-06	-
1250	r1250	147 Arachidonate(c) + 6260 Palmitate(c) + 656 Oleate(c) + 1490 Stearate(c) + 270 Linoleate(c) <=> 8823 Fatty-acid-VLDL-SM-pool(c)	0.000534	6.4	0.000541	6.4	0	0	2	14	2	15	-1.16165e-06	-
1251	r1251	ATP(r) + CoA(r) + Palmitolate(r) -> PPi(r) + AMP(r) + (2E)-Hexadecenoyl-CoA(r)	0.000199	35.56	0.000183	39.92	4.36	12.261	3	111	3	158	0	-
1252	r1252	ATP(c) + CoA(c) + Palmitolate(c) -> PPi(c) + AMP(c) + (2E)-Hexadecenoyl-CoA(c)	0.000239	26.14	0.00026	17.77	-8.37	-32.0199	3	59	3	76	0	-
1253	r1253	ATP(r) + CoA(r) + Stearate(r) -> PPi(r) + AMP(r) + Stearoyl-CoA(r)	0.000199	35.41	0.000183	39.74	4.33	12.2282	3	117	3	164	0	-
1254	r1254	ATP(c) + CoA(c) + Stearate(c) -> PPi(c) + AMP(c) + Stearoyl-CoA(c)	0.00022	31.6	0.000241	24.04	-7.56	-23.9241	3	73	3	92	0.272112	-
1255	r1255	ATP(r) + CoA(r) + Oleate(r) -> PPi(r) + AMP(r) + Oleoyl-CoA(r)	0.000199	35.35	0.000183	39.71	4.36	12.3338	3	119	3	166	0	-
1256	r1256	ATP(c) + CoA(c) + Oleate(c) -> PPi(c) + AMP(c) + Oleoyl-CoA(c)	0.00022	31.65	0.000241	24.07	-7.58	-23.9494	3	71	3	90	0.138991	-
1257	r1257	ATP(r) + CoA(r) + Linoleate(r) -> PPi(r) + AMP(r) + Linoleoyl-CoA(r)	0.000199	35.43	0.000183	39.76	4.33	12.2213	3	116	3	163	0	-
1258	r1258	ATP(c) + CoA(c) + Linoleate(c) -> PPi(c) + AMP(c) + Linoleoyl-CoA(c)	0.00022	31.63	0.000241	24.02	-7.61	-24.0594	3	72	3	91	-0.15207	-
1259	r1259	ATP(r) + CoA(r) + Linolenate(r) -> PPi(r) + AMP(r) + Linolenoyl-CoA(r)	0.000199	35.59	0.000183	39.95	4.36	12.2506	3	110	3	157	0	-
1260	r1260	ATP(r) + CoA(r) + gamma-Linolenate(r) -> PPi(r) + AMP(r) + gamma-Linolenoyl-CoA(r)	0.000199	35.62	0.000183	39.97	4.35	12.2122	3	109	3	156	0	-
1261	r1261	ATP(c) + CoA(c) + gamma-Linolenate(c) -> PPi(c) + AMP(c) + gamma-Linolenoyl-CoA(c)	0.000219	31.81	0.000241	24.17	-7.64	-24.0176	3	91	3	94	0	-
1262	r1262	ATP(r) + CoA(r) + Arachidonate(r) -> PPi(r) + AMP(r) + Arachidonyl-CoA(r)	0.000201	35.14	0.000186	39.5	4.36	12.4075	3	100	3	144	0	-
1263	r1263	ATP(c) + CoA(c) + Arachidonate(c) -> PPi(c) + AMP(c) + Arachidonyl-CoA(c)	0.00022	31.55	0.000241	23.96	-7.59	-24.0571	3	74	3	93	0.304971	-
1264	r1264	Triacylglycerol-VLDL-pool(c) <=> Triacylglycerol-VLDL-pool(r)	9.53e-05	59.71	7.06e-05	67.22	7.51	12.5775	3	310	3	356	0	-
1265	r1265	Triacylglycerol-VLDL-pool(l) -> Triacylglycerol-VLDL-pool(r)	4.37e-05	98.32	4.39e-05	98.24	-0.08	-0.081367	2	546	3	404	0	-
1266	r1266	PC-VLDL-pool(c) <=> PC-VLDL-pool(r)	5.47e-05	81.26	5.55e-05	80.68	-0.58	-0.713758	2	491	3	365	0	-
1267	r1267	PC-VLDL-pool(l) -> PC-VLDL-pool(r)	4.37e-05	96.33	4.46e-05	93.73	-2.6	-2.69906	2	554	3	384	0	-
1268	r1268	PE-VLDL-pool(c) <=> PE-VLDL-pool(r)	5.4e-05	81.73	5.46e-05	81.76	0.03	0.0367062	2	493	3	366	0	-
1269	r1269	PE-VLDL-pool(l) -> PE-VLDL-pool(r)	4.37e-05	96.46	4.41e-05	95.49	-0.97	-1.0056	2	549	3	389	0	-
1270	r1270	PS-VLDL-pool(b) <=> PS-VLDL-pool(c)	0.000142	48.66	0.000152	46.98	-1.68	-3.45253	4	164	4	164	0	-
1271	r1271	PS-VLDL-pool(c) <=> PS-VLDL-pool(r)	0.000116	54.12	0.000127	52.26	-1.86	-3.43681	4	176	4	174	0	-
1272	r1272	PS-VLDL-pool(l) -> PS-VLDL-pool(r)	4.37e-05	96.43	4.41e-05	95.43	-1	-1.03702	2	550	4	232	0	-
1273	r1273	PI-pool(c) <=> PI-pool(r)	7.58e-05	67.11	7.64e-05	65.46	-1.65	-2.45865	3	336	6	18	0	-
1274	r1274	PI-pool(l) -> PI-pool(r)	4.37e-05	96.54	4.39e-05	96.43	-0.11	-0.113942	3	392	6	25	0	-
1275	r1275	SM-pool(c) <=> SM-pool(r)	5.61e-05	80.24	5.64e-05	79.95	-0.29	-0.361416	2	489	3	363	0	-
1276	r1276	SM-pool(l) -> SM-pool(r)	4.37e-05	96.4	4.45e-05	93.86	-2.54	-2.63485	2	551	3	385	0	-
1277	r1277	H2O(r) + PC-VLDL-pool(r) <=> 2-Lysolecithin-pool(r) + Fatty-acid-VLDL-PC-pool(r)	9.61e-05	59.32	9.49e-05	59.48	0.16	0.269724	3	309	3	308	0	-
1278	r1278	H2O(c) + PC-VLDL-pool(c) <=> 2-Lysolecithin-pool(c) + Fatty-acid-VLDL-PC-pool(c)	5.52e-05	80.89	5.6e-05	80.39	-0.5	-0.618123	2	490	2	479	0	-
1279	r1279	H2O(l) + PC-VLDL-pool(l) <=> 2-Lysolecithin-pool(l) + Fatty-acid-VLDL-PC-pool(l)	4.37e-05	96.12	4.46e-05	93.7	-2.42	-2.51769	0	1688	0	1525	0	-
1280	r1280	VLDL(r) <=> ApoB100(r) + 7 ApoE(r) + 500 Cholesterol(r) + 1645 Cholesterol-ester-pool(r) + 2165 PC-VLDL-pool(r) + 185 PE-VLDL-pool(r) + 755 SM-pool(r) + PI-pool(r) + 165 2-Lysolecithin-pool(r) + 10385 Triacylglycerol-VLDL-pool(r)	4.37e-05	98.35	4.39e-05	98.27	-0.08	-0.0813421	2	545	3	403	0	-
1281	r1281	VLDL(l) -> ApoB100(l) + 7 ApoE(l) + 500 Cholesterol(l) + 1645 Cholesterol-ester-pool(l) + 2165 PC-VLDL-pool(l) + 185 PE-VLDL-pool(l) + 755 SM-pool(l) + PI-pool(l) + 165 2-Lysolecithin-pool(l) + 10385 Triacylglycerol-VLDL-pool(l)	4.37e-05	98.37	4.39e-05	98.29	-0.08	-0.0813256	6	3	8	3	0	-
1282	r1282	2-Lysolecithin-pool(c) <=> 2-Lysolecithin-pool(r)	6.25e-05	76.75	6.28e-05	73.15	-3.6	-4.69055	2	481	3	361	0	-
1283	r1283	2-Lysolecithin-pool(l) -> 2-Lysolecithin-pool(r)	6.22e-05	76.96	6.29e-05	73.07	-3.89	-5.05457	2	483	3	359	0	-
1284	r1284	4140 1-Acylglycerol-3P-palm(c) + 268 1-Acylglycerol-3P-palmn(c) + 550 1-Acylglycerol-3P-stea(c) + 1209 1-Acylglycerol-3P-ol(c) + 3283 1-Acylglycerol-3P-lin(c) + 564 1-Acylglycerol-3P-arach(c) -> 10014 1-Acylglycerol-3P-Bile-PC-pool(c)	0.000141	48.69	0.000126	52.91	4.22	8.66708	3	242	3	270	0	-
1285	r1285	4140 Palmitoyl-CoA(c) + 550 Stearoyl-CoA(c) + 1209 Oleoyl-CoA(c) + 268 (2E)-Hexadecenoyl-CoA(c) + 3283 Linoleoyl-CoA(c) + 564 Arachidonyl-CoA(c) -> 10014 Acyl-CoA-Bile-PC-pool(c)	0.000576	6.14	0.000671	5.62	-0.52	-8.46906	3	20	3	22	0	-
1286	r1286	CoA(c) + Phosphatidate-Bile-PC-pool(c) <=> Acyl-CoA-Bile-PC-pool(c) + 1-Acylglycerol-3P-Bile-PC-pool(c)	0.000219	31.94	0.00024	25.77	-6.17	-19.3175	3	88	3	112	0	-
1287	r1287	H2O(c) + Phosphatidate-Bile-PC-pool(c) -> Pi(c) + 1,2-Diacylglycerol-Bile-PC-pool(c)	4.42e-05	94.25	4.44e-05	94.04	-0.21	-0.222812	0	1593	0	1533	0	-
1288	r1288	CDP-choline(c) + 1,2-Diacylglycerol-Bile-PC-pool(c) -> CMP(c) + Bile-PC-pool(c)	7.52e-05	67.45	7.48e-05	65.93	-1.52	-2.25352	3	338	6	20	0	-
1290	r1290	FAD(c) + FADH2(m) <=> FAD(m) + FADH2(c)	0.000144	48.32	0.000144	48.37	0.05	0.103477	1	487	1	497	0	-
1291	r1291	Propanoyl-CoA(c) <=> Propanoyl-CoA(m)	6.21e-05	77.22	6.23e-05	74.46	-2.76	-3.5742	1	744	1	773	0	-
1292	r1292	Propanoyl-CoA(c) <=> Propanoyl-CoA(p)	6.21e-05	77.24	6.23e-05	74.49	-2.75	-3.56033	1	743	1	772	0	-
1293	r1293	420 H2O(c) + 420 ATP(c) + 10 Glutamate(c) + 5 Glycine(c) + 8 Alanine(c) + 12 Lysine(c) + 7 Aspartate(c) + 5 Glutamine(c) + 7 Serine(c) + 3 Methionine(c) + Tryptophan(c) + 9 Phenylalanine(c) + Tyrosine(c) + 5 Cysteine(c) + 6 Leucine(c) + Histidine(c) + 3 Proline(c) + 3 Asparagine(c) + 11 Valine(c) + 4 Threonine(c) + 4 Isoleucine(c) -> 315 ADP(c) + 315 Pi(c) + 105 PPi(c) + 105 AMP(c) + Thioredoxin(…	0.00105	3.62	0.00109	3.39	-0.23	-6.35359	0	108	0	101	0	-
1294	r1294	664 H2O(c) + 664 ATP(c) + 6 Glutamate(c) + 10 Glycine(c) + 11 Alanine(c) + 11 Lysine(c) + 12 Aspartate(c) + 9 Arginine(c) + 10 Glutamine(c) + 8 Serine(c) + 4 Methionine(c) + 2 Tryptophan(c) + 6 Phenylalanine(c) + 2 Tyrosine(c) + 3 Cysteine(c) + 15 Leucine(c) + 3 Histidine(c) + 12 Proline(c) + 4 Asparagine(c) + 17 Valine(c) + 12 Threonine(c) + 9 Isoleucine(c) -> 498 ADP(c) + 498 Pi(c) + 166 PPi(c)…	0.0016	2.13	0.00168	1.86	-0.27	-12.6761	0	71	0	63	0	-
1296	r1296	H2O(c) + Triphosphate(c) <=> Pi(c) + PPi(c)	4.41e-05	95.14	4.44e-05	95.04	-0.1	-0.105108	0	1608	0	1539	0	-
1300	r1300	Oleate(s) -> Oleate(c)	4.37e-05	96.19	4.4e-05	95.98	-0.21	-0.218318	2	556	2	521	-0.0398648	-
1301	r1301	Oleate(l) -> Oleate(r)	4.37e-05	95.77	4.4e-05	95.75	-0.02	-0.0208834	3	396	3	393	0	-
1302	r1302	Oleate(l) <=> Oleate(c)	4.37e-05	95.8	4.4e-05	95.77	-0.03	-0.0313152	2	567	2	527	-2.22045e-16	-
1304	r1304	Palmitolate(l) <=> Palmitolate(c)	4.37e-05	98.4	4.39e-05	98.32	-0.08	-0.0813008	3	381	3	411	0	-
1305	r1305	43 Palmitoyl-CoA(c) + 19 Stearoyl-CoA(c) + 138 Oleoyl-CoA(c) + 47 (2E)-Hexadecenoyl-CoA(c) + 738 Linoleoyl-CoA(c) -> 985 Acyl-CoA-CL-pool(c)	8.4e-05	62.83	8.91e-05	61.71	-1.12	-1.78259	3	329	3	323	0	-
1307	r1307	sn-Glycerol-3P(m) + Acyl-CoA-CL-pool(m) -> CoA(m) + 1-Acylglycerol-3P-CL-pool(m)	4.42e-05	93.96	4.44e-05	95.22	1.26	1.341	1	781	1	806	0	-
1308	r1308	CoA(m) + Phosphatidate-CL-pool(m) <=> Acyl-CoA-CL-pool(m) + 1-Acylglycerol-3P-CL-pool(m)	0.000224	31	0.000221	32.76	1.76	5.67742	1	240	1	258	0	-
1310	r1310	sn-Glycerol-3P(m) + CDP-diacylglycerol-CL-pool(m) -> CMP(m) + PGP-CL-pool(m)	4.42e-05	93.99	4.44e-05	95.25	1.26	1.34057	2	515	2	505	0	-
1311	r1311	H2O(m) + PGP-CL-pool(m) -> Pi(m) + PG-CL-pool(m)	6.05e-05	78.29	6.09e-05	76.27	-2.02	-2.58015	1	752	1	779	0	-
1312	r1312	2 PG-CL-pool(m) -> Pi(m) + CL-pool(m)	4.37e-05	98.43	4.39e-05	98.35	-0.08	-0.081276	1	800	1	825	0	-
1313	r1313	Malonyl-ACP(c) + Hexadecanoyl-ACP(c) <=> CO2(c) + ACP(c) + 3-Oxostearoyl-ACP(c)	0.00015	46.77	0.000133	51.15	4.38	9.36498	4	154	4	169	-0.0518837	-
1314	r1314	NADPH(c) + 3-Oxostearoyl-ACP(c) <=> NADP+(c) + 3-Hydroxystearoyl-ACP(c)	0.000304	12.97	0.000249	20.84	7.87	60.6785	4	18	4	59	-0.0518837	-
1315	r1315	3-Hydroxystearoyl-ACP(c) <=> H2O(c) + (2E)-Octadecenoyl-ACP(c)	9.29e-05	60.63	6.47e-05	71.13	10.5	17.3182	4	192	0	787	-0.0518837	-
1316	r1316	NADPH(c) + (2E)-Octadecenoyl-ACP(c) <=> NADP+(c) + Stearoyl-ACP(c)	0.000281	13.91	0.000248	21.02	7.11	51.1143	4	32	4	64	-0.0518837	-
1317	r1317	H2O(c) + Stearoyl-ACP(c) <=> ACP(c) + Stearate(c)	6.52e-05	75.49	4.58e-05	91.57	16.08	21.3008	2	479	2	500	-0.0518837	-
1318	r1318	Linoleoyl-CoA(c) <=> Linoleoyl-CoA(r)	4.37e-05	95.98	4.39e-05	96.01	0.03	0.0312565	2	561	2	556	0	-
1319	r1319	H2O(c) + ATP(c) <=> ADP(c) + Pi(c) + ATP-energy(c)	4.51e-05	92.47	4.54e-05	92.2	-0.27	-0.291987	0	1560	0	1494	-0.500186	-
1320	r1320	H2O(m) + ATP(m) <=> ADP(m) + Pi(m) + ATP-energy(m)	8.61e-05	62.02	8.51e-05	63.07	1.05	1.693	1	655	1	709	-0.37483	-
1322	r1322	NADH(c) <=> NAD+(c) + NADH-redox-potential(c)	0.000181	38.61	0.000227	31.55	-7.06	-18.2854	0	336	0	295	-0.754148	-
1323	r1323	NADH(m) <=> NAD+(m) + NADH-redox-potential(m)	0.000203	34.62	0.000176	41.36	6.74	19.4685	1	320	1	403	0	-
1325	r1325	NADPH(r) <=> NADP+(r) + NADPH-redox-potential(r)	0.000136	49.79	0.000127	52.73	2.94	5.9048	3	249	3	268	0	-
1326	r1326	NADPH(c) <=> NADP+(c) + NADPH-redox-potential(c)	0.000263	18.03	0.000247	21.31	3.28	18.1919	4	75	4	79	0	-
1327	r1327	NADPH(m) <=> NADP+(m) + NADPH-redox-potential(m)	0.000208	33.86	0.000225	31.97	-1.89	-5.58181	1	294	1	234	0	-
1329	r1329	FADH2(c) <=> FAD(c) + FADH-redox-potential(c)	4.37e-05	98.45	4.39e-05	98.37	-0.08	-0.0812595	1	799	1	824	0	-
1330	r1330	H+(PG)(m) <=> H+(PG)(c) + Proton-gradient(m)	0.000103	57.59	0.000114	54.67	-2.92	-5.07032	1	602	1	605	0	-
1331	r1331	H+(PG)(c) <=> H+(PG)(s) + Proton-gradient(c)	7.99e-05	65.54	8.74e-05	62.41	-3.13	-4.77571	1	692	1	700	0	-
1332	r1332	PAPS(c) <=> PAP(c) + activated-sulphur(c)	7.95e-05	65.75	8e-05	64.25	-1.5	-2.28137	0	707	0	607	0	-
1333	r1333	Albumin(c) + 304 H2O(c) + 304 ATP(c) -> 304 ADP(c) + 304 Pi(c) + 62 Glutamate(c) + 13 Glycine(c) + 63 Alanine(c) + 60 Lysine(c) + 36 Aspartate(c) + 27 Arginine(c) + 20 Glutamine(c) + 28 Serine(c) + 7 Methionine(c) + 2 Tryptophan(c) + 35 Phenylalanine(c) + 19 Tyrosine(c) + 35 Cysteine(c) + 64 Leucine(c) + 16 Histidine(c) + 24 Proline(c) + 17 Asparagine(c) + 43 Valine(c) + 29 Threonine(c) + 9 Isole…	0.000476	7.69	0.000504	6.85	-0.84	-10.9233	0	193	0	174	0	-
1334	r1334	Albumin(l) + 304 H2O(l) + 304 ATP(l) -> 304 ADP(l) + 304 Pi(l) + 62 Glutamate(l) + 13 Glycine(l) + 63 Alanine(l) + 60 Lysine(l) + 36 Aspartate(l) + 27 Arginine(l) + 20 Glutamine(l) + 28 Serine(l) + 7 Methionine(l) + 2 Tryptophan(l) + 35 Phenylalanine(l) + 19 Tyrosine(l) + 35 Cysteine(l) + 64 Leucine(l) + 16 Histidine(l) + 24 Proline(l) + 17 Asparagine(l) + 43 Valine(l) + 29 Threonine(l) + 9 Isole…	4.83e-05	88.79	4.86e-05	89.03	0.24	0.270301	0	1439	0	1383	0	-
1335	r1335	Antichymotrypsin(c) + 211 H2O(c) + 211 ATP(c) -> 211 ADP(c) + 211 Pi(c) + 29 Glutamate(c) + 16 Glycine(c) + 34 Alanine(c) + 26 Lysine(c) + 25 Aspartate(c) + 16 Arginine(c) + 17 Glutamine(c) + 30 Serine(c) + 14 Methionine(c) + 3 Tryptophan(c) + 25 Phenylalanine(c) + 9 Tyrosine(c) + 3 Cysteine(c) + 59 Leucine(c) + 9 Histidine(c) + 16 Proline(c) + 19 Asparagine(c) + 24 Valine(c) + 29 Threonine(c) + …	0.000344	10.84	0.000363	9.95	-0.89	-8.21033	0	238	0	201	0	-
1336	r1336	Antichymotrypsin(l) + 211 H2O(l) + 211 ATP(l) -> 211 ADP(l) + 211 Pi(l) + 29 Glutamate(l) + 16 Glycine(l) + 34 Alanine(l) + 26 Lysine(l) + 25 Aspartate(l) + 16 Arginine(l) + 17 Glutamine(l) + 30 Serine(l) + 14 Methionine(l) + 3 Tryptophan(l) + 25 Phenylalanine(l) + 9 Tyrosine(l) + 3 Cysteine(l) + 59 Leucine(l) + 9 Histidine(l) + 16 Proline(l) + 19 Asparagine(l) + 24 Valine(l) + 29 Threonine(l) + …	4.69e-05	90.63	4.72e-05	90.55	-0.08	-0.088271	0	1491	0	1427	0	-
1337	r1337	Antitrypsin(c) + 209 H2O(c) + 209 ATP(c) -> 209 ADP(c) + 209 Pi(c) + 32 Glutamate(c) + 24 Glycine(c) + 26 Alanine(c) + 34 Lysine(c) + 24 Aspartate(c) + 7 Arginine(c) + 18 Glutamine(c) + 25 Serine(c) + 10 Methionine(c) + 3 Tryptophan(c) + 27 Phenylalanine(c) + 6 Tyrosine(c) + 3 Cysteine(c) + 51 Leucine(c) + 13 Histidine(c) + 19 Proline(c) + 19 Asparagine(c) + 27 Valine(c) + 30 Threonine(c) + 20 Is…	0.000341	11.02	0.00036	10.05	-0.97	-8.80218	0	242	0	203	0	-
1338	r1338	Antitrypsin(l) + 209 H2O(l) + 209 ATP(l) -> 209 ADP(l) + 209 Pi(l) + 32 Glutamate(l) + 24 Glycine(l) + 26 Alanine(l) + 34 Lysine(l) + 24 Aspartate(l) + 7 Arginine(l) + 18 Glutamine(l) + 25 Serine(l) + 10 Methionine(l) + 3 Tryptophan(l) + 27 Phenylalanine(l) + 6 Tyrosine(l) + 3 Cysteine(l) + 51 Leucine(l) + 13 Histidine(l) + 19 Proline(l) + 19 Asparagine(l) + 27 Valine(l) + 30 Threonine(l) + 20 Is…	4.69e-05	90.66	4.71e-05	90.58	-0.08	-0.0882418	0	1490	0	1428	0	-
1339	r1339	ApoA1(c) + 133 H2O(c) + 133 ATP(c) -> 133 ADP(c) + 133 Pi(c) + 30 Glutamate(c) + 11 Glycine(c) + 23 Alanine(c) + 22 Lysine(c) + 16 Aspartate(c) + 17 Arginine(c) + 19 Glutamine(c) + 16 Serine(c) + 4 Methionine(c) + 5 Tryptophan(c) + 8 Phenylalanine(c) + 7 Tyrosine(c) + 41 Leucine(c) + 6 Histidine(c) + 10 Proline(c) + 5 Asparagine(c) + 15 Valine(c) + 12 Threonine(c)	0.000233	29.37	0.000245	23.2	-6.17	-21.0078	0	287	0	264	0	-
1340	r1340	ApoA1(l) + 133 H2O(l) + 133 ATP(l) -> 133 ADP(l) + 133 Pi(l) + 30 Glutamate(l) + 11 Glycine(l) + 23 Alanine(l) + 22 Lysine(l) + 16 Aspartate(l) + 17 Arginine(l) + 19 Glutamine(l) + 16 Serine(l) + 4 Methionine(l) + 5 Tryptophan(l) + 8 Phenylalanine(l) + 7 Tyrosine(l) + 41 Leucine(l) + 6 Histidine(l) + 10 Proline(l) + 5 Asparagine(l) + 15 Valine(l) + 12 Threonine(l)	4.57e-05	91.84	4.6e-05	91.52	-0.32	-0.348432	0	1524	0	1451	0	-
1341	r1341	ApoB100(c) + 2280 H2O(c) + 2280 ATP(c) -> 2280 ADP(c) + 2280 Pi(c) + 298 Glutamate(c) + 207 Glycine(c) + 275 Alanine(c) + 357 Lysine(c) + 233 Aspartate(c) + 150 Arginine(c) + 230 Glutamine(c) + 392 Serine(c) + 79 Methionine(c) + 37 Tryptophan(c) + 224 Phenylalanine(c) + 151 Tyrosine(c) + 25 Cysteine(c) + 533 Leucine(c) + 115 Histidine(c) + 171 Proline(c) + 247 Asparagine(c) + 252 Valine(c) + 300 …	0.00329	0.66	0.00349	0.63	-0.03	-4.54545	0	24	0	23	0	-
1342	r1342	ApoB100(l) + 2280 H2O(l) + 2280 ATP(l) -> 2280 ADP(l) + 2280 Pi(l) + 298 Glutamate(l) + 207 Glycine(l) + 275 Alanine(l) + 357 Lysine(l) + 233 Aspartate(l) + 150 Arginine(l) + 230 Glutamine(l) + 392 Serine(l) + 79 Methionine(l) + 37 Tryptophan(l) + 224 Phenylalanine(l) + 151 Tyrosine(l) + 25 Cysteine(l) + 533 Leucine(l) + 115 Histidine(l) + 171 Proline(l) + 247 Asparagine(l) + 252 Valine(l) + 300 …	7.86e-05	66.17	7.91e-05	64.62	-1.55	-2.34245	0	719	0	615	0	-
1343	r1343	ApoC1(c) + 41 H2O(c) + 41 ATP(c) -> 41 ADP(c) + 41 Pi(c) + 8 Glutamate(c) + 3 Glycine(c) + 5 Alanine(c) + 9 Lysine(c) + 4 Aspartate(c) + 4 Arginine(c) + 3 Glutamine(c) + 9 Serine(c) + 2 Methionine(c) + Tryptophan(c) + 4 Phenylalanine(c) + 12 Leucine(c) + 4 Proline(c) + Asparagine(c) + 7 Valine(c) + 3 Threonine(c) + 4 Isoleucine(c)	0.000102	57.69	0.000106	56.51	-1.18	-2.04542	0	568	0	484	0	-
1344	r1344	ApoC2(c) + 50 H2O(c) + 50 ATP(c) -> 50 ADP(c) + 50 Pi(c) + 8 Glutamate(c) + 5 Glycine(c) + 7 Alanine(c) + 6 Lysine(c) + 4 Aspartate(c) + 2 Arginine(c) + 8 Glutamine(c) + 9 Serine(c) + 3 Methionine(c) + Tryptophan(c) + 4 Phenylalanine(c) + 5 Tyrosine(c) + 15 Leucine(c) + 5 Proline(c) + Asparagine(c) + 7 Valine(c) + 10 Threonine(c) + Isoleucine(c)	0.000115	54.36	0.00012	53.81	-0.55	-1.01177	0	505	0	454	0	-
1345	r1345	ApoC3(c) + 49 H2O(c) + 49 ATP(c) -> 49 ADP(c) + 49 Pi(c) + 5 Glutamate(c) + 3 Glycine(c) + 15 Alanine(c) + 6 Lysine(c) + 7 Aspartate(c) + 4 Arginine(c) + 6 Glutamine(c) + 12 Serine(c) + 3 Methionine(c) + 3 Tryptophan(c) + 4 Phenylalanine(c) + 2 Tyrosine(c) + 11 Leucine(c) + Histidine(c) + 3 Proline(c) + 9 Valine(c) + 5 Threonine(c)	0.000113	54.72	0.000118	54.07	-0.65	-1.18787	0	517	0	456	0	-
1346	r1346	ApoE(c) + 158 H2O(c) + 158 ATP(c) -> 158 ADP(c) + 158 Pi(c) + 40 Glutamate(c) + 18 Glycine(c) + 39 Alanine(c) + 13 Lysine(c) + 11 Aspartate(c) + 34 Arginine(c) + 32 Glutamine(c) + 14 Serine(c) + 8 Methionine(c) + 8 Tryptophan(c) + 4 Phenylalanine(c) + 4 Tyrosine(c) + 2 Cysteine(c) + 41 Leucine(c) + 2 Histidine(c) + 8 Proline(c) + Asparagine(c) + 24 Valine(c) + 12 Threonine(c) + 2 Isoleucine(c)	0.000268	17.59	0.000283	13.96	-3.63	-20.6367	0	269	0	247	0	-
1347	r1347	ApoE(l) + 158 H2O(l) + 158 ATP(l) -> 158 ADP(l) + 158 Pi(l) + 40 Glutamate(l) + 18 Glycine(l) + 39 Alanine(l) + 13 Lysine(l) + 11 Aspartate(l) + 34 Arginine(l) + 32 Glutamine(l) + 14 Serine(l) + 8 Methionine(l) + 8 Tryptophan(l) + 4 Phenylalanine(l) + 4 Tyrosine(l) + 2 Cysteine(l) + 41 Leucine(l) + 2 Histidine(l) + 8 Proline(l) + Asparagine(l) + 24 Valine(l) + 12 Threonine(l) + 2 Isoleucine(l)	4.61e-05	91.18	4.63e-05	91.21	0.03	0.032902	0	1516	0	1448	0	-
1348	r1348	1337 H2O(c) + 1337 ATP(c) + Fibrinogen(c) -> 1337 ADP(c) + 1337 Pi(c) + 186 Glutamate(c) + 262 Glycine(c) + 134 Alanine(c) + 154 Lysine(c) + 176 Aspartate(c) + 134 Arginine(c) + 110 Glutamine(c) + 278 Serine(c) + 48 Methionine(c) + 60 Tryptophan(c) + 98 Phenylalanine(c) + 98 Tyrosine(c) + 48 Cysteine(c) + 166 Leucine(c) + 62 Histidine(c) + 114 Proline(c) + 138 Asparagine(c) + 122 Valine(c) + 182 …	0.00195	1.52	0.00207	1.52	0	0	0	56	0	54	0	-
1349	r1349	1337 H2O(l) + 1337 ATP(l) + Fibrinogen(l) -> 1337 ADP(l) + 1337 Pi(l) + 186 Glutamate(l) + 262 Glycine(l) + 134 Alanine(l) + 154 Lysine(l) + 176 Aspartate(l) + 134 Arginine(l) + 110 Glutamine(l) + 278 Serine(l) + 48 Methionine(l) + 60 Tryptophan(l) + 98 Phenylalanine(l) + 98 Tyrosine(l) + 48 Cysteine(l) + 166 Leucine(l) + 62 Histidine(l) + 114 Proline(l) + 138 Asparagine(l) + 122 Valine(l) + 182 …	6.41e-05	75.93	6.45e-05	71.34	-4.59	-6.04504	0	1029	0	793	0	-
1350	r1350	203 H2O(c) + 203 ATP(c) + Haptoglobin(c) -> 203 ADP(c) + 203 Pi(c) + 25 Glutamate(c) + 31 Glycine(c) + 30 Alanine(c) + 35 Lysine(c) + 25 Aspartate(c) + 9 Arginine(c) + 17 Glutamine(c) + 18 Serine(c) + 5 Methionine(c) + 8 Tryptophan(c) + 8 Phenylalanine(c) + 21 Tyrosine(c) + 12 Cysteine(c) + 31 Leucine(c) + 13 Histidine(c) + 21 Proline(c) + 21 Asparagine(c) + 36 Valine(c) + 22 Threonine(c) + 18 Is…	0.000333	11.15	0.000351	10.37	-0.78	-6.99552	0	243	0	207	0	-
1351	r1351	203 H2O(l) + 203 ATP(l) + Haptoglobin(l) -> 203 ADP(l) + 203 Pi(l) + 25 Glutamate(l) + 31 Glycine(l) + 30 Alanine(l) + 35 Lysine(l) + 25 Aspartate(l) + 9 Arginine(l) + 17 Glutamine(l) + 18 Serine(l) + 5 Methionine(l) + 8 Tryptophan(l) + 8 Phenylalanine(l) + 21 Tyrosine(l) + 12 Cysteine(l) + 31 Leucine(l) + 13 Histidine(l) + 21 Proline(l) + 21 Asparagine(l) + 36 Valine(l) + 22 Threonine(l) + 18 Is…	4.68e-05	90.73	4.7e-05	90.6	-0.13	-0.143282	0	1494	0	1429	0	-
1352	r1352	405 H2O(c) + 405 ATP(c) + Plasminogen(c) -> 405 ADP(c) + 405 Pi(c) + 56 Glutamate(c) + 62 Glycine(c) + 37 Alanine(c) + 49 Lysine(c) + 36 Aspartate(c) + 42 Arginine(c) + 31 Glutamine(c) + 56 Serine(c) + 11 Methionine(c) + 19 Tryptophan(c) + 21 Phenylalanine(c) + 30 Tyrosine(c) + 48 Cysteine(c) + 48 Leucine(c) + 24 Histidine(c) + 69 Proline(c) + 40 Asparagine(c) + 48 Valine(c) + 61 Threonine(c) + 2…	0.00062	5.77	0.000656	5.72	-0.05	-0.866551	0	161	0	154	0	-
1353	r1353	405 H2O(l) + 405 ATP(l) + Plasminogen(l) -> 405 ADP(l) + 405 Pi(l) + 56 Glutamate(l) + 62 Glycine(l) + 37 Alanine(l) + 49 Lysine(l) + 36 Aspartate(l) + 42 Arginine(l) + 31 Glutamine(l) + 56 Serine(l) + 11 Methionine(l) + 19 Tryptophan(l) + 21 Phenylalanine(l) + 30 Tyrosine(l) + 48 Cysteine(l) + 48 Leucine(l) + 24 Histidine(l) + 69 Proline(l) + 40 Asparagine(l) + 48 Valine(l) + 61 Threonine(l) + 2…	4.99e-05	87.01	5.02e-05	87.17	0.16	0.183887	0	1370	0	1324	0	-
1354	r1354	311 H2O(c) + 311 ATP(c) + Prothrombin(c) -> 311 ADP(c) + 311 Pi(c) + 51 Glutamate(c) + 49 Glycine(c) + 42 Alanine(c) + 29 Lysine(c) + 35 Aspartate(c) + 44 Arginine(c) + 26 Glutamine(c) + 38 Serine(c) + 9 Methionine(c) + 14 Tryptophan(c) + 21 Phenylalanine(c) + 21 Tyrosine(c) + 26 Cysteine(c) + 51 Leucine(c) + 13 Histidine(c) + 33 Proline(c) + 25 Asparagine(c) + 37 Valine(c) + 36 Threonine(c) + 22…	0.000486	7.45	0.000514	6.69	-0.76	-10.2013	0	188	0	171	0	-
1355	r1355	311 H2O(l) + 311 ATP(l) + Prothrombin(l) -> 311 ADP(l) + 311 Pi(l) + 51 Glutamate(l) + 49 Glycine(l) + 42 Alanine(l) + 29 Lysine(l) + 35 Aspartate(l) + 44 Arginine(l) + 26 Glutamine(l) + 38 Serine(l) + 9 Methionine(l) + 14 Tryptophan(l) + 21 Phenylalanine(l) + 21 Tyrosine(l) + 26 Cysteine(l) + 51 Leucine(l) + 13 Histidine(l) + 33 Proline(l) + 25 Asparagine(l) + 37 Valine(l) + 36 Threonine(l) + 22…	4.84e-05	88.71	4.87e-05	88.87	0.16	0.180363	0	1436	0	1375	0	-
1356	r1356	349 H2O(c) + 349 ATP(c) + ApoTransferin(c) -> 349 ADP(c) + 349 Pi(c) + 42 Glutamate(c) + 52 Glycine(c) + 61 Alanine(c) + 58 Lysine(c) + 45 Aspartate(c) + 27 Arginine(c) + 17 Glutamine(c) + 41 Serine(c) + 10 Methionine(c) + 8 Tryptophan(c) + 28 Phenylalanine(c) + 26 Tyrosine(c) + 40 Cysteine(c) + 65 Leucine(c) + 19 Histidine(c) + 32 Proline(c) + 34 Asparagine(c) + 48 Valine(c) + 30 Threonine(c) + …	0.00054	6.38	0.000572	6.17	-0.21	-3.29154	0	176	0	163	0	-
1357	r1357	349 H2O(l) + 349 ATP(l) + ApoTransferin(l) -> 349 ADP(l) + 349 Pi(l) + 42 Glutamate(l) + 52 Glycine(l) + 61 Alanine(l) + 58 Lysine(l) + 45 Aspartate(l) + 27 Arginine(l) + 17 Glutamine(l) + 41 Serine(l) + 10 Methionine(l) + 8 Tryptophan(l) + 28 Phenylalanine(l) + 26 Tyrosine(l) + 40 Cysteine(l) + 65 Leucine(l) + 19 Histidine(l) + 32 Proline(l) + 34 Asparagine(l) + 48 Valine(l) + 30 Threonine(l) + …	4.9e-05	88.11	4.93e-05	88.16	0.05	0.0567472	0	1414	0	1354	0	-
1358	r1358	62 H2O(c) + 62 ATP(c) + Apo-ACP(c) -> 62 ADP(c) + 62 Pi(c) + 5 Glutamate(c) + 6 Glycine(c) + 11 Alanine(c) + 4 Lysine(c) + 8 Aspartate(c) + 9 Arginine(c) + 7 Glutamine(c) + 8 Serine(c) + 5 Methionine(c) + 3 Phenylalanine(c) + 4 Tyrosine(c) + 2 Cysteine(c) + 20 Leucine(c) + Histidine(c) + 9 Proline(c) + Asparagine(c) + 11 Valine(c) + 6 Threonine(c) + 4 Isoleucine(c)	0.000132	50.63	0.000138	50.47	-0.16	-0.316018	0	434	0	419	0	-
1359	r1359	43 H2O(m) + 43 ATP(m) + mitoApo-ACP(m) -> 43 ADP(m) + 43 Pi(m) + 9 Glutamate(m) + 3 Glycine(m) + 3 Alanine(m) + 7 Lysine(m) + 13 Aspartate(m) + Arginine(m) + 3 Glutamine(m) + 3 Serine(m) + 5 Methionine(m) + 3 Phenylalanine(m) + 4 Tyrosine(m) + Cysteine(m) + 10 Leucine(m) + Histidine(m) + 5 Proline(m) + Asparagine(m) + 6 Valine(m) + Threonine(m) + 8 Isoleucine(m)	0.00187	1.65	0.00181	1.71	0.06	3.63636	1	2	1	2	0	-
1360	r1360	CDP-diacylglycerol-VLDL-PI-pool(l) -> CDP-diacylglycerol-VLDL-PI-pool(r)	4.37e-05	96.51	4.39e-05	96.4	-0.11	-0.113978	3	393	6	26	0	-
1361	r1361	Cholesterol-ester-pool(l) -> Cholesterol-ester-pool(r)	4.37e-05	95.93	4.4e-05	95.91	-0.02	-0.0208485	2	562	2	522	0	-
1362	r1362	Glutamate(l) -> Glutamate(c)	4.37e-05	98.48	4.39e-05	98.4	-0.08	-0.0812348	0	1648	0	1580	0	-
1369	r1369	H2O(c) + PC-VLDL-pool(c) -> Choline(c) + Phosphatidate-VLDL-PC-pool(c)	5.52e-05	80.92	5.6e-05	80.42	-0.5	-0.617894	0	1178	0	1093	4.44089e-16	-
1370	r1370	PS-VLDL-pool(c) <=> CO2(c) + PE-PS-VLDL-pool(c)	0.000116	54.15	0.000127	52.28	-1.87	-3.45337	4	175	4	173	0.00491427	-
1371	r1371	H2O(c) + PE-VLDL-pool(c) -> Ethanolamine(c) + Phosphatidate-VLDL-PE-pool(c)	5.45e-05	81.47	5.51e-05	81.05	-0.42	-0.515527	0	1196	0	1117	-1.33227e-15	-
1372	r1372	H2O(c) + PI-pool(c) -> Inositol-1P(c) + 1,2-Diacylglycerol-VLDL-PI-pool(c)	7.63e-05	67.09	7.69e-05	65.28	-1.81	-2.69787	2	476	2	466	-0.016942	-
1373	r1373	Pi(c) + 5-Methylthioadenosine(c) -> Adenine(c) + Methylthioribose-1P(c)	0.00167	1.97	0.00153	2.23	0.26	13.198	0	66	0	72	0	-
1374	r1374	H2O(s) + 2 Chitin-component(s) -> Chitobiose(s)	0.000197	36.72	0.00019	39.03	2.31	6.29085	5	40	5	42	0	-
1375	r1375	Chitobiose(s) -> Chitobiose(l)	0.000211	32.97	0.000205	35.43	2.46	7.46133	5	35	5	36	0	-
1376	r1376	Bilirubin(c) <=> Bilirubin(r)	7.06e-05	69.87	6.66e-05	69.29	-0.58	-0.830113	2	477	2	472	0.209485	-
1377	r1377	GSH(c) + Formaldehyde(c) <=> Hydroxymethylglutathione(c)	0.000134	50.21	0.000126	52.83	2.62	5.21808	2	453	2	452	0	-
1378	r1378	NAD+(c) + Hydroxymethylglutathione(c) <=> NADH(c) + Formylglutathione(c)	0.000167	42.86	0.000196	37.24	-5.62	-13.1125	0	367	0	324	0	-
1379	r1379	H2O(c) + Formylglutathione(c) <=> GSH(c) + Formate(c)	4.44e-05	93.81	4.45e-05	93.81	0	0	1	778	2	503	0	-
1380	r1380	NADPH(r) + Zymosterol(r) <=> NADP+(r) + Cholestenol(r)	0.000228	29.87	0.000214	34.3	4.43	14.8309	3	64	3	118	0	-
1382	r1382	6 H2O(c) + 6 ATP(c) + 6 Glutamate(c) + THF(c) -> 6 ADP(c) + 6 Pi(c) + THF-hexaglutamate(c)	0.000133	50.37	0.000129	51.99	1.62	3.2162	0	430	0	438	0.820029	-
1383	r1383	THF-hexaglutamate(c) -> 6 Glutamate(c) + THF(c)	4.37e-05	96.48	4.39e-05	96.38	-0.1	-0.103648	0	1685	0	1608	0.820029	-
1384	r1384	H2O(c) + Guanosine(c) <=> NH3(c) + Xanthosine(c)	6.77e-05	73.36	6.9e-05	67.9	-5.46	-7.44275	0	942	0	688	-8.88178e-16	-
1385	r1385	NAD+(m) + NADPH(m) + H+(PG)(m) <=> NADH(m) + NADP+(m) + H+(PG)(c)	0.000361	10.34	0.000375	9.61	-0.73	-7.05996	1	85	1	84	0.752456	-
1386	r1386	Protein_lysine(c) <=> Lysine(c)	4.37e-05	98.5	4.39e-05	98.43	-0.07	-0.071066	0	1647	0	1579	0	-
1387	r1387	8 UDP-glucose(c) + Glycogenin(c) -> 8 UDP(c) + Glycogenin-G8(c)	0.000382	9.95	0.000714	5.07	-4.88	-49.0452	0	232	0	135	0.0020297	-
1388	r1388	3 UDP-glucose(c) + Glycogenin-G8(c) -> 3 UDP(c) + Glycogenin-G11(c)	8.35e-05	63.1	8e-05	64.28	1.18	1.87005	0	641	0	606	0.0020297	-
1389	r1389	Glycogenin-G11(c) -> Glycogenin-G4G7(c)	4.37e-05	98.53	4.39e-05	98.45	-0.08	-0.0811935	0	1646	0	1578	0.0020297	-
1390	r1390	3 Pi(c) + Glycogenin-G4G7(c) -> 3 Glucose-1P(c) + Glycogenin-G4G4(c)	0.00468	0.29	0.00427	0.29	0	0	0	10	0	10	0.0020297	-
1391	r1391	Glycogenin-G4G4(c) -> Glycogenin-G7G1(c)	0.000277	14.12	0.000613	5.85	-8.27	-58.5694	0	262	0	157	0.0020297	-
1392	r1392	H2O(c) + Glycogenin-G7G1(c) -> Glucose(c) + Glycogenin-G7(c)	0.00028	13.96	0.000565	6.22	-7.74	-55.4441	0	260	0	164	0.0020297	-
1393	r1393	7 Pi(c) + Glycogenin-G7(c) -> 7 Glucose-1P(c) + Glycogenin(c)	0.0108	0.1	0.00982	0.1	0	0	0	3	0	3	0.0020297	-
1394	r1394	L-Carnitine(c) + Oleoyl-CoA(c) -> CoA(c) + L-Oleoylcarnitine(c)	0.000167	42.31	0.000168	43.49	1.18	2.78894	3	185	3	200	0	-
1395	r1395	L-Carnitine(m) + Oleoyl-CoA(m) <=> CoA(m) + L-Oleoylcarnitine(m)	0.000169	41.47	0.000171	42.76	1.29	3.11068	1	414	1	424	0	-
1396	r1396	Propanoyl-CoA(c) + L-Carnitine(c) -> CoA(c) + O-Propanoylcarnitine(c)	0.000185	37.72	0.000186	39.42	1.7	4.50689	3	132	3	145	0	-
1397	r1397	Propanoyl-CoA(m) + L-Carnitine(m) <=> CoA(m) + O-Propanoylcarnitine(m)	0.000209	33.25	0.00021	34.83	1.58	4.75188	1	281	1	291	0	-
1398	r1398	Butyryl-CoA(c) + L-Carnitine(c) -> CoA(c) + O-Butanoylcarnitine(c)	0.000167	42.7	0.000168	43.88	1.18	2.76347	3	171	3	187	0	-
1399	r1399	Butyryl-CoA(m) + L-Carnitine(m) <=> CoA(m) + O-Butanoylcarnitine(m)	0.00016	44.49	0.000167	44.12	-0.37	-0.831648	1	439	1	436	0	-
1400	r1400	Propanoyl-CoA(c) + L-Carnitine(m) -> Propanoyl-CoA(m) + L-Carnitine(c)	0.000163	43.46	0.000165	44.41	0.95	2.18592	3	196	3	206	0	-
1401	r1401	Butyryl-CoA(m) + L-Carnitine(c) -> Butyryl-CoA(c) + L-Carnitine(m)	0.000182	38.14	0.000187	39.32	1.18	3.09386	3	138	3	143	0	-
1402	r1402	1400 H2O(c) + 1400 ATP(c) + 15 Glutamate(c) + 18 Glycine(c) + 22 Alanine(c) + 18 Lysine(c) + 26 Aspartate(c) + 12 Arginine(c) + 14 Glutamine(c) + 31 Serine(c) + 8 Methionine(c) + 7 Tryptophan(c) + 20 Phenylalanine(c) + 13 Tyrosine(c) + 6 Cysteine(c) + 39 Leucine(c) + 9 Histidine(c) + 15 Proline(c) + 12 Asparagine(c) + 28 Valine(c) + 25 Threonine(c) + 12 Isoleucine(c) -> 1050 ADP(c) + 1050 Pi(c) +…	0.00331	0.63	0.00348	0.66	0.03	4.7619	0	23	0	24	0	-
1403	r1403	175 H2O(c) + 175 ATP(c) + Glycogenin(c) -> 175 ADP(c) + 175 Pi(c) + 15 Glutamate(c) + 18 Glycine(c) + 22 Alanine(c) + 18 Lysine(c) + 26 Aspartate(c) + 12 Arginine(c) + 14 Glutamine(c) + 31 Serine(c) + 8 Methionine(c) + 7 Tryptophan(c) + 20 Phenylalanine(c) + 13 Tyrosine(c) + 6 Cysteine(c) + 39 Leucine(c) + 9 Histidine(c) + 15 Proline(c) + 12 Asparagine(c) + 28 Valine(c) + 25 Threonine(c) + 12 Iso…	0.000525	6.59	0.000883	4.02	-2.57	-38.9985	0	179	0	114	0	-
1404	r1404	ATP(c) + Ceramide-pool(c) -> ADP(c) + Ceramide-1P-pool(c)	6.19e-05	77.59	6.04e-05	76.69	-0.9	-1.15994	0	1069	0	971	0	-
1405	r1405	UDP-glucose(c) + Ceramide-pool(c) -> UDP(c) + Glucosylceramide-pool(c)	7.42e-05	67.82	7.14e-05	66.96	-0.86	-1.26806	0	758	0	661	8.88178e-15	-
1406	r1406	H2O(c) + Glucosylceramide-pool(c) -> Glucose(c) + Ceramide-pool(c)	5.03e-05	86.25	4.82e-05	89.4	3.15	3.65217	5	100	5	101	7.10543e-15	-
1407	r1407	CDP-choline(r) + Ceramide-pool(r) <=> CMP(r) + SM-pool(r)	0.000173	40.55	0.000168	43.25	2.7	6.65845	3	149	6	2	0	-
1408	r1408	H2O(c) + SM-pool(c) <=> Phosphocholine(c) + Ceramide-pool(c)	5.66e-05	79.84	5.69e-05	79.45	-0.39	-0.488477	0	1142	4	212	0	-
1409	r1409	UDP-galactose(r) + Glucosylceramide-pool(r) -> UDP(r) + LacCer-pool(r)	8.65e-05	61.89	8.5e-05	63.12	1.23	1.9874	0	625	0	584	0	-
1410	r1410	H2O(s) + LacCer-pool(s) <=> Galactose(s) + Glucosylceramide-pool(s)	0.000197	36.75	0.00019	39.06	2.31	6.28571	5	39	5	41	0	-
1411	r1411	H2O(s) + GM1-pool(s) <=> Galactose(s) + GM2-pool(s)	0.000197	36.77	0.00019	39.08	2.31	6.2823	5	38	5	40	0	-
1412	r1412	Sphinganine(c) + Acyl-CoA-VLDL-SM-pool(c) <=> CoA(c) + Dihydroceramide-pool(c)	4.85e-05	88.58	4.54e-05	92.78	4.2	4.74148	3	353	3	380	0.308313	-
1413	r1413	H2O(c) + Dihydroceramide-pool(c) <=> Sphinganine(c) + Fatty-acid-VLDL-SM-pool(c)	4.85e-05	88.56	4.53e-05	92.91	4.35	4.91192	2	505	2	501	0.0102492	-
1414	r1414	NADPH(c) + O2(c) + Dihydroceramide-pool(c) <=> 2 H2O(c) + NADP+(c) + Ceramide-pool(c)	0.000304	12.89	0.000299	12.57	-0.32	-2.48254	4	19	4	19	0.298064	-
1415	r1415	H2O(c) + Ceramide-1P-pool(c) -> Pi(c) + Ceramide-pool(c)	4.41e-05	95.17	4.44e-05	95.07	-0.1	-0.105075	0	1607	0	1538	0	-
1416	r1416	Glucosylceramide-pool(c) -> Glucosylceramide-pool(r)	4.99e-05	86.98	4.77e-05	90.03	3.05	3.50655	0	1371	0	1409	0	-
1417	r1417	Carbonate(c) <=> H2O(c) + CO2(c)	0.000208	34.12	0.000227	31.44	-2.68	-7.85463	2	439	2	439	-0.100974	-
1418	r1418	Carbonate(s) <=> H2O(s) + CO2(s)	0.000243	21.47	0.000251	20.24	-1.23	-5.72892	5	24	5	24	-0.195493	-
1419	r1419	Carbonate(c) <=> HCO3-(c)	0.000208	34.15	0.000227	31.47	-2.68	-7.84773	2	438	2	438	0.100974	-
1420	r1420	Carbonate(s) <=> HCO3-(s)	0.000243	21.5	0.000251	20.26	-1.24	-5.76744	2	186	2	177	0.195493	-
1421	r1421	Formaldehyde(s) <=> Formaldehyde(c)	0.000127	52.07	0.000128	52.1	0.03	0.0576147	2	455	2	451	0	-
1422	r1422	H+(PG)(c) + L-Lactate(c) -> H+(PG)(m) + L-Lactate(m)	0.000209	33.57	0.000202	36.22	2.65	7.89395	1	271	1	320	0.2003	-
1423	r1423	Pi(c) -> Pi(s)	0.00158	2.49	0.00144	2.7	0.21	8.43373	5	1	5	1	0.672762	-
1424	r1424	H+(PG)(c) + Proline(c) -> H+(PG)(m) + Proline(m)	8.38e-05	63.02	9.14e-05	60.87	-2.15	-3.41162	1	670	1	678	-0.0762368	-
1425	r1425	Glutamine(m) + H+(PG)(c) -> Glutamine(c) + H+(PG)(m)	8.99e-05	61.15	9.68e-05	58.74	-2.41	-3.94113	0	615	1	662	-1.316	-
1426	r1426	H+(PG)(c) + Proline(m) -> H+(PG)(m) + Proline(c)	8.52e-05	62.26	9.43e-05	60.03	-2.23	-3.58175	1	660	1	668	0	-
1427	r1427	H+(PG)(c) + Histidine(c) -> H+(PG)(m) + Histidine(m)	8.78e-05	61.71	9.67e-05	58.82	-2.89	-4.6832	1	650	1	663	0.0969619	-
1428	r1428	DHAP(c) <=> DHAP(p)	0.000126	52.41	0.000128	52.13	-0.28	-0.534249	0	464	0	441	0	-
1429	r1429	sn-Glycerol-3P(c) <=> sn-Glycerol-3P(p)	0.000106	57.09	9.17e-05	60.68	3.59	6.28832	1	598	1	676	0	-
1430	r1430	H2O(m) + mitoACP(m) <=> Phosphopantetheine(m) + mitoApo-ACP(m)	6.05e-05	78.32	6.09e-05	76.3	-2.02	-2.57916	1	751	1	778	0	-
1431	r1431	H2O(m) + dADP(m) + mitoOxidizedThioredoxin(m) -> ADP(m) + mitoThioredoxin(m)	6.65e-05	74.51	7.28e-05	66.43	-8.08	-10.8442	1	738	1	734	-0.230572	-
1432	r1432	H2O(m) + dGDP(m) + mitoOxidizedThioredoxin(m) -> GDP(m) + mitoThioredoxin(m)	6.17e-05	77.66	6.32e-05	72.81	-4.85	-6.24517	1	745	1	771	0	-
1433	r1433	NADP+(m) + mitoThioredoxin(m) -> NADPH(m) + mitoOxidizedThioredoxin(m)	0.000202	35.09	0.000223	32.41	-2.68	-7.6375	1	322	1	239	-0.230572	-
1434	r1434	Alanine(c) -> Alanine(m)	5e-05	86.69	4.83e-05	89.19	2.5	2.88384	1	767	1	798	-5.7963	-
1435	r1435	Serine(c) -> Serine(m)	4.61e-05	91.26	4.79e-05	89.71	-1.55	-1.69844	1	775	1	801	5.24777	-
1436	r1436	Methionine(c) -> Methionine(m)	5.31e-05	82.73	5.15e-05	85.2	2.47	2.98562	2	498	2	488	0	-
1437	r1437	Cysteine(c) -> Cysteine(m)	5.14e-05	84.12	4.78e-05	89.9	5.78	6.87114	2	502	2	494	0	-
1438	r1438	Leucine(c) -> Leucine(m)	4.53e-05	92.02	4.54e-05	92.1	0.08	0.0869376	1	777	1	804	-0.245811	-
1439	r1439	Valine(c) -> Valine(m)	4.72e-05	90.08	5e-05	87.4	-2.68	-2.97513	1	773	1	793	0.400195	-
1440	r1440	Threonine(c) -> Threonine(m)	4.73e-05	89.97	4.64e-05	91.13	1.16	1.28932	2	509	2	498	0	-
1441	r1441	mitoThioredoxin(c) -> mitoThioredoxin(m)	4.37e-05	98.56	4.39e-05	98.48	-0.08	-0.0811688	1	798	1	823	0	-
1442	r1442	O2(p) + Palmitoyl-CoA(p) -> H2O2(p) + (2E)-Hexadecenoyl-CoA(p)	5.45e-05	81.5	8e-05	64.23	-17.27	-21.1902	3	348	3	336	0	-
1443	r1443	O2(p) + Lauroyl-CoA(p) -> H2O2(p) + (2E)-Dodecenoyl-CoA(p)	5.38e-05	81.97	7.78e-05	64.96	-17.01	-20.7515	3	351	3	343	0	-
1444	r1444	O2(p) + Myristoyl-CoA(p) -> H2O2(p) + (2E)-Tetradecenoyl-CoA(p)	5.38e-05	81.99	7.78e-05	64.99	-17	-20.7342	3	350	3	342	0	-
1445	r1445	O2(p) + Decanoyl-CoA(p) -> H2O2(p) + (2E)-Decenoyl-CoA(p)	5.38e-05	82.02	7.78e-05	65.01	-17.01	-20.7388	3	349	3	341	0	-
1446	r1446	Butyryl-CoA(m) + Ubiquinone(m) -> Ubiquinol(m) + Crotonyl-CoA(m)	0.000129	51.26	0.000126	52.86	1.6	3.12134	1	535	1	570	0.174212	-
1447	r1447	Ubiquinone(m) + Lauroyl-CoA(m) -> Ubiquinol(m) + (2E)-Dodecenoyl-CoA(m)	0.00013	51.08	0.00013	51.6	0.52	1.01801	1	530	1	543	2.53318	-
1448	r1448	Ubiquinone(m) + Octanoyl-CoA(m) -> Ubiquinol(m) + (2E)-Octenoyl-CoA(m)	0.000138	49.27	0.000138	50.45	1.18	2.39497	1	515	1	529	-0.740345	-
1449	r1449	Ubiquinone(m) + Myristoyl-CoA(m) -> Ubiquinol(m) + (2E)-Tetradecenoyl-CoA(m)	0.000129	51.34	0.000129	51.76	0.42	0.818076	1	534	1	549	-1.68668	-
1450	r1450	Ubiquinone(m) + Hexanoyl-CoA(m) -> Ubiquinol(m) + (2E)-Hexenoyl-CoA(m)	0.000129	51.15	0.00013	51.65	0.5	0.977517	1	537	1	545	0.100231	-
1451	r1451	Ubiquinone(m) + Decanoyl-CoA(m) -> Ubiquinol(m) + (2E)-Decenoyl-CoA(m)	0.00013	51.02	0.000131	51.55	0.53	1.03881	1	532	1	541	-1.28827	-
1452	r1452	2 O2.-(c) <=> O2(c) + H2O2(c)	0.000161	44.23	0.000176	41.31	-2.92	-6.60185	0	379	0	342	0	-
1453	r1453	Proline(m) + Ubiquinol(m) <=> Ubiquinone(m) + 1-Pyrroline-5-carboxylate(m)	0.000251	19.34	0.000217	33.91	14.57	75.3361	1	173	1	266	-3.85815e-16	-
1454	r1454	H+(PG)(m) + 2-Oxobutyrate(c) <=> H+(PG)(c) + 2-Oxobutyrate(m)	0.000108	56.4	0.000115	54.51	-1.89	-3.35106	1	596	1	602	-0.643028	-
1455	r1455	Phenylalanine(c) + H+(PG)(c) -> Phenylalanine(m) + H+(PG)(m)	8.32e-05	63.28	9.12e-05	60.94	-2.34	-3.69785	1	675	1	680	0	-
1456	r1456	Phenylalanine(m) + H+(PG)(c) -> Phenylalanine(c) + H+(PG)(m)	7.99e-05	65.56	8.74e-05	62.44	-3.12	-4.759	1	691	1	699	0	-
1457	r1457	NADP+(c) + Hexadecanal(c) <=> NADPH(c) + Hexadecenal(c)	0.000224	30.71	0.000218	33.78	3.07	9.99674	4	110	4	120	-0.298064	-
1459	r1459	PPi(c) <=> PPi(n)	0.00226	1.18	0.00243	1.13	-0.05	-4.23729	0	39	0	38	3.93902	-
1460	r1460	CTP(c) <=> CTP(n)	0.000463	7.98	0.000495	7.01	-0.97	-12.1554	0	199	0	177	-3.93902	-
1461	r1461	CMP-N-acetylneuraminate(c) <=> CMP-N-acetylneuraminate(n)	0.000131	50.92	0.000135	50.81	-0.11	-0.216025	0	442	0	425	3.93902	-
1462	r1462	N-Acetylneuraminate(c) <=> N-Acetylneuraminate(n)	0.00024	24.7	0.00025	20.47	-4.23	-17.1255	0	280	0	261	-3.93902	-
1463	r1463	H+(PG)(c) + (R)-3-Hydroxybutanoate(m) -> H+(PG)(m) + (R)-3-Hydroxybutanoate(c)	7.99e-05	65.49	8.74e-05	62.36	-3.13	-4.77936	1	694	1	702	-1.13122	-
1464	r1464	Pyruvate(m) + Acetoacetate(c) <=> Pyruvate(c) + Acetoacetate(m)	0.00024	24.62	0.000232	30.79	6.17	25.0609	1	194	1	214	-0.983323	-
1465	r1465	2 H2O(c) + NAD+(c) + Oleoyl-CoA(c) <=> NADH(c) + O2(c) + Stearoyl-CoA(c)	0.00011	55.43	0.000143	48.69	-6.74	-12.1595	3	269	3	254	0.173443	-
1466	r1466	4 NADPH(r) + O2(r) + Malonyl-CoA(r) + gamma-Linolenoyl-CoA(r) <=> 3 H2O(r) + 4 NADP+(r) + CoA(r) + CO2(r) + Dihomo-gamma-linolenoyl-CoA(r)	0.000459	8.16	0.000419	8.64	0.48	5.88235	3	32	3	47	-0.084712	-
1467	r1467	Oleoyl-CoA(c) <=> Oleoyl-CoA(m)	4.37e-05	95.96	4.39e-05	96.04	0.08	0.0833681	1	809	1	833	0.126809	-
1468	r1468	palmitoleoyl-CoA(c) <=> palmitoleoyl-CoA(m)	6.41e-05	75.96	6.37e-05	72.15	-3.81	-5.0158	1	739	1	768	-0.169078	-
1469	r1469	NADH(c) + O2(c) + Linoleoyl-CoA(c) <=> H2O(c) + NAD+(c) + gamma-Linolenoyl-CoA(c)	0.000218	32.36	0.000278	14.12	-18.24	-56.3659	0	294	0	248	-0.084712	-
1470	r1470	NADH(c) + O2(c) + Dihomo-gamma-linolenoyl-CoA(c) <=> H2O(c) + NAD+(c) + Arachidonyl-CoA(c)	0.000218	32.41	0.000278	14.17	-18.24	-56.2789	3	94	3	68	-0.084712	-
1471	r1471	FAD(m) + cis-myrist-7-enoyl-CoA(m) <=> FADH2(m) + trans,cis-myristo-2,7-dienoyl-CoA(m)	0.00014	48.92	0.000141	49.79	0.87	1.77841	1	502	1	510	-0.0422695	-
1472	r1472	FAD(m) + Oleoyl-CoA(m) <=> FADH2(m) + trans,cis-octadeca-2,9-dienoyl-CoA(m)	0.000134	50.18	0.000134	50.87	0.69	1.37505	1	522	1	535	0.126809	-
1473	r1473	FAD(m) + palmitoleoyl-CoA(m) <=> FADH2(m) + trans,cis-hexadeca-2,9-dienoyl-CoA(m)	0.000133	50.34	0.000134	51	0.66	1.31108	1	527	1	536	-0.0422695	-
1474	r1474	H2O(m) + trans,cis-octadeca-2,9-dienoyl-CoA(m) <=> (S)-3-hydroxyoleyleoyl-CoA(m)	7.68e-05	66.9	7.73e-05	65.14	-1.76	-2.63079	1	701	1	724	0.126809	-
1475	r1475	H2O(m) + trans,cis-hexadeca-2,9-dienoyl-CoA(m) <=> (S)-3-hydroxypalmitoleoyl-CoA(m)	9.15e-05	60.84	9.2e-05	60.5	-0.34	-0.558843	1	637	1	675	-0.0422695	-
1476	r1476	NAD+(m) + cis-(3S)-hydroxytetradec-7-enoyl-CoA(m) <=> NADH(m) + 3-oxomyrist-7-enoyl-CoA(m)	0.000178	39.55	0.000164	44.62	5.07	12.8192	1	365	1	442	-0.0422695	-
1477	r1477	NAD+(m) + (S)-3-hydroxyoleyleoyl-CoA(m) <=> NADH(m) + 3-oxooleoyl-CoA(m)	0.00017	41.31	0.000156	45.85	4.54	10.9901	1	409	1	463	0.126809	-
1478	r1478	NAD+(m) + (S)-3-hydroxypalmitoleoyl-CoA(m) <=> NADH(m) + 3-oxopalmitoleoyl-CoA(m)	0.000177	39.92	0.000163	44.65	4.73	11.8487	1	376	1	446	-0.0422695	-
1479	r1479	CoA(m) + 3-oxolaur-cis-5-enoyl-CoA(m) <=> Acetyl-CoA(m) + (3Z)-Dodecenoyl-CoA(m)	0.000225	30.18	0.000223	32.44	2.26	7.4884	1	226	1	238	-0.0422695	-
1480	r1480	CoA(m) + 3-oxopalmitoleoyl-CoA(m) <=> Acetyl-CoA(m) + cis-myrist-7-enoyl-CoA(m)	0.000225	30.24	0.000223	32.49	2.25	7.44048	1	224	1	236	-0.0422695	-
1481	r1481	CoA(m) + 3-oxooleoyl-CoA(m) <=> Acetyl-CoA(m) + palmitoleoyl-CoA(m)	0.000224	30.76	0.000222	32.6	1.84	5.98179	1	246	1	242	0.126809	-
1482	r1482	FADH2(m) + trans,cis-dodeca-2,5-dienoyl-CoA(m) <=> FAD(m) + cis-laur-5-enoyl-CoA(m)	0.000143	48.61	0.000143	48.77	0.16	0.32915	1	491	1	502	0.0422695	-
1483	r1483	H2O(m) + trans,cis-myristo-2,7-dienoyl-CoA(m) <=> cis-(3S)-hydroxytetradec-7-enoyl-CoA(m)	9.31e-05	60.47	9.36e-05	60.18	-0.29	-0.479577	1	629	1	669	-0.0422695	-
1484	r1484	CoA(m) + 3-oxomyrist-7-enoyl-CoA(m) <=> Acetyl-CoA(m) + cis-laur-5-enoyl-CoA(m)	0.000225	30.21	0.000223	32.47	2.26	7.48097	1	225	1	237	-0.0422695	-
1485	r1485	H2O(m) + trans,cis-dodeca-2,5-dienoyl-CoA(m) <=> 3(S)-3-hydroxydodecen-(5Z)-oyl-CoA(m)	9.31e-05	60.45	9.36e-05	60.16	-0.29	-0.479735	1	630	1	670	-0.0422695	-
1486	r1486	NAD+(m) + 3(S)-3-hydroxydodecen-(5Z)-oyl-CoA(m) <=> NADH(m) + 3-oxolaur-cis-5-enoyl-CoA(m)	0.000178	39.53	0.000164	44.59	5.06	12.8004	1	366	1	443	-0.0422695	-
1487	r1487	ATP(r) + CoA(r) + Palmitolate(r) <=> PPi(r) + AMP(r) + palmitoleoyl-CoA(r)	0.000199	35.64	0.000183	40	4.36	12.2334	3	108	3	155	0	-
1488	r1488	ATP(c) + CoA(c) + Palmitolate(c) <=> PPi(c) + AMP(c) + palmitoleoyl-CoA(c)	0.000239	26.17	0.00026	17.8	-8.37	-31.9832	3	58	3	75	0.92583	-
1489	r1489	H2O(c) + ATP(c) + 2 K+(s) + 3 Na+(c) -> ADP(c) + Pi(c) + 2 K+(c) + 3 Na+(s)	0.00133	3.18	0.000818	4.51	1.33	41.8239	0	97	0	122	0	-
1490	r1490	H+(PG)(c) + Na+(s) -> H+(PG)(s) + Na+(c)	9.81e-05	58.58	9.83e-05	58.32	-0.26	-0.443837	0	588	0	511	0	-
1491	r1491	HCO3-(s) + Na+(s) -> HCO3-(c) + Na+(c)	0.000254	18.98	0.000248	21.08	2.1	11.0643	2	127	2	183	0.304845	-
1492	r1492	K+(c) -> K+(s)	4.38e-05	95.49	4.43e-05	95.3	-0.19	-0.198974	0	1628	0	1558	0.125691	-
1493	r1493	GSH(c) -> GSH(s)	7.98e-05	65.72	7.15e-05	66.88	1.16	1.76506	2	475	2	469	-0.0553042	-
1494	r1494	2 Na+(s) + Glycocholate(s) -> 2 Na+(c) + Glycocholate(c)	8.01e-05	65.07	6.56e-05	70.24	5.17	7.94529	0	699	0	762	0	-
1495	r1495	2 Na+(s) + Chenodiol(s) -> 2 Na+(c) + Chenodiol(c)	8.01e-05	65.09	6.56e-05	70.26	5.17	7.94285	0	698	0	761	0	-
1496	r1496	2 Na+(s) + Taurocholate(s) -> 2 Na+(c) + Taurocholate(c)	8.01e-05	65.12	6.56e-05	70.29	5.17	7.93919	0	697	0	760	0	-
1497	r1497	2 Na+(s) + Taurochenodeoxycholate(s) -> 2 Na+(c) + Taurochenodeoxycholate(c)	8.01e-05	65.14	6.56e-05	70.31	5.17	7.93675	0	696	0	759	0	-
1498	r1498	2 Na+(s) + Glycochenodeoxycholate(s) -> 2 Na+(c) + Glycochenodeoxycholate(c)	8.01e-05	65.17	6.56e-05	70.34	5.17	7.9331	0	695	0	758	0	-
1499	r1499	2 Na+(s) + taurolithocholate(s) -> 2 Na+(c) + taurolithocholate(c)	8.01e-05	65.2	6.56e-05	70.37	5.17	7.92945	0	694	0	757	0	-
1500	r1500	2 Na+(s) + glycolithocholate(s) -> 2 Na+(c) + glycolithocholate(c)	8.01e-05	65.22	6.56e-05	70.39	5.17	7.92702	0	693	0	756	0	-
1501	r1501	2 Na+(s) + tauroursodeoxycholate(s) -> 2 Na+(c) + tauroursodeoxycholate(c)	8.01e-05	65.25	6.56e-05	70.42	5.17	7.92337	0	692	0	755	0	-
1502	r1502	2 Na+(s) + glycoursodeoxycholate(s) -> 2 Na+(c) + glycoursodeoxycholate(c)	8.01e-05	65.28	6.56e-05	70.45	5.17	7.91973	0	691	0	754	0	-
1503	r1503	2 Na+(s) + sulfochenodeoxycholate(s) -> 2 Na+(c) + sulfochenodeoxycholate(c)	8.01e-05	65.3	6.56e-05	70.47	5.17	7.9173	0	690	0	753	0	-
1504	r1504	H2O(c) + ATP(c) + Glycocholate(c) -> ADP(c) + Pi(c) + Glycocholate(b)	4.51e-05	92.49	4.54e-05	92.23	-0.26	-0.281111	0	1559	0	1493	0	-
1505	r1505	H2O(c) + ATP(c) + Taurocholate(c) -> ADP(c) + Pi(c) + Taurocholate(b)	4.51e-05	92.52	4.54e-05	92.26	-0.26	-0.28102	0	1558	0	1492	0	-
1506	r1506	H2O(c) + ATP(c) + Taurochenodeoxycholate(c) -> ADP(c) + Pi(c) + Taurochenodeoxycholate(b)	4.51e-05	92.55	4.54e-05	92.28	-0.27	-0.291734	0	1557	0	1491	0	-
1507	r1507	H2O(c) + ATP(c) + Glycochenodeoxycholate(c) -> ADP(c) + Pi(c) + Glycochenodeoxycholate(b)	4.51e-05	92.57	4.54e-05	92.31	-0.26	-0.280869	0	1556	0	1490	0	-
1508	r1508	H2O(c) + ATP(c) + Cholesterol(c) -> ADP(c) + Pi(c) + Cholesterol(b)	9.3e-05	60.5	8.1e-05	64.02	3.52	5.81818	0	608	0	599	-1.77636e-15	-
1509	r1509	H2O(c) + ATP(c) + PE-VLDL-pool(c) -> ADP(c) + Pi(c) + PE-VLDL-pool(b)	5.54e-05	80.81	5.61e-05	80.31	-0.5	-0.618735	0	1173	0	1091	0	-
1510	r1510	H2O(c) + ATP(c) + SM-pool(c) -> ADP(c) + Pi(c) + SM-pool(b)	5.75e-05	79.37	5.79e-05	78.82	-0.55	-0.692957	0	1128	0	1045	0	-
1511	r1511	H2O(c) + ATP(c) + Bile-PC-pool(c) -> ADP(c) + Pi(c) + Bile-PC-pool(b)	4.55e-05	91.97	4.6e-05	91.5	-0.47	-0.511036	0	1526	0	1452	0	-
1512	r1512	Bilirubin(s) -> Bilirubin(c)	4.37e-05	96.35	4.39e-05	96.33	-0.02	-0.0207577	2	553	2	550	0	-
1513	r1513	H2O(c) + ATP(c) + Cholesterol(c) -> ADP(c) + Pi(c) + Cholesterol(s)	9.3e-05	60.52	8.1e-05	64.04	3.52	5.81626	0	607	0	598	0	-
1514	r1514	H2O(c) + ATP(c) + Arachidonate(c) -> ADP(c) + Pi(c) + Arachidonate(s)	4.55e-05	91.92	4.57e-05	91.71	-0.21	-0.22846	0	1528	0	1457	-0.211326	-
1515	r1515	H2O(c) + ATP(c) + Palmitate(c) -> ADP(c) + Pi(c) + Palmitate(s)	4.51e-05	92.36	4.55e-05	92.05	-0.31	-0.335643	0	1563	0	1469	-1.14844	-
1516	r1516	H2O(c) + ATP(c) + Oleate(c) -> ADP(c) + Pi(c) + Oleate(s)	4.52e-05	92.31	4.55e-05	91.99	-0.32	-0.346658	0	1534	0	1463	-0.0382502	-
1517	r1517	H2O(c) + ATP(c) + Stearate(c) -> ADP(c) + Pi(c) + Stearate(s)	4.52e-05	92.2	4.55e-05	91.86	-0.34	-0.368764	0	1538	0	1467	-0.311839	-
1518	r1518	H2O(c) + ATP(c) + Linoleate(c) -> ADP(c) + Pi(c) + Linoleate(s)	4.52e-05	92.26	4.55e-05	91.84	-0.42	-0.455235	0	1536	0	1465	-1.12814	-
1519	r1519	H2O(c) + ATP(c) + Elaidate(c) -> ADP(c) + Pi(c) + Elaidate(s)	4.51e-05	92.6	4.54e-05	92.34	-0.26	-0.280778	0	1555	0	1489	0	-
1520	r1520	H2O(c) + ATP(c) + gamma-Linolenate(c) -> ADP(c) + Pi(c) + gamma-Linolenate(s)	4.51e-05	92.62	4.54e-05	92.36	-0.26	-0.280717	0	1554	0	1488	0	-
1521	r1521	H2O(c) + ATP(c) + Linolenate(c) -> ADP(c) + Pi(c) + Linolenate(s)	4.51e-05	92.65	4.54e-05	92.39	-0.26	-0.280626	0	1553	0	1487	0	-
1522	r1522	H2O(c) + ATP(c) + Lignocerate(c) -> ADP(c) + Pi(c) + Lignocerate(s)	4.51e-05	92.68	4.54e-05	92.41	-0.27	-0.291325	0	1552	0	1486	0	-
1523	r1523	H2O(c) + ATP(c) + Palmitolate(c) -> ADP(c) + Pi(c) + Palmitolate(s)	6.47e-05	75.77	6.44e-05	71.5	-4.27	-5.63548	0	1022	0	798	0.611263	-
1524	r1524	H2O(c) + ATP(c) + PC-VLDL-pool(c) -> ADP(c) + Pi(c) + PC-VLDL-pool(s)	5.61e-05	80.21	5.7e-05	79.4	-0.81	-1.00985	0	1160	0	1063	0	-
1525	r1525	H2O(c) + ATP(c) + Dihomo-gamma-linolenate(c) -> ADP(c) + Pi(c) + Dihomo-gamma-linolenate(s)	4.51e-05	92.7	4.54e-05	92.44	-0.26	-0.280475	0	1551	0	1485	0	-
1526	r1526	H2O(c) + ATP(c) + GM4-pool(c) -> ADP(c) + Pi(c) + GM4-pool(s)	4.51e-05	92.73	4.54e-05	92.47	-0.26	-0.280384	0	1550	0	1484	0	-
1527	r1527	H2O(c) + ATP(c) + decanoic-acid(c) -> ADP(c) + Pi(c) + decanoic-acid(s)	4.51e-05	92.76	4.54e-05	92.49	-0.27	-0.291074	0	1549	0	1483	0	-
1528	r1528	H2O(c) + ATP(c) + lauric-acid(c) -> ADP(c) + Pi(c) + lauric-acid(s)	4.51e-05	92.78	4.54e-05	92.52	-0.26	-0.280233	0	1548	0	1482	0	-
1529	r1529	H2O(c) + ATP(c) + myristic-acid(c) -> ADP(c) + Pi(c) + myristic-acid(s)	4.51e-05	92.81	4.54e-05	92.55	-0.26	-0.280142	0	1547	0	1481	0	-
1530	r1530	H2O(c) + ATP(c) + GSH(c) -> ADP(c) + Pi(c) + GSH(s)	8.12e-05	64.04	7.3e-05	66.38	2.34	3.65397	2	474	2	468	0	-
1531	r1531	H2O(c) + ATP(c) + glutathionyl-leuc4(c) -> ADP(c) + Pi(c) + glutathionyl-leuc4(s)	4.66e-05	90.76	5.15e-05	85.38	-5.38	-5.92772	0	1497	2	487	0	-
1532	r1532	H2O(c) + ATP(c) + S-glutathionyl-2-4-dinitrobenzene(c) -> ADP(c) + Pi(c) + S-glutathionyl-2-4-dinitrobenzene(s)	4.51e-05	92.83	4.54e-05	92.57	-0.26	-0.280082	0	1546	0	1480	0	-
1533	r1533	H2O(c) + ATP(c) + S-glutathionyl-ethacrynic-acid(c) -> ADP(c) + Pi(c) + S-glutathionyl-ethacrynic-acid(s)	4.88e-05	88.29	4.61e-05	91.29	3	3.39789	0	1416	0	1450	0	-
1534	r1534	H2O(c) + ATP(c) + Glycocholate(c) -> ADP(c) + Pi(c) + Glycocholate(s)	4.51e-05	92.86	4.54e-05	92.6	-0.26	-0.279991	0	1545	0	1479	0	-
1535	r1535	H2O(c) + ATP(c) + Taurocholate(c) -> ADP(c) + Pi(c) + Taurocholate(s)	4.51e-05	92.89	4.54e-05	92.62	-0.27	-0.290666	0	1544	0	1478	0	-
1536	r1536	H2O(c) + ATP(c) + Urate(c) -> ADP(c) + Pi(c) + Urate(s)	4.59e-05	91.73	4.58e-05	91.63	-0.1	-0.109016	0	1519	0	1454	0.387964	-
1537	r1537	Aspartate(s) + H+(PG)(s) + K+(c) + 3 Na+(s) -> Aspartate(c) + H+(PG)(c) + K+(s) + 3 Na+(c)	0.000148	47.3	0.000138	50.42	3.12	6.59619	0	403	0	418	0	-
1538	r1538	HCO3-(s) + 2 Na+(s) -> HCO3-(c) + 2 Na+(c)	0.000273	15.91	0.000259	17.95	2.04	12.8221	2	75	2	126	0.120664	-
1539	r1539	Glucose(s) + Na+(s) -> Glucose(c) + Na+(c)	0.000166	42.94	0.00016	45.22	2.28	5.30973	5	75	5	76	-9.76419	-
1540	r1540	Chloride(s) + Taurine(s) + Na+(s) -> Chloride(c) + Taurine(c) + Na+(c)	7.4e-05	67.85	6.71e-05	69.24	1.39	2.04864	0	761	0	716	0	-
1541	r1541	Glycine(s) + Chloride(s) + 2 Na+(s) -> Glycine(c) + Chloride(c) + 2 Na+(c)	9.79e-05	58.66	8.51e-05	63.04	4.38	7.46676	0	589	0	583	0	-
1542	r1542	Ornithine(s) <=> Ornithine(c)	4.82e-05	88.92	4.77e-05	90.21	1.29	1.45074	0	1442	0	1411	0.0754148	-
1543	r1543	Glycine(s) + Alanine(c) <=> Glycine(c) + Alanine(s)	5.57e-05	80.68	5.54e-05	80.73	0.05	0.0619732	0	1171	0	1104	0	-
1544	r1544	Glycine(s) + Glutamine(c) <=> Glycine(c) + Glutamine(s)	5.35e-05	82.31	5.48e-05	81.44	-0.87	-1.05698	0	1215	0	1135	0	-
1545	r1545	Glycine(s) + Serine(c) <=> Glycine(c) + Serine(s)	5.18e-05	83.81	5.5e-05	81.21	-2.6	-3.10226	0	1266	0	1121	-9.61538	-
1546	r1546	Glycine(s) + Methionine(c) <=> Glycine(c) + Methionine(s)	5.88e-05	78.87	5.86e-05	78.03	-0.84	-1.06504	0	1113	0	1020	0	-
1547	r1547	Glycine(s) + Tryptophan(c) <=> Glycine(c) + Tryptophan(s)	5.27e-05	83.07	5.63e-05	80.26	-2.81	-3.38269	0	1244	0	1089	0	-
1548	r1548	Glycine(s) + Phenylalanine(c) <=> Glycine(c) + Phenylalanine(s)	5.26e-05	83.18	5.48e-05	81.5	-1.68	-2.01972	0	1245	0	1136	0	-
1549	r1549	Glycine(s) + Tyrosine(c) <=> Glycine(c) + Tyrosine(s)	5.31e-05	82.68	5.51e-05	81.18	-1.5	-1.81422	0	1237	0	1118	0	-
1550	r1550	Glycine(s) + Cysteine(c) <=> Glycine(c) + Cysteine(s)	5.71e-05	79.48	5.49e-05	81.29	1.81	2.2773	0	1131	0	1122	0	-
1551	r1551	Glycine(s) + Leucine(c) <=> Glycine(c) + Leucine(s)	5.1e-05	84.65	5.26e-05	83.83	-0.82	-0.968695	0	1299	0	1209	0	-
1552	r1552	Glycine(s) + Proline(c) <=> Glycine(c) + Proline(s)	5.32e-05	82.6	5.5e-05	81.26	-1.34	-1.62228	0	1231	0	1120	0	-
1553	r1553	Glycine(s) + Asparagine(c) <=> Glycine(c) + Asparagine(s)	5.1e-05	84.7	5.36e-05	82.57	-2.13	-2.51476	0	1297	0	1167	0	-
1554	r1554	Glycine(s) + Valine(c) <=> Glycine(c) + Valine(s)	5.29e-05	82.97	5.72e-05	79.37	-3.6	-4.33892	0	1240	0	1062	0	-
1555	r1555	Glycine(s) + Threonine(c) <=> Glycine(c) + Threonine(s)	5.3e-05	82.91	5.35e-05	82.62	-0.29	-0.349777	0	1238	0	1169	0	-
1556	r1556	Glycine(s) + Homoserine(c) <=> Glycine(c) + Homoserine(s)	4.94e-05	87.69	5.1e-05	86.22	-1.47	-1.67636	0	1397	0	1296	0	-
1557	r1557	Glycine(s) + Isoleucine(c) <=> Glycine(c) + Isoleucine(s)	5.03e-05	86.4	5.29e-05	83.25	-3.15	-3.64583	0	1347	0	1191	0	-
1558	r1558	Alanine(s) + Glutamine(c) <=> Alanine(c) + Glutamine(s)	5.12e-05	84.41	5.25e-05	83.96	-0.45	-0.533112	0	1287	0	1212	0	-
1559	r1559	Alanine(s) + Serine(c) <=> Alanine(c) + Serine(s)	4.95e-05	87.59	5.27e-05	83.62	-3.97	-4.53248	0	1392	0	1204	0	-
1560	r1560	Alanine(s) + Methionine(c) <=> Alanine(c) + Methionine(s)	5.65e-05	79.97	5.63e-05	80.21	0.24	0.300113	0	1145	0	1086	0	-
1561	r1561	Alanine(s) + Tryptophan(c) <=> Alanine(c) + Tryptophan(s)	5.05e-05	86.04	5.39e-05	82.28	-3.76	-4.37006	0	1334	0	1157	0	-
1562	r1562	Alanine(s) + Phenylalanine(c) <=> Alanine(c) + Phenylalanine(s)	5.03e-05	86.35	5.24e-05	84.04	-2.31	-2.67516	0	1349	0	1218	0	-
1563	r1563	Alanine(s) + Tyrosine(c) <=> Alanine(c) + Tyrosine(s)	5.09e-05	85.07	5.27e-05	83.52	-1.55	-1.82203	0	1302	0	1199	0	-
1564	r1564	Alanine(s) + Cysteine(c) <=> Alanine(c) + Cysteine(s)	5.48e-05	81.23	5.26e-05	83.81	2.58	3.17617	0	1186	0	1206	0	-
1565	r1565	Alanine(s) + Leucine(c) <=> Alanine(c) + Leucine(s)	4.87e-05	88.37	5.02e-05	87.03	-1.34	-1.51635	0	1424	0	1327	0	-
1566	r1566	Alanine(s) + Proline(c) <=> Alanine(c) + Proline(s)	5.1e-05	84.75	5.26e-05	83.7	-1.05	-1.23894	0	1295	0	1208	0	-
1567	r1567	Alanine(s) + Asparagine(c) <=> Alanine(c) + Asparagine(s)	4.87e-05	88.43	5.12e-05	85.96	-2.47	-2.79317	0	1422	0	1289	0	-
1568	r1568	Alanine(s) + Valine(c) <=> Alanine(c) + Valine(s)	5.06e-05	85.72	5.48e-05	81.42	-4.3	-5.01633	0	1328	0	1137	0	-
1569	r1569	Alanine(s) + Threonine(c) <=> Alanine(c) + Threonine(s)	5.07e-05	85.49	5.12e-05	86.09	0.6	0.701836	0	1316	0	1285	0	-
1570	r1570	Alanine(s) + Homoserine(c) <=> Alanine(c) + Homoserine(s)	4.71e-05	90.39	4.87e-05	88.9	-1.49	-1.64841	0	1480	0	1377	0	-
1571	r1571	Alanine(s) + Isoleucine(c) <=> Alanine(c) + Isoleucine(s)	4.8e-05	89.16	5.05e-05	86.61	-2.55	-2.86003	0	1448	0	1312	0	-
1572	r1572	Glutamine(s) + Serine(c) <=> Glutamine(c) + Serine(s)	4.96e-05	87.45	5.19e-05	84.36	-3.09	-3.53345	0	1388	0	1234	0	-
1573	r1573	Glutamine(s) + Methionine(c) <=> Glutamine(c) + Methionine(s)	5.67e-05	79.79	5.56e-05	80.63	0.84	1.05276	0	1138	0	1100	0	-
1574	r1574	Glutamine(s) + Tryptophan(c) <=> Glutamine(c) + Tryptophan(s)	5.06e-05	85.77	5.32e-05	82.81	-2.96	-3.45109	0	1326	0	1177	0	-
1575	r1575	Glutamine(s) + Phenylalanine(c) <=> Glutamine(c) + Phenylalanine(s)	5.04e-05	86.09	5.17e-05	84.78	-1.31	-1.52166	0	1345	0	1247	0	-
1576	r1576	Glutamine(s) + Tyrosine(c) <=> Glutamine(c) + Tyrosine(s)	5.1e-05	84.67	5.2e-05	84.28	-0.39	-0.460612	0	1298	0	1228	0	-
1577	r1577	Glutamine(s) + Cysteine(c) <=> Glutamine(c) + Cysteine(s)	5.49e-05	81.08	5.18e-05	84.51	3.43	4.23039	0	1185	0	1235	0	-
1578	r1578	Glutamine(s) + Leucine(c) <=> Glutamine(c) + Leucine(s)	4.88e-05	88.16	4.95e-05	87.95	-0.21	-0.238203	0	1421	0	1350	0	-
1579	r1579	Glutamine(s) + Proline(c) <=> Glutamine(c) + Proline(s)	5.11e-05	84.54	5.19e-05	84.41	-0.13	-0.153773	0	1292	0	1232	0	-
1580	r1580	Glutamine(s) + Asparagine(c) <=> Glutamine(c) + Asparagine(s)	4.88e-05	88.19	5.05e-05	86.72	-1.47	-1.66686	0	1420	0	1310	0	-
1581	r1581	Glutamine(s) + Valine(c) <=> Glutamine(c) + Valine(s)	5.07e-05	85.38	5.41e-05	82.18	-3.2	-3.74795	0	1320	0	1154	0	-
1582	r1582	Glutamine(s) + Threonine(c) <=> Glutamine(c) + Threonine(s)	5.08e-05	85.2	5.04e-05	86.75	1.55	1.81925	0	1309	0	1315	0	-
1583	r1583	Glutamine(s) + Homoserine(c) <=> Glutamine(c) + Homoserine(s)	4.72e-05	90.16	4.79e-05	89.53	-0.63	-0.698758	0	1474	0	1397	0	-
1584	r1584	Glutamine(s) + Isoleucine(c) <=> Glutamine(c) + Isoleucine(s)	4.81e-05	89	4.98e-05	87.69	-1.31	-1.47191	0	1447	0	1343	0	-
1585	r1585	Serine(s) + Methionine(c) <=> Serine(c) + Methionine(s)	5.66e-05	79.87	5.69e-05	79.48	-0.39	-0.488293	0	1141	0	1065	0	-
1586	r1586	Serine(s) + Tryptophan(c) <=> Serine(c) + Tryptophan(s)	5.05e-05	85.96	5.46e-05	81.81	-4.15	-4.82783	0	1337	0	1140	0	-
1587	r1587	Serine(s) + Phenylalanine(c) <=> Serine(c) + Phenylalanine(s)	5.04e-05	86.19	5.31e-05	83.07	-3.12	-3.61991	0	1341	0	1183	0	-
1588	r1588	Serine(s) + Tyrosine(c) <=> Serine(c) + Tyrosine(s)	5.09e-05	84.99	5.33e-05	82.7	-2.29	-2.69443	0	1305	0	1173	0	-
1589	r1589	Serine(s) + Cysteine(c) <=> Serine(c) + Cysteine(s)	5.48e-05	81.15	5.32e-05	82.83	1.68	2.07024	0	1189	0	1175	0	-
1590	r1590	Serine(s) + Leucine(c) <=> Serine(c) + Leucine(s)	4.88e-05	88.24	5.08e-05	86.35	-1.89	-2.14189	0	1418	0	1301	0	-
1591	r1591	Serine(s) + Proline(c) <=> Serine(c) + Proline(s)	5.1e-05	84.62	5.32e-05	82.78	-1.84	-2.17443	0	1300	0	1176	0	-
1592	r1592	Serine(s) + Asparagine(c) <=> Serine(c) + Asparagine(s)	4.87e-05	88.32	5.18e-05	84.49	-3.83	-4.3365	0	1426	0	1239	0	-
1593	r1593	Serine(s) + Valine(c) <=> Serine(c) + Valine(s)	5.07e-05	85.56	5.54e-05	80.71	-4.85	-5.66854	0	1314	0	1106	0	-
1594	r1594	Serine(s) + Threonine(c) <=> Serine(c) + Threonine(s)	5.07e-05	85.41	5.18e-05	84.57	-0.84	-0.983491	0	1319	0	1237	0	-
1595	r1595	Serine(s) + Homoserine(c) <=> Serine(c) + Homoserine(s)	4.71e-05	90.29	4.93e-05	88.06	-2.23	-2.46982	0	1484	0	1359	0	-
1596	r1596	Serine(s) + Isoleucine(c) <=> Serine(c) + Isoleucine(s)	4.8e-05	89.08	5.12e-05	86.12	-2.96	-3.32286	0	1450	0	1291	0	-
1597	r1597	Methionine(s) + Tryptophan(c) <=> Methionine(c) + Tryptophan(s)	6.19e-05	77.35	5.29e-05	83.2	5.85	7.56303	0	1078	0	1188	0	-
1598	r1598	Methionine(s) + Phenylalanine(c) <=> Methionine(c) + Phenylalanine(s)	6.18e-05	77.64	5.14e-05	85.46	7.82	10.0721	0	1080	0	1265	0	-
1599	r1599	Methionine(s) + Tyrosine(c) <=> Methionine(c) + Tyrosine(s)	6.23e-05	76.9	5.17e-05	84.75	7.85	10.2081	0	1057	0	1240	0	-
1600	r1600	Methionine(s) + Cysteine(c) <=> Methionine(c) + Cysteine(s)	6.63e-05	74.75	5.16e-05	85.07	10.32	13.806	0	983	0	1250	0	-
1601	r1601	Methionine(s) + Leucine(c) <=> Methionine(c) + Leucine(s)	6.02e-05	78.5	4.92e-05	88.27	9.77	12.4459	0	1100	0	1360	0	-
1602	r1602	Methionine(s) + Proline(c) <=> Methionine(c) + Proline(s)	6.24e-05	76.82	5.16e-05	84.93	8.11	10.5571	0	1055	0	1251	0	-
1603	r1603	Methionine(s) + Asparagine(c) <=> Methionine(c) + Asparagine(s)	6.02e-05	78.53	5.02e-05	87.09	8.56	10.9003	0	1099	0	1322	0	-
1604	r1604	Methionine(s) + Valine(c) <=> Methionine(c) + Valine(s)	6.21e-05	77.27	5.38e-05	82.36	5.09	6.58729	0	1064	0	1159	0	-
1605	r1605	Methionine(s) + Threonine(c) <=> Methionine(c) + Threonine(s)	6.21e-05	77.17	5.02e-05	87.14	9.97	12.9195	0	1066	0	1321	-1.13122	-
1606	r1606	Methionine(s) + Homoserine(c) <=> Methionine(c) + Homoserine(s)	5.85e-05	79.11	4.77e-05	90.18	11.07	13.9932	0	1117	0	1407	0	-
1607	r1607	Methionine(s) + Isoleucine(c) <=> Methionine(c) + Isoleucine(s)	5.95e-05	78.69	4.95e-05	87.9	9.21	11.7042	0	1104	0	1346	0	-
1608	r1608	Tryptophan(s) + Phenylalanine(c) <=> Tryptophan(c) + Phenylalanine(s)	4.98e-05	87.11	5.15e-05	85.3	-1.81	-2.07783	0	1375	0	1261	0	-
1609	r1609	Tryptophan(s) + Tyrosine(c) <=> Tryptophan(c) + Tyrosine(s)	5.03e-05	86.3	5.18e-05	84.59	-1.71	-1.98146	0	1351	0	1238	0	-
1610	r1610	Tryptophan(s) + Cysteine(c) <=> Tryptophan(c) + Cysteine(s)	5.43e-05	81.6	5.16e-05	84.96	3.36	4.11765	0	1198	0	1252	0	-
1611	r1611	Tryptophan(s) + Leucine(c) <=> Tryptophan(c) + Leucine(s)	4.82e-05	88.87	4.93e-05	88.22	-0.65	-0.731405	0	1443	0	1355	0.0307023	-
1612	r1612	Tryptophan(s) + Proline(c) <=> Tryptophan(c) + Proline(s)	5.04e-05	86.12	5.17e-05	84.86	-1.26	-1.46307	0	1344	0	1246	0	-
1613	r1613	Tryptophan(s) + Asparagine(c) <=> Tryptophan(c) + Asparagine(s)	4.82e-05	88.98	5.02e-05	86.98	-2	-2.2477	0	1440	0	1329	0	-
1614	r1614	Tryptophan(s) + Valine(c) <=> Tryptophan(c) + Valine(s)	5.01e-05	86.61	5.39e-05	82.31	-4.3	-4.96478	0	1357	0	1158	0	-
1615	r1615	Tryptophan(s) + Threonine(c) <=> Tryptophan(c) + Threonine(s)	5.01e-05	86.54	5.02e-05	87.06	0.52	0.600878	0	1360	0	1323	0	-
1616	r1616	Tryptophan(s) + Homoserine(c) <=> Tryptophan(c) + Homoserine(s)	4.65e-05	90.79	4.77e-05	89.97	-0.82	-0.903183	0	1505	0	1415	0	-
1617	r1617	Tryptophan(s) + Isoleucine(c) <=> Tryptophan(c) + Isoleucine(s)	4.75e-05	89.69	4.96e-05	87.8	-1.89	-2.10726	0	1463	0	1345	0	-
1618	r1618	Phenylalanine(s) + Tyrosine(c) <=> Phenylalanine(c) + Tyrosine(s)	5.35e-05	82.23	5.89e-05	77.72	-4.51	-5.48462	0	1218	0	1006	0	-
1619	r1619	Phenylalanine(s) + Cysteine(c) <=> Phenylalanine(c) + Cysteine(s)	5.75e-05	79.42	5.88e-05	77.93	-1.49	-1.8761	0	1127	0	1013	0	-
1620	r1620	Phenylalanine(s) + Leucine(c) <=> Phenylalanine(c) + Leucine(s)	5.14e-05	84.2	5.64e-05	79.97	-4.23	-5.02375	0	1279	0	1084	-0.509671	-
1621	r1621	Phenylalanine(s) + Proline(c) <=> Phenylalanine(c) + Proline(s)	5.36e-05	82.13	5.88e-05	77.8	-4.33	-5.27213	0	1213	0	1014	0	-
1622	r1622	Phenylalanine(s) + Asparagine(c) <=> Phenylalanine(c) + Asparagine(s)	5.14e-05	84.23	5.74e-05	79.03	-5.2	-6.17357	0	1278	0	1058	0	-
1623	r1623	Phenylalanine(s) + Valine(c) <=> Phenylalanine(c) + Valine(s)	5.33e-05	82.57	6.1e-05	76.06	-6.51	-7.88422	0	1224	0	955	0	-
1624	r1624	Phenylalanine(s) + Threonine(c) <=> Phenylalanine(c) + Threonine(s)	5.33e-05	82.47	5.74e-05	79.11	-3.36	-4.07421	0	1228	0	1057	0	-
1625	r1625	Phenylalanine(s) + Homoserine(c) <=> Phenylalanine(c) + Homoserine(s)	4.97e-05	87.17	5.49e-05	81.31	-5.86	-6.7225	0	1385	0	1125	0	-
1626	r1626	Phenylalanine(s) + Isoleucine(c) <=> Phenylalanine(c) + Isoleucine(s)	5.07e-05	85.51	5.67e-05	79.66	-5.85	-6.84131	0	1315	0	1073	0	-
1627	r1627	Tyrosine(s) + Cysteine(c) <=> Tyrosine(c) + Cysteine(s)	5.49e-05	81.13	5.13e-05	85.77	4.64	5.71922	0	1183	0	1274	0	-
1628	r1628	Tyrosine(s) + Leucine(c) <=> Tyrosine(c) + Leucine(s)	4.88e-05	88.22	4.89e-05	88.77	0.55	0.623441	0	1419	0	1373	0	-
1629	r1629	Tyrosine(s) + Proline(c) <=> Tyrosine(c) + Proline(s)	5.1e-05	84.59	5.13e-05	85.64	1.05	1.24128	0	1301	0	1278	0	-
1630	r1630	Tyrosine(s) + Asparagine(c) <=> Tyrosine(c) + Asparagine(s)	4.88e-05	88.27	4.99e-05	87.61	-0.66	-0.747706	0	1417	0	1340	0	-
1631	r1631	Tyrosine(s) + Valine(c) <=> Tyrosine(c) + Valine(s)	5.07e-05	85.46	5.35e-05	82.6	-2.86	-3.34659	0	1317	0	1170	0	-
1632	r1632	Tyrosine(s) + Threonine(c) <=> Tyrosine(c) + Threonine(s)	5.07e-05	85.35	4.99e-05	87.64	2.29	2.68307	0	1321	0	1339	0	-
1633	r1633	Tyrosine(s) + Homoserine(c) <=> Tyrosine(c) + Homoserine(s)	4.71e-05	90.26	4.74e-05	90.47	0.21	0.232661	0	1485	0	1423	0	-
1634	r1634	Tyrosine(s) + Isoleucine(c) <=> Tyrosine(c) + Isoleucine(s)	4.81e-05	89.06	4.93e-05	88.24	-0.82	-0.920728	0	1445	0	1356	0	-
1635	r1635	Cysteine(s) + Leucine(c) <=> Cysteine(c) + Leucine(s)	4.87e-05	88.35	4.9e-05	88.53	0.18	0.203735	0	1425	0	1369	0	-
1636	r1636	Cysteine(s) + Proline(c) <=> Cysteine(c) + Proline(s)	5.1e-05	84.72	5.14e-05	85.54	0.82	0.967894	0	1296	0	1269	0	-
1637	r1637	Cysteine(s) + Asparagine(c) <=> Cysteine(c) + Asparagine(s)	4.87e-05	88.4	5e-05	87.51	-0.89	-1.00679	0	1423	0	1334	0	-
1638	r1638	Cysteine(s) + Valine(c) <=> Cysteine(c) + Valine(s)	5.06e-05	85.7	5.36e-05	82.55	-3.15	-3.67561	0	1329	0	1168	0	-
1639	r1639	Cysteine(s) + Threonine(c) <=> Cysteine(c) + Threonine(s)	5.07e-05	85.43	4.99e-05	87.59	2.16	2.52839	0	1318	0	1338	0	-
1640	r1640	Cysteine(s) + Homoserine(c) <=> Cysteine(c) + Homoserine(s)	4.71e-05	90.34	4.75e-05	90.39	0.05	0.0553465	0	1482	0	1420	0	-
1641	r1641	Cysteine(s) + Isoleucine(c) <=> Cysteine(c) + Isoleucine(s)	4.8e-05	89.13	4.93e-05	88.11	-1.02	-1.1444	0	1449	0	1357	0	-
1642	r1642	Leucine(s) + Proline(c) <=> Leucine(c) + Proline(s)	5.36e-05	82.18	5.42e-05	82.02	-0.16	-0.194695	0	1211	0	1147	0	-
1643	r1643	Leucine(s) + Asparagine(c) <=> Leucine(c) + Asparagine(s)	5.13e-05	84.28	5.28e-05	83.41	-0.87	-1.03227	0	1285	0	1193	0	-
1644	r1644	Leucine(s) + Valine(c) <=> Leucine(c) + Valine(s)	5.32e-05	82.62	5.64e-05	80	-2.62	-3.17115	0	1230	0	1083	0	-
1645	r1645	Leucine(s) + Threonine(c) <=> Leucine(c) + Threonine(s)	5.33e-05	82.52	5.27e-05	83.44	0.92	1.11488	0	1226	0	1197	0	-
1646	r1646	Leucine(s) + Homoserine(c) <=> Leucine(c) + Homoserine(s)	4.97e-05	87.24	5.03e-05	86.9	-0.34	-0.389729	0	1382	0	1320	0	-
1647	r1647	Leucine(s) + Isoleucine(c) <=> Leucine(c) + Isoleucine(s)	5.06e-05	85.67	5.21e-05	84.17	-1.5	-1.7509	0	1330	0	1224	1.13122	-
1648	r1648	Proline(s) + Asparagine(c) <=> Proline(c) + Asparagine(s)	4.85e-05	88.66	5.01e-05	87.38	-1.28	-1.44372	0	1431	0	1331	0	-
1649	r1649	Proline(s) + Valine(c) <=> Proline(c) + Valine(s)	5.04e-05	86.17	5.37e-05	82.49	-3.68	-4.27063	0	1342	0	1165	0	-
1650	r1650	Proline(s) + Threonine(c) <=> Proline(c) + Threonine(s)	5.04e-05	86.06	5e-05	87.48	1.42	1.65001	0	1346	0	1332	0	-
1651	r1651	Proline(s) + Homoserine(c) <=> Proline(c) + Homoserine(s)	4.68e-05	90.68	4.75e-05	90.34	-0.34	-0.374945	0	1496	0	1422	0	-
1652	r1652	Proline(s) + Isoleucine(c) <=> Proline(c) + Isoleucine(s)	4.78e-05	89.42	4.94e-05	88.03	-1.39	-1.55446	0	1453	0	1352	0	-
1653	r1653	Asparagine(s) + Valine(c) <=> Asparagine(c) + Valine(s)	4.97e-05	87.14	5.3e-05	83.18	-3.96	-4.54441	0	1386	0	1187	0	-
1654	r1654	Asparagine(s) + Threonine(c) <=> Asparagine(c) + Threonine(s)	4.98e-05	87.03	4.93e-05	88.14	1.11	1.27542	0	1378	0	1353	0	-
1655	r1655	Asparagine(s) + Homoserine(c) <=> Asparagine(c) + Homoserine(s)	4.62e-05	91.1	4.68e-05	90.81	-0.29	-0.318332	0	1509	0	1438	0	-
1656	r1656	Asparagine(s) + Isoleucine(c) <=> Asparagine(c) + Isoleucine(s)	4.71e-05	90.21	4.87e-05	88.95	-1.26	-1.39674	0	1487	0	1378	0	-
1657	r1657	Valine(s) + Threonine(c) <=> Valine(c) + Threonine(s)	6.23e-05	76.93	7.79e-05	64.88	-12.05	-15.6636	0	1056	0	621	0	-
1658	r1658	Valine(s) + Homoserine(c) <=> Valine(c) + Homoserine(s)	5.87e-05	78.98	7.54e-05	65.7	-13.28	-16.8144	0	1115	0	635	0	-
1659	r1659	Valine(s) + Isoleucine(c) <=> Valine(c) + Isoleucine(s)	5.96e-05	78.66	7.72e-05	65.2	-13.46	-17.1116	0	1103	0	626	0	-
1660	r1660	Threonine(s) + Homoserine(c) <=> Threonine(c) + Homoserine(s)	5.88e-05	78.9	5.13e-05	85.67	6.77	8.58048	0	1112	0	1273	0	-
1661	r1661	Threonine(s) + Isoleucine(c) <=> Threonine(c) + Isoleucine(s)	5.97e-05	78.64	5.32e-05	82.86	4.22	5.36623	0	1102	0	1174	-0.989819	-
1662	r1662	Homoserine(s) + Isoleucine(c) <=> Homoserine(c) + Isoleucine(s)	4.46e-05	93.62	4.57e-05	91.65	-1.97	-2.10425	0	1575	0	1459	0	-
1663	r1663	Lysine(s) + Arginine(c) <=> Lysine(c) + Arginine(s)	5.33e-05	82.49	5.82e-05	78.58	-3.91	-4.73997	0	1227	0	1037	0	-
1664	r1664	Lysine(s) + Ornithine(c) <=> Lysine(c) + Ornithine(s)	0.000115	54.3	0.000102	57.64	3.34	6.15101	0	506	0	495	0.113122	-
1665	r1665	Lysine(s) + Histidine(c) <=> Lysine(c) + Histidine(s)	5.62e-05	80.16	6.34e-05	72.65	-7.51	-9.36876	0	1154	0	837	0.00861883	-
1666	r1666	Lysine(s) + Citrulline(c) <=> Lysine(c) + Citrulline(s)	0.0001	58.03	9.22e-05	60.45	2.42	4.17026	0	573	0	543	0.170581	-
1667	r1667	Arginine(s) + Ornithine(c) <=> Arginine(c) + Ornithine(s)	0.000114	54.67	9.62e-05	59.03	4.36	7.97512	0	508	0	523	0	-
1668	r1668	Arginine(s) + Histidine(c) <=> Arginine(c) + Histidine(s)	5.48e-05	81.21	5.8e-05	78.79	-2.42	-2.97993	0	1187	0	1042	0.0377074	-
1669	r1669	Arginine(s) + Citrulline(c) <=> Arginine(c) + Citrulline(s)	9.87e-05	58.43	8.67e-05	62.6	4.17	7.13674	0	584	0	572	0	-
1670	r1670	Ornithine(s) + Histidine(c) <=> Ornithine(c) + Histidine(s)	5.6e-05	80.5	5.69e-05	79.53	-0.97	-1.20497	0	1163	0	1067	0.263952	-
1671	r1671	Histidine(s) + Citrulline(c) <=> Histidine(c) + Citrulline(s)	0.000104	57.43	9.64e-05	58.95	1.52	2.6467	0	561	0	520	-0.0897795	-
1672	r1672	Glycine(s) + Alanine(c) + Na+(s) -> Glycine(c) + Alanine(s) + Na+(c)	7.39e-05	67.9	6.63e-05	69.48	1.58	2.32695	0	764	0	723	0	-
1673	r1673	Glycine(s) + Glutamine(c) + Na+(s) -> Glycine(c) + Glutamine(s) + Na+(c)	7.17e-05	69.08	6.57e-05	70.13	1.05	1.51998	0	804	0	748	0	-
1674	r1674	Glycine(s) + Serine(c) + Na+(s) -> Glycine(c) + Serine(s) + Na+(c)	7e-05	70.31	6.59e-05	69.95	-0.36	-0.512018	0	843	0	743	-0.848416	-
1675	r1675	Glycine(s) + Methionine(c) + Na+(s) -> Glycine(c) + Methionine(s) + Na+(c)	7.7e-05	66.77	6.95e-05	67.82	1.05	1.57256	0	735	0	684	0	-
1676	r1676	Glycine(s) + Tryptophan(c) + Na+(s) -> Glycine(c) + Tryptophan(s) + Na+(c)	7.1e-05	69.74	6.72e-05	69.21	-0.53	-0.759966	0	827	0	715	0	-
1677	r1677	Glycine(s) + Phenylalanine(c) + Na+(s) -> Glycine(c) + Phenylalanine(s) + Na+(c)	7.08e-05	69.79	6.56e-05	70.21	0.42	0.601805	0	831	0	763	0	-
1678	r1678	Glycine(s) + Tyrosine(c) + Na+(s) -> Glycine(c) + Tyrosine(s) + Na+(c)	7.14e-05	69.48	6.59e-05	69.92	0.44	0.633276	0	816	0	742	0	-
1679	r1679	Glycine(s) + Cysteine(c) + Na+(s) -> Glycine(c) + Cysteine(s) + Na+(c)	7.53e-05	67.4	6.58e-05	70.03	2.63	3.90208	0	747	0	744	0	-
1680	r1680	Glycine(s) + Leucine(c) + Na+(s) -> Glycine(c) + Leucine(s) + Na+(c)	6.92e-05	71.36	6.34e-05	72.62	1.26	1.7657	0	865	0	835	0	-
1681	r1681	Glycine(s) + Proline(c) + Na+(s) -> Glycine(c) + Proline(s) + Na+(c)	7.15e-05	69.37	6.58e-05	70	0.63	0.908174	0	812	0	745	0	-
1682	r1682	Glycine(s) + Asparagine(c) + Na+(s) -> Glycine(c) + Asparagine(s) + Na+(c)	6.92e-05	71.42	6.44e-05	71.44	0.02	0.0280034	0	863	0	796	0	-
1683	r1683	Glycine(s) + Valine(c) + Na+(s) -> Glycine(c) + Valine(s) + Na+(c)	7.11e-05	69.69	6.8e-05	68.29	-1.4	-2.0089	0	825	0	698	0	-
1684	r1684	Glycine(s) + Threonine(c) + Na+(s) -> Glycine(c) + Threonine(s) + Na+(c)	7.12e-05	69.61	6.44e-05	71.52	1.91	2.74386	0	822	0	795	0	-
1685	r1685	Glycine(s) + Homoserine(c) + Na+(s) -> Glycine(c) + Homoserine(s) + Na+(c)	6.76e-05	73.65	6.19e-05	75.04	1.39	1.8873	0	945	0	917	0	-
1686	r1686	Glycine(s) + Isoleucine(c) + Na+(s) -> Glycine(c) + Isoleucine(s) + Na+(c)	6.85e-05	72.57	6.37e-05	72.05	-0.52	-0.71655	0	904	0	817	0	-
1687	r1687	Glycine(c) + Alanine(s) + Na+(s) -> Glycine(s) + Alanine(c) + Na+(c)	6.9e-05	71.78	6.46e-05	71.23	-0.55	-0.76623	0	874	0	790	0	-
1688	r1688	Alanine(s) + Glutamine(c) + Na+(s) -> Alanine(c) + Glutamine(s) + Na+(c)	6.94e-05	70.84	6.33e-05	72.7	1.86	2.62564	0	856	0	838	0	-
1689	r1689	Alanine(s) + Serine(c) + Na+(s) -> Alanine(c) + Serine(s) + Na+(c)	6.77e-05	73.46	6.36e-05	72.44	-1.02	-1.38851	0	938	0	827	0	-
1690	r1690	Alanine(s) + Methionine(c) + Na+(s) -> Alanine(c) + Methionine(s) + Na+(c)	7.47e-05	67.66	6.72e-05	69.19	1.53	2.26131	0	753	0	714	0	-
1691	r1691	Alanine(s) + Tryptophan(c) + Na+(s) -> Alanine(c) + Tryptophan(s) + Na+(c)	6.87e-05	72.28	6.48e-05	71.02	-1.26	-1.74322	0	895	0	780	0	-
1692	r1692	Alanine(s) + Phenylalanine(c) + Na+(s) -> Alanine(c) + Phenylalanine(s) + Na+(c)	6.85e-05	72.55	6.33e-05	72.76	0.21	0.289456	0	905	0	840	0	-
1693	r1693	Alanine(s) + Tyrosine(c) + Na+(s) -> Alanine(c) + Tyrosine(s) + Na+(c)	6.91e-05	71.6	6.36e-05	72.36	0.76	1.06145	0	869	0	825	0	-
1694	r1694	Alanine(s) + Cysteine(c) + Na+(s) -> Alanine(c) + Cysteine(s) + Na+(c)	7.3e-05	68.29	6.34e-05	72.6	4.31	6.31132	0	776	0	834	0	-
1695	r1695	Alanine(s) + Leucine(c) + Na+(s) -> Alanine(c) + Leucine(s) + Na+(c)	6.69e-05	74.23	6.11e-05	75.88	1.65	2.22282	0	970	0	948	0.0135914	-
1696	r1696	Alanine(s) + Proline(c) + Na+(s) -> Alanine(c) + Proline(s) + Na+(c)	6.92e-05	71.47	6.35e-05	72.49	1.02	1.42717	0	861	0	829	0	-
1697	r1697	Alanine(s) + Asparagine(c) + Na+(s) -> Alanine(c) + Asparagine(s) + Na+(c)	6.69e-05	74.28	6.21e-05	74.83	0.55	0.740442	0	968	0	911	0	-
1698	r1698	Alanine(s) + Valine(c) + Na+(s) -> Alanine(c) + Valine(s) + Na+(c)	6.88e-05	72.13	6.57e-05	70.1	-2.03	-2.81436	0	889	0	749	0	-
1699	r1699	Alanine(s) + Threonine(c) + Na+(s) -> Alanine(c) + Threonine(s) + Na+(c)	6.89e-05	71.94	6.2e-05	74.93	2.99	4.15624	0	883	0	914	0	-
1700	r1700	Alanine(s) + Homoserine(c) + Na+(s) -> Alanine(c) + Homoserine(s) + Na+(c)	6.53e-05	75.41	5.96e-05	77.35	1.94	2.5726	0	1009	0	995	0	-
1701	r1701	Alanine(s) + Isoleucine(c) + Na+(s) -> Alanine(c) + Isoleucine(s) + Na+(c)	6.62e-05	74.8	6.14e-05	75.38	0.58	0.775401	0	987	0	934	0	-
1702	r1702	Glycine(c) + Glutamine(s) + Na+(s) -> Glycine(s) + Glutamine(c) + Na+(c)	6.91e-05	71.55	6.39e-05	71.92	0.37	0.517121	0	871	0	810	0	-
1703	r1703	Alanine(c) + Glutamine(s) + Na+(s) -> Alanine(s) + Glutamine(c) + Na+(c)	7.17e-05	69	6.32e-05	72.78	3.78	5.47826	0	807	0	841	-0.377074	-
1704	r1704	Glutamine(s) + Serine(c) + Na+(s) -> Glutamine(c) + Serine(s) + Na+(c)	6.78e-05	73.28	6.28e-05	73.2	-0.08	-0.10917	0	933	0	855	0	-
1705	r1705	Glutamine(s) + Methionine(c) + Na+(s) -> Glutamine(c) + Methionine(s) + Na+(c)	7.49e-05	67.51	6.64e-05	69.37	1.86	2.75515	0	748	0	720	0	-
1706	r1706	Glutamine(s) + Tryptophan(c) + Na+(s) -> Glutamine(c) + Tryptophan(s) + Na+(c)	6.88e-05	72.15	6.41e-05	71.76	-0.39	-0.540541	0	888	0	805	0	-
1707	r1707	Glutamine(s) + Phenylalanine(c) + Na+(s) -> Glutamine(c) + Phenylalanine(s) + Na+(c)	6.87e-05	72.34	6.26e-05	73.7	1.36	1.88001	0	893	0	867	0	-
1708	r1708	Glutamine(s) + Tyrosine(c) + Na+(s) -> Glutamine(c) + Tyrosine(s) + Na+(c)	6.92e-05	71.39	6.28e-05	73.18	1.79	2.50735	0	864	0	854	0	-
1709	r1709	Glutamine(s) + Cysteine(c) + Na+(s) -> Glutamine(c) + Cysteine(s) + Na+(c)	7.31e-05	68.22	6.27e-05	73.41	5.19	7.60774	0	775	0	857	0	-
1710	r1710	Glutamine(s) + Leucine(c) + Na+(s) -> Glutamine(c) + Leucine(s) + Na+(c)	6.71e-05	74.04	6.03e-05	76.77	2.73	3.6872	0	958	0	972	0	-
1711	r1711	Glutamine(s) + Proline(c) + Na+(s) -> Glutamine(c) + Proline(s) + Na+(c)	6.93e-05	70.87	6.27e-05	73.31	2.44	3.44292	0	859	0	860	0	-
1712	r1712	Glutamine(s) + Asparagine(c) + Na+(s) -> Glutamine(c) + Asparagine(s) + Na+(c)	6.7e-05	74.07	6.13e-05	75.49	1.42	1.91711	0	965	0	938	0	-
1713	r1713	Glutamine(s) + Valine(c) + Na+(s) -> Glutamine(c) + Valine(s) + Na+(c)	6.89e-05	71.84	6.49e-05	70.89	-0.95	-1.32238	0	887	0	779	0	-
1714	r1714	Glutamine(s) + Threonine(c) + Na+(s) -> Glutamine(c) + Threonine(s) + Na+(c)	6.9e-05	71.71	6.13e-05	75.54	3.83	5.34096	0	877	0	935	0.212104	-
1715	r1715	Glutamine(s) + Homoserine(c) + Na+(s) -> Glutamine(c) + Homoserine(s) + Na+(c)	6.54e-05	75.17	5.88e-05	77.85	2.68	3.56525	0	1005	0	1011	0	-
1716	r1716	Glutamine(s) + Isoleucine(c) + Na+(s) -> Glutamine(c) + Isoleucine(s) + Na+(c)	6.63e-05	74.67	6.07e-05	76.59	1.92	2.57131	0	986	0	966	0	-
1717	r1717	Glycine(c) + Serine(s) + Na+(s) -> Glycine(s) + Serine(c) + Na+(c)	6.9e-05	71.68	6.52e-05	70.68	-1	-1.39509	0	878	0	770	2.54525	-
1718	r1718	Alanine(c) + Serine(s) + Na+(s) -> Alanine(s) + Serine(c) + Na+(c)	7.17e-05	69.16	6.46e-05	71.29	2.13	3.07981	0	801	0	788	0	-
1719	r1719	Glutamine(c) + Serine(s) + Na+(s) -> Glutamine(s) + Serine(c) + Na+(c)	6.95e-05	70.73	6.4e-05	71.86	1.13	1.59762	0	853	0	809	0	-
1720	r1720	Serine(s) + Methionine(c) + Na+(s) -> Serine(c) + Methionine(s) + Na+(c)	7.48e-05	67.61	6.78e-05	68.82	1.21	1.78968	0	749	0	700	0	-
1721	r1721	Serine(s) + Tryptophan(c) + Na+(s) -> Serine(c) + Tryptophan(s) + Na+(c)	6.87e-05	72.23	6.54e-05	70.63	-1.6	-2.21515	0	897	0	766	0	-
1722	r1722	Serine(s) + Phenylalanine(c) + Na+(s) -> Serine(c) + Phenylalanine(s) + Na+(c)	6.86e-05	72.44	6.39e-05	71.89	-0.55	-0.759249	0	900	0	811	0	-
1723	r1723	Serine(s) + Tyrosine(c) + Na+(s) -> Serine(c) + Tyrosine(s) + Na+(c)	6.91e-05	71.52	6.42e-05	71.57	0.05	0.0699105	0	872	0	800	0	-
1724	r1724	Serine(s) + Cysteine(c) + Na+(s) -> Serine(c) + Cysteine(s) + Na+(c)	7.31e-05	68.27	6.41e-05	71.78	3.51	5.14135	0	773	0	803	0	-
1725	r1725	Serine(s) + Leucine(c) + Na+(s) -> Serine(c) + Leucine(s) + Na+(c)	6.7e-05	74.12	6.17e-05	75.17	1.05	1.41662	0	963	0	923	0	-
1726	r1726	Serine(s) + Proline(c) + Na+(s) -> Serine(c) + Proline(s) + Na+(c)	6.92e-05	71.34	6.41e-05	71.68	0.34	0.476591	0	866	0	804	0	-
1727	r1727	Serine(s) + Asparagine(c) + Na+(s) -> Serine(c) + Asparagine(s) + Na+(c)	6.7e-05	74.17	6.27e-05	73.39	-0.78	-1.05164	0	961	0	863	0	-
1728	r1728	Serine(s) + Valine(c) + Na+(s) -> Serine(c) + Valine(s) + Na+(c)	6.89e-05	71.99	6.63e-05	69.45	-2.54	-3.52827	0	881	0	724	0	-
1729	r1729	Serine(s) + Threonine(c) + Na+(s) -> Serine(c) + Threonine(s) + Na+(c)	6.89e-05	71.86	6.27e-05	73.49	1.63	2.2683	0	886	0	861	0	-
1730	r1730	Serine(s) + Homoserine(c) + Na+(s) -> Serine(c) + Homoserine(s) + Na+(c)	6.53e-05	75.3	6.02e-05	76.88	1.58	2.09827	0	1013	0	978	0	-
1731	r1731	Serine(s) + Isoleucine(c) + Na+(s) -> Serine(c) + Isoleucine(s) + Na+(c)	6.63e-05	74.72	6.2e-05	74.96	0.24	0.321199	0	984	0	916	0	-
1732	r1732	Glycine(c) + Methionine(s) + Na+(s) -> Glycine(s) + Methionine(c) + Na+(c)	8.04e-05	64.83	6.36e-05	72.34	7.51	11.5841	0	680	0	821	0	-
1733	r1733	Alanine(c) + Methionine(s) + Na+(s) -> Alanine(s) + Methionine(c) + Na+(c)	8.31e-05	63.33	6.29e-05	72.97	9.64	15.2219	0	645	0	846	0	-
1734	r1734	Glutamine(c) + Methionine(s) + Na+(s) -> Glutamine(s) + Methionine(c) + Na+(c)	8.09e-05	64.46	6.23e-05	74.3	9.84	15.2653	0	664	0	888	0	-
1735	r1735	Serine(c) + Methionine(s) + Na+(s) -> Serine(s) + Methionine(c) + Na+(c)	7.91e-05	65.91	6.25e-05	73.73	7.82	11.8647	0	716	0	872	0	-
1736	r1736	Methionine(s) + Tryptophan(c) + Na+(s) -> Methionine(c) + Tryptophan(s) + Na+(c)	8.01e-05	65.04	6.38e-05	71.99	6.95	10.6857	0	700	0	812	0	-
1737	r1737	Methionine(s) + Phenylalanine(c) + Na+(s) -> Methionine(c) + Phenylalanine(s) + Na+(c)	8e-05	65.43	6.23e-05	74.38	8.95	13.6787	0	702	0	889	0	-
1738	r1738	Methionine(s) + Tyrosine(c) + Na+(s) -> Methionine(c) + Tyrosine(s) + Na+(c)	8.05e-05	64.78	6.26e-05	73.67	8.89	13.7234	0	677	0	865	0	-
1739	r1739	Methionine(s) + Cysteine(c) + Na+(s) -> Methionine(c) + Cysteine(s) + Na+(c)	8.45e-05	62.55	6.24e-05	73.99	11.44	18.2894	0	636	0	878	1.11022e-16	-
1740	r1740	Methionine(s) + Leucine(c) + Na+(s) -> Methionine(c) + Leucine(s) + Na+(c)	7.84e-05	66.25	6.01e-05	77.06	10.81	16.317	0	723	0	980	0	-
1741	r1741	Methionine(s) + Proline(c) + Na+(s) -> Methionine(c) + Proline(s) + Na+(c)	8.06e-05	64.7	6.25e-05	73.83	9.13	14.1113	0	674	0	871	0	-
1742	r1742	Methionine(s) + Asparagine(c) + Na+(s) -> Methionine(c) + Asparagine(s) + Na+(c)	7.84e-05	66.27	6.11e-05	75.96	9.69	14.622	0	722	0	941	0	-
1743	r1743	Methionine(s) + Valine(c) + Na+(s) -> Methionine(c) + Valine(s) + Na+(c)	8.03e-05	64.93	6.47e-05	71.21	6.28	9.67195	0	683	0	782	0	-
1744	r1744	Methionine(s) + Threonine(c) + Na+(s) -> Methionine(c) + Threonine(s) + Na+(c)	8.03e-05	64.88	6.1e-05	76.04	11.16	17.201	0	685	0	952	0.895551	-
1745	r1745	Methionine(s) + Homoserine(c) + Na+(s) -> Methionine(c) + Homoserine(s) + Na+(c)	7.67e-05	66.98	5.85e-05	78.22	11.24	16.7811	0	741	0	1024	0	-
1746	r1746	Methionine(s) + Isoleucine(c) + Na+(s) -> Methionine(c) + Isoleucine(s) + Na+(c)	7.77e-05	66.56	6.04e-05	76.72	10.16	15.2644	0	728	0	968	0	-
1747	r1747	Glycine(c) + Tryptophan(s) + Na+(s) -> Glycine(s) + Tryptophan(c) + Na+(c)	6.84e-05	72.62	6.37e-05	72.23	-0.39	-0.537042	0	909	0	818	0	-
1748	r1748	Alanine(c) + Tryptophan(s) + Na+(s) -> Alanine(s) + Tryptophan(c) + Na+(c)	7.11e-05	69.71	6.3e-05	72.86	3.15	4.51872	0	824	0	843	0	-
1749	r1749	Glutamine(c) + Tryptophan(s) + Na+(s) -> Glutamine(s) + Tryptophan(c) + Na+(c)	6.89e-05	72.02	6.24e-05	74.12	2.1	2.91586	0	880	0	882	0	-
1750	r1750	Serine(c) + Tryptophan(s) + Na+(s) -> Serine(s) + Tryptophan(c) + Na+(c)	6.71e-05	73.99	6.26e-05	73.62	-0.37	-0.500068	0	960	0	870	0	-
1751	r1751	Methionine(c) + Tryptophan(s) + Na+(s) -> Methionine(s) + Tryptophan(c) + Na+(c)	7.42e-05	67.8	6.62e-05	69.55	1.75	2.58112	0	759	0	728	0	-
1752	r1752	Tryptophan(s) + Phenylalanine(c) + Na+(s) -> Tryptophan(c) + Phenylalanine(s) + Na+(c)	6.8e-05	73.04	6.23e-05	74.2	1.16	1.58817	0	925	0	893	0.155388	-
1753	r1753	Tryptophan(s) + Tyrosine(c) + Na+(s) -> Tryptophan(c) + Tyrosine(s) + Na+(c)	6.85e-05	72.49	6.26e-05	73.54	1.05	1.44848	0	907	0	868	0	-
1754	r1754	Tryptophan(s) + Cysteine(c) + Na+(s) -> Tryptophan(c) + Cysteine(s) + Na+(c)	7.25e-05	68.53	6.25e-05	73.86	5.33	7.77762	0	783	0	873	0	-
1755	r1755	Tryptophan(s) + Leucine(c) + Na+(s) -> Tryptophan(c) + Leucine(s) + Na+(c)	6.64e-05	74.59	6.01e-05	77.01	2.42	3.2444	0	980	0	982	0.0170451	-
1756	r1756	Tryptophan(s) + Proline(c) + Na+(s) -> Tryptophan(c) + Proline(s) + Na+(c)	6.86e-05	72.36	6.25e-05	73.75	1.39	1.92095	0	903	0	875	0	-
1757	r1757	Tryptophan(s) + Asparagine(c) + Na+(s) -> Tryptophan(c) + Asparagine(s) + Na+(c)	6.64e-05	74.62	6.11e-05	75.77	1.15	1.54114	0	979	0	949	0	-
1758	r1758	Tryptophan(s) + Valine(c) + Na+(s) -> Tryptophan(c) + Valine(s) + Na+(c)	6.83e-05	72.76	6.47e-05	71.08	-1.68	-2.30896	0	912	0	784	0	-
1759	r1759	Tryptophan(s) + Threonine(c) + Na+(s) -> Tryptophan(c) + Threonine(s) + Na+(c)	6.83e-05	72.65	6.11e-05	75.91	3.26	4.48727	0	916	0	942	0	-
1760	r1760	Tryptophan(s) + Homoserine(c) + Na+(s) -> Tryptophan(c) + Homoserine(s) + Na+(c)	6.47e-05	75.72	5.86e-05	78.11	2.39	3.15637	0	1024	0	1019	0	-
1761	r1761	Tryptophan(s) + Isoleucine(c) + Na+(s) -> Tryptophan(c) + Isoleucine(s) + Na+(c)	6.57e-05	74.99	6.04e-05	76.67	1.68	2.2403	0	994	0	970	0	-
1762	r1762	Glycine(c) + Phenylalanine(s) + Na+(s) -> Glycine(s) + Phenylalanine(c) + Na+(c)	7.16e-05	69.21	7.08e-05	67.17	-2.04	-2.94755	0	811	0	666	0	-
1763	r1763	Alanine(c) + Phenylalanine(s) + Na+(s) -> Alanine(s) + Phenylalanine(c) + Na+(c)	7.43e-05	67.74	7.02e-05	67.38	-0.36	-0.531444	0	756	0	669	0.141551	-
1764	r1764	Glutamine(c) + Phenylalanine(s) + Na+(s) -> Glutamine(s) + Phenylalanine(c) + Na+(c)	7.21e-05	68.64	6.95e-05	67.8	-0.84	-1.22378	0	787	0	685	0	-
1765	r1765	Serine(c) + Phenylalanine(s) + Na+(s) -> Serine(s) + Phenylalanine(c) + Na+(c)	7.04e-05	70.03	6.98e-05	67.66	-2.37	-3.38426	0	833	0	679	-0.019846	-
1766	r1766	Methionine(c) + Phenylalanine(s) + Na+(s) -> Methionine(s) + Phenylalanine(c) + Na+(c)	7.74e-05	66.64	7.34e-05	66.33	-0.31	-0.465186	0	731	0	650	0	-
1767	r1767	Tryptophan(c) + Phenylalanine(s) + Na+(s) -> Tryptophan(s) + Phenylalanine(c) + Na+(c)	7.13e-05	69.53	7.1e-05	67.14	-2.39	-3.43737	0	821	0	665	-0.019222	-
1768	r1768	Phenylalanine(s) + Tyrosine(c) + Na+(s) -> Phenylalanine(c) + Tyrosine(s) + Na+(c)	7.18e-05	68.98	6.98e-05	67.64	-1.34	-1.94259	0	791	0	678	0	-
1769	r1769	Phenylalanine(s) + Cysteine(c) + Na+(s) -> Phenylalanine(c) + Cysteine(s) + Na+(c)	7.57e-05	67.3	6.96e-05	67.77	0.47	0.698366	0	744	0	683	0	-
1770	r1770	Phenylalanine(s) + Leucine(c) + Na+(s) -> Phenylalanine(c) + Leucine(s) + Na+(c)	6.96e-05	70.55	6.73e-05	69.08	-1.47	-2.08363	0	851	0	713	0.0271027	-
1771	r1771	Phenylalanine(s) + Proline(c) + Na+(s) -> Phenylalanine(c) + Proline(s) + Na+(c)	7.18e-05	68.74	6.97e-05	67.72	-1.02	-1.48385	0	800	0	680	0	-
1772	r1772	Phenylalanine(s) + Asparagine(c) + Na+(s) -> Phenylalanine(c) + Asparagine(s) + Na+(c)	6.96e-05	70.58	6.83e-05	68.16	-2.42	-3.42873	0	850	0	694	0	-
1773	r1773	Phenylalanine(s) + Valine(c) + Na+(s) -> Phenylalanine(c) + Valine(s) + Na+(c)	7.15e-05	69.34	7.19e-05	66.72	-2.62	-3.77848	0	813	0	657	0	-
1774	r1774	Phenylalanine(s) + Threonine(c) + Na+(s) -> Phenylalanine(c) + Threonine(s) + Na+(c)	7.16e-05	69.29	6.82e-05	68.19	-1.1	-1.58753	0	808	0	695	0	-
1775	r1775	Phenylalanine(s) + Homoserine(c) + Na+(s) -> Phenylalanine(c) + Homoserine(s) + Na+(c)	6.8e-05	73.1	6.58e-05	70.05	-3.05	-4.17237	0	923	0	747	0	-
1776	r1776	Phenylalanine(s) + Isoleucine(c) + Na+(s) -> Phenylalanine(c) + Isoleucine(s) + Na+(c)	6.89e-05	71.97	6.76e-05	68.95	-3.02	-4.19619	0	882	0	707	0	-
1777	r1777	Glycine(c) + Tyrosine(s) + Na+(s) -> Glycine(s) + Tyrosine(c) + Na+(c)	6.9e-05	71.65	6.33e-05	72.73	1.08	1.50733	0	879	0	839	0	-
1778	r1778	Alanine(c) + Tyrosine(s) + Na+(s) -> Alanine(s) + Tyrosine(c) + Na+(c)	7.17e-05	69.13	6.27e-05	73.44	4.31	6.23463	0	802	0	858	0	-
1779	r1779	Glutamine(c) + Tyrosine(s) + Na+(s) -> Glutamine(s) + Tyrosine(c) + Na+(c)	6.95e-05	70.71	6.21e-05	74.88	4.17	5.89733	0	854	0	908	0	-
1780	r1780	Serine(c) + Tyrosine(s) + Na+(s) -> Serine(s) + Tyrosine(c) + Na+(c)	6.78e-05	73.31	6.23e-05	74.44	1.13	1.5414	0	932	0	894	0	-
1781	r1781	Methionine(c) + Tyrosine(s) + Na+(s) -> Methionine(s) + Tyrosine(c) + Na+(c)	7.48e-05	67.56	6.59e-05	69.97	2.41	3.5672	0	751	0	740	0	-
1782	r1782	Tryptophan(c) + Tyrosine(s) + Na+(s) -> Tryptophan(s) + Tyrosine(c) + Na+(c)	6.87e-05	72.18	6.35e-05	72.47	0.29	0.401773	0	899	0	831	0	-
1783	r1783	Phenylalanine(c) + Tyrosine(s) + Na+(s) -> Phenylalanine(s) + Tyrosine(c) + Na+(c)	6.86e-05	72.39	6.2e-05	74.99	2.6	3.59166	0	902	0	915	0	-
1784	r1784	Tyrosine(s) + Cysteine(c) + Na+(s) -> Tyrosine(c) + Cysteine(s) + Na+(c)	7.31e-05	68.24	6.22e-05	74.7	6.46	9.46659	0	774	0	902	0	-
1785	r1785	Tyrosine(s) + Leucine(c) + Na+(s) -> Tyrosine(c) + Leucine(s) + Na+(c)	6.7e-05	74.09	5.98e-05	77.32	3.23	4.35956	0	964	0	992	0	-
1786	r1786	Tyrosine(s) + Proline(c) + Na+(s) -> Tyrosine(c) + Proline(s) + Na+(c)	6.92e-05	70.89	6.22e-05	74.57	3.68	5.19114	0	867	0	904	0	-
1787	r1787	Tyrosine(s) + Asparagine(c) + Na+(s) -> Tyrosine(c) + Asparagine(s) + Na+(c)	6.7e-05	74.15	6.08e-05	76.54	2.39	3.2232	0	962	0	964	0	-
1788	r1788	Tyrosine(s) + Valine(c) + Na+(s) -> Tyrosine(c) + Valine(s) + Na+(c)	6.89e-05	71.92	6.44e-05	71.47	-0.45	-0.625695	0	884	0	797	0	-
1789	r1789	Tyrosine(s) + Threonine(c) + Na+(s) -> Tyrosine(c) + Threonine(s) + Na+(c)	6.9e-05	71.81	6.08e-05	76.56	4.75	6.61468	0	873	0	962	0	-
1790	r1790	Tyrosine(s) + Homoserine(c) + Na+(s) -> Tyrosine(c) + Homoserine(s) + Na+(c)	6.54e-05	75.28	5.83e-05	78.56	3.28	4.35707	0	1001	0	1032	0	-
1791	r1791	Tyrosine(s) + Isoleucine(c) + Na+(s) -> Tyrosine(c) + Isoleucine(s) + Na+(c)	6.63e-05	74.7	6.01e-05	77.03	2.33	3.11914	0	985	0	983	0	-
1792	r1792	Glycine(c) + Cysteine(s) + Na+(s) -> Glycine(s) + Cysteine(c) + Na+(c)	6.9e-05	71.76	6.34e-05	72.68	0.92	1.28205	0	875	0	836	0	-
1793	r1793	Alanine(c) + Cysteine(s) + Na+(s) -> Alanine(s) + Cysteine(c) + Na+(c)	7.16e-05	69.24	6.27e-05	73.36	4.12	5.95032	0	810	0	859	0	-
1794	r1794	Glutamine(c) + Cysteine(s) + Na+(s) -> Glutamine(s) + Cysteine(c) + Na+(c)	6.94e-05	70.79	6.21e-05	74.78	3.99	5.63639	0	858	0	909	0	-
1795	r1795	Serine(c) + Cysteine(s) + Na+(s) -> Serine(s) + Cysteine(c) + Na+(c)	6.77e-05	73.44	6.23e-05	74.28	0.84	1.14379	0	939	0	895	0	-
1796	r1796	Methionine(c) + Cysteine(s) + Na+(s) -> Methionine(s) + Cysteine(c) + Na+(c)	7.47e-05	67.64	6.59e-05	69.9	2.26	3.34122	0	754	0	741	3.33067e-16	-
1797	r1797	Tryptophan(c) + Cysteine(s) + Na+(s) -> Tryptophan(s) + Cysteine(c) + Na+(c)	6.87e-05	72.26	6.36e-05	72.41	0.15	0.207584	0	896	0	826	0	-
1798	r1798	Phenylalanine(c) + Cysteine(s) + Na+(s) -> Phenylalanine(s) + Cysteine(c) + Na+(c)	6.85e-05	72.52	6.21e-05	74.86	2.34	3.2267	0	906	0	910	0	-
1799	r1799	Tyrosine(c) + Cysteine(s) + Na+(s) -> Tyrosine(s) + Cysteine(c) + Na+(c)	6.91e-05	71.57	6.24e-05	74.17	2.6	3.63281	0	870	0	881	0	-
1800	r1800	Cysteine(s) + Leucine(c) + Na+(s) -> Cysteine(c) + Leucine(s) + Na+(c)	6.69e-05	74.2	5.99e-05	77.24	3.04	4.09704	0	971	0	986	0	-
1801	r1801	Cysteine(s) + Proline(c) + Na+(s) -> Cysteine(c) + Proline(s) + Na+(c)	6.92e-05	71.44	6.23e-05	74.51	3.07	4.29731	0	862	0	892	0	-
1802	r1802	Cysteine(s) + Asparagine(c) + Na+(s) -> Cysteine(c) + Asparagine(s) + Na+(c)	6.69e-05	74.25	6.08e-05	76.48	2.23	3.00337	0	969	0	965	0	-
1803	r1803	Cysteine(s) + Valine(c) + Na+(s) -> Cysteine(c) + Valine(s) + Na+(c)	6.88e-05	72.1	6.45e-05	71.39	-0.71	-0.984743	0	890	0	791	0	-
1804	r1804	Cysteine(s) + Threonine(c) + Na+(s) -> Cysteine(c) + Threonine(s) + Na+(c)	6.89e-05	71.89	6.08e-05	76.51	4.62	6.42648	0	885	0	963	0	-
1805	r1805	Cysteine(s) + Homoserine(c) + Na+(s) -> Cysteine(c) + Homoserine(s) + Na+(c)	6.53e-05	75.35	5.83e-05	78.45	3.1	4.11413	0	1011	0	1035	0	-
1806	r1806	Cysteine(s) + Isoleucine(c) + Na+(s) -> Cysteine(c) + Isoleucine(s) + Na+(c)	6.62e-05	74.78	6.02e-05	76.93	2.15	2.8751	0	988	0	976	0	-
1807	r1807	Glycine(c) + Leucine(s) + Na+(s) -> Glycine(s) + Leucine(c) + Na+(c)	7.16e-05	69.27	6.62e-05	69.61	0.34	0.490833	0	809	0	729	0.299969	-
1808	r1808	Alanine(c) + Leucine(s) + Na+(s) -> Alanine(s) + Leucine(c) + Na+(c)	7.42e-05	67.77	6.55e-05	70.58	2.81	4.14638	0	760	0	764	-0.268576	-
1809	r1809	Glutamine(c) + Leucine(s) + Na+(s) -> Glutamine(s) + Leucine(c) + Na+(c)	7.2e-05	68.66	6.49e-05	70.94	2.28	3.32071	0	789	0	777	0	-
1810	r1810	Serine(c) + Leucine(s) + Na+(s) -> Serine(s) + Leucine(c) + Na+(c)	7.03e-05	70.13	6.51e-05	70.76	0.63	0.898332	0	839	0	772	0	-
1811	r1811	Methionine(c) + Leucine(s) + Na+(s) -> Methionine(s) + Leucine(c) + Na+(c)	7.74e-05	66.67	6.87e-05	67.95	1.28	1.9199	0	730	0	690	0	-
1812	r1812	Tryptophan(c) + Leucine(s) + Na+(s) -> Tryptophan(s) + Leucine(c) + Na+(c)	7.13e-05	69.55	6.64e-05	69.4	-0.15	-0.215672	0	820	0	721	0.043477	-
1813	r1813	Phenylalanine(c) + Leucine(s) + Na+(s) -> Phenylalanine(s) + Leucine(c) + Na+(c)	7.11e-05	69.66	6.49e-05	71	1.34	1.92363	0	826	0	778	-0.513239	-
1814	r1814	Tyrosine(c) + Leucine(s) + Na+(s) -> Tyrosine(s) + Leucine(c) + Na+(c)	7.17e-05	69.06	6.52e-05	70.73	1.67	2.41819	0	805	0	769	0	-
1815	r1815	Cysteine(c) + Leucine(s) + Na+(s) -> Cysteine(s) + Leucine(c) + Na+(c)	7.56e-05	67.32	6.5e-05	70.81	3.49	5.18419	0	745	0	773	0	-
1816	r1816	Leucine(s) + Proline(c) + Na+(s) -> Leucine(c) + Proline(s) + Na+(c)	7.18e-05	68.92	6.51e-05	70.79	1.87	2.71329	0	793	0	771	0	-
1817	r1817	Leucine(s) + Asparagine(c) + Na+(s) -> Leucine(c) + Asparagine(s) + Na+(c)	6.95e-05	70.66	6.36e-05	72.26	1.6	2.26436	0	855	0	824	0	-
1818	r1818	Leucine(s) + Valine(c) + Na+(s) -> Leucine(c) + Valine(s) + Na+(c)	7.14e-05	69.4	6.73e-05	69.11	-0.29	-0.417867	0	819	0	712	0	-
1819	r1819	Leucine(s) + Threonine(c) + Na+(s) -> Leucine(c) + Threonine(s) + Na+(c)	7.15e-05	69.32	6.36e-05	72.31	2.99	4.31333	0	814	0	822	0	-
1820	r1820	Leucine(s) + Homoserine(c) + Na+(s) -> Leucine(c) + Homoserine(s) + Na+(c)	6.79e-05	73.18	6.11e-05	75.72	2.54	3.47089	0	929	0	945	0	-
1821	r1821	Leucine(s) + Isoleucine(c) + Na+(s) -> Leucine(c) + Isoleucine(s) + Na+(c)	6.88e-05	72.07	6.3e-05	72.91	0.84	1.16553	0	891	0	844	-0.565611	-
1822	r1822	Glycine(c) + Proline(s) + Na+(s) -> Glycine(s) + Proline(c) + Na+(c)	6.87e-05	72.2	6.35e-05	72.55	0.35	0.484765	0	898	0	830	0	-
1823	r1823	Alanine(c) + Proline(s) + Na+(s) -> Alanine(s) + Proline(c) + Na+(c)	7.14e-05	69.45	6.28e-05	73.23	3.78	5.44276	0	817	0	853	0	-
1824	r1824	Glutamine(c) + Proline(s) + Na+(s) -> Glutamine(s) + Proline(c) + Na+(c)	6.92e-05	71.5	6.22e-05	74.65	3.15	4.40559	0	860	0	903	0	-
1825	r1825	Serine(c) + Proline(s) + Na+(s) -> Serine(s) + Proline(c) + Na+(c)	6.75e-05	73.78	6.24e-05	74.04	0.26	0.352399	0	950	0	885	0	-
1826	r1826	Methionine(c) + Proline(s) + Na+(s) -> Methionine(s) + Proline(c) + Na+(c)	7.45e-05	67.69	6.6e-05	69.71	2.02	2.98419	0	755	0	734	0	-
1827	r1827	Tryptophan(c) + Proline(s) + Na+(s) -> Tryptophan(s) + Proline(c) + Na+(c)	6.84e-05	72.6	6.37e-05	72.18	-0.42	-0.578512	0	910	0	819	0	-
1828	r1828	Phenylalanine(c) + Proline(s) + Na+(s) -> Phenylalanine(s) + Proline(c) + Na+(c)	6.83e-05	72.73	6.22e-05	74.72	1.99	2.73615	0	913	0	905	0	-
1829	r1829	Tyrosine(c) + Proline(s) + Na+(s) -> Tyrosine(s) + Proline(c) + Na+(c)	6.88e-05	72.05	6.24e-05	73.94	1.89	2.62318	0	892	0	883	0	-
1830	r1830	Cysteine(c) + Proline(s) + Na+(s) -> Cysteine(s) + Proline(c) + Na+(c)	7.28e-05	68.45	6.23e-05	74.36	5.91	8.63404	0	781	0	890	0	-
1831	r1831	Leucine(c) + Proline(s) + Na+(s) -> Leucine(s) + Proline(c) + Na+(c)	6.67e-05	74.41	5.99e-05	77.17	2.76	3.70918	0	975	0	987	0	-
1832	r1832	Proline(s) + Asparagine(c) + Na+(s) -> Proline(c) + Asparagine(s) + Na+(c)	6.67e-05	74.44	6.09e-05	76.35	1.91	2.56582	0	974	0	957	0	-
1833	r1833	Proline(s) + Valine(c) + Na+(s) -> Proline(c) + Valine(s) + Na+(c)	6.86e-05	72.41	6.45e-05	71.31	-1.1	-1.51913	0	901	0	792	0	-
1834	r1834	Proline(s) + Threonine(c) + Na+(s) -> Proline(c) + Threonine(s) + Na+(c)	6.87e-05	72.31	6.09e-05	76.43	4.12	5.69769	0	894	0	956	0	-
1835	r1835	Proline(s) + Homoserine(c) + Na+(s) -> Proline(c) + Homoserine(s) + Na+(c)	6.5e-05	75.56	5.84e-05	78.35	2.79	3.69243	0	1018	0	1029	0	-
1836	r1836	Proline(s) + Isoleucine(c) + Na+(s) -> Proline(c) + Isoleucine(s) + Na+(c)	6.6e-05	74.88	6.03e-05	76.82	1.94	2.59081	0	990	0	973	0	-
1837	r1837	Glycine(c) + Asparagine(s) + Na+(s) -> Glycine(s) + Asparagine(c) + Na+(c)	6.81e-05	72.94	6.27e-05	73.33	0.39	0.534686	0	920	0	862	0	-
1838	r1838	Alanine(c) + Asparagine(s) + Na+(s) -> Alanine(s) + Asparagine(c) + Na+(c)	7.08e-05	69.84	6.21e-05	74.8	4.96	7.10195	0	829	0	907	0	-
1839	r1839	Glutamine(c) + Asparagine(s) + Na+(s) -> Glutamine(s) + Asparagine(c) + Na+(c)	6.85e-05	72.47	6.15e-05	75.33	2.86	3.94646	0	908	0	927	0	-
1840	r1840	Serine(c) + Asparagine(s) + Na+(s) -> Serine(s) + Asparagine(c) + Na+(c)	6.68e-05	74.36	6.17e-05	75.2	0.84	1.12964	0	973	0	924	0	-
1841	r1841	Methionine(c) + Asparagine(s) + Na+(s) -> Methionine(s) + Asparagine(c) + Na+(c)	7.39e-05	67.93	6.53e-05	70.66	2.73	4.01884	0	763	0	767	0	-
1842	r1842	Tryptophan(c) + Asparagine(s) + Na+(s) -> Tryptophan(s) + Asparagine(c) + Na+(c)	6.78e-05	73.25	6.29e-05	72.99	-0.26	-0.354949	0	934	0	848	0	-
1843	r1843	Phenylalanine(c) + Asparagine(s) + Na+(s) -> Phenylalanine(s) + Asparagine(c) + Na+(c)	6.77e-05	73.52	6.14e-05	75.35	1.83	2.48912	0	936	0	932	0	-
1844	r1844	Tyrosine(c) + Asparagine(s) + Na+(s) -> Tyrosine(s) + Asparagine(c) + Na+(c)	6.82e-05	72.81	6.17e-05	75.14	2.33	3.20011	0	919	0	922	0	-
1845	r1845	Cysteine(c) + Asparagine(s) + Na+(s) -> Cysteine(s) + Asparagine(c) + Na+(c)	7.22e-05	68.58	6.16e-05	75.25	6.67	9.72587	0	786	0	925	0	-
1846	r1846	Leucine(c) + Asparagine(s) + Na+(s) -> Leucine(s) + Asparagine(c) + Na+(c)	6.61e-05	74.83	5.92e-05	77.56	2.73	3.64827	0	989	0	1001	0	-
1847	r1847	Proline(c) + Asparagine(s) + Na+(s) -> Proline(s) + Asparagine(c) + Na+(c)	6.83e-05	72.68	6.16e-05	75.22	2.54	3.49477	0	915	0	926	0	-
1848	r1848	Asparagine(s) + Valine(c) + Na+(s) -> Asparagine(c) + Valine(s) + Na+(c)	6.8e-05	73.07	6.38e-05	71.97	-1.1	-1.50541	0	924	0	814	0	-
1849	r1849	Asparagine(s) + Threonine(c) + Na+(s) -> Asparagine(c) + Threonine(s) + Na+(c)	6.8e-05	72.97	6.02e-05	76.96	3.99	5.468	0	927	0	975	0	-
1850	r1850	Asparagine(s) + Homoserine(c) + Na+(s) -> Asparagine(c) + Homoserine(s) + Na+(c)	6.44e-05	75.83	5.77e-05	78.9	3.07	4.04853	0	1025	0	1047	0	-
1851	r1851	Asparagine(s) + Isoleucine(c) + Na+(s) -> Asparagine(c) + Isoleucine(s) + Na+(c)	6.54e-05	75.22	5.95e-05	77.4	2.18	2.89817	0	1003	0	996	0	-
1852	r1852	Glycine(c) + Valine(s) + Na+(s) -> Glycine(s) + Valine(c) + Na+(c)	8.06e-05	64.72	9.13e-05	60.89	-3.83	-5.9178	0	673	0	548	0	-
1853	r1853	Alanine(c) + Valine(s) + Na+(s) -> Alanine(s) + Valine(c) + Na+(c)	8.32e-05	63.2	9.06e-05	61.08	-2.12	-3.35443	0	644	0	550	0	-
1854	r1854	Glutamine(c) + Valine(s) + Na+(s) -> Glutamine(s) + Valine(c) + Na+(c)	8.1e-05	64.17	9e-05	61.31	-2.86	-4.45691	0	663	0	556	0	-
1855	r1855	Serine(c) + Valine(s) + Na+(s) -> Serine(s) + Valine(c) + Na+(c)	7.93e-05	65.83	9.02e-05	61.21	-4.62	-7.01808	0	711	0	554	0	-
1856	r1856	Methionine(c) + Valine(s) + Na+(s) -> Methionine(s) + Valine(c) + Na+(c)	8.64e-05	61.97	9.38e-05	60.1	-1.87	-3.01759	0	626	0	539	0	-
1857	r1857	Tryptophan(c) + Valine(s) + Na+(s) -> Tryptophan(s) + Valine(c) + Na+(c)	8.03e-05	64.91	9.15e-05	60.73	-4.18	-6.43969	0	684	0	545	0	-
1858	r1858	Phenylalanine(c) + Valine(s) + Na+(s) -> Phenylalanine(s) + Valine(c) + Na+(c)	8.02e-05	65.01	9e-05	61.34	-3.67	-5.64529	0	686	0	557	0	-
1859	r1859	Tyrosine(c) + Valine(s) + Na+(s) -> Tyrosine(s) + Valine(c) + Na+(c)	8.07e-05	64.62	9.03e-05	61.18	-3.44	-5.32343	0	672	0	552	0	-
1860	r1860	Cysteine(c) + Valine(s) + Na+(s) -> Cysteine(s) + Valine(c) + Na+(c)	8.47e-05	62.44	9.01e-05	61.29	-1.15	-1.84177	0	633	0	555	0	-
1861	r1861	Leucine(c) + Valine(s) + Na+(s) -> Leucine(s) + Valine(c) + Na+(c)	7.86e-05	66.14	8.78e-05	62.18	-3.96	-5.9873	0	720	0	568	0	-
1862	r1862	Proline(c) + Valine(s) + Na+(s) -> Proline(s) + Valine(c) + Na+(c)	8.08e-05	64.57	9.02e-05	61.23	-3.34	-5.17268	0	670	0	553	0.0444862	-
1863	r1863	Asparagine(c) + Valine(s) + Na+(s) -> Asparagine(s) + Valine(c) + Na+(c)	7.86e-05	66.22	8.87e-05	61.84	-4.38	-6.61432	0	718	0	564	0	-
1864	r1864	Valine(s) + Threonine(c) + Na+(s) -> Valine(c) + Threonine(s) + Na+(c)	8.05e-05	64.8	8.87e-05	61.89	-2.91	-4.49074	0	676	0	563	0	-
1865	r1865	Valine(s) + Homoserine(c) + Na+(s) -> Valine(c) + Homoserine(s) + Na+(c)	7.69e-05	66.85	8.62e-05	62.86	-3.99	-5.96859	0	737	0	578	0	-
1866	r1866	Valine(s) + Isoleucine(c) + Na+(s) -> Valine(c) + Isoleucine(s) + Na+(c)	7.79e-05	66.46	8.81e-05	62.07	-4.39	-6.60548	0	725	0	567	-0.183824	-
1867	r1867	Glycine(c) + Threonine(s) + Na+(s) -> Glycine(s) + Threonine(c) + Na+(c)	8.07e-05	64.65	6.73e-05	69.13	4.48	6.92962	0	671	0	711	0	-
1868	r1868	Alanine(c) + Threonine(s) + Na+(s) -> Alanine(s) + Threonine(c) + Na+(c)	8.33e-05	63.18	6.66e-05	69.34	6.16	9.74992	0	642	0	718	0	-
1869	r1869	Glutamine(c) + Threonine(s) + Na+(s) -> Glutamine(s) + Threonine(c) + Na+(c)	8.11e-05	64.12	6.6e-05	69.79	5.67	8.84279	0	661	0	733	0.222981	-
1870	r1870	Serine(c) + Threonine(s) + Na+(s) -> Serine(s) + Threonine(c) + Na+(c)	7.94e-05	65.77	6.62e-05	69.58	3.81	5.79291	0	709	0	727	0	-
1871	r1871	Methionine(c) + Threonine(s) + Na+(s) -> Methionine(s) + Threonine(c) + Na+(c)	8.65e-05	61.92	6.98e-05	67.61	5.69	9.18928	0	624	0	676	-1.13122	-
1872	r1872	Tryptophan(c) + Threonine(s) + Na+(s) -> Tryptophan(s) + Threonine(c) + Na+(c)	8.04e-05	64.86	6.74e-05	69.03	4.17	6.42923	0	679	0	709	0	-
1873	r1873	Phenylalanine(c) + Threonine(s) + Na+(s) -> Phenylalanine(s) + Threonine(c) + Na+(c)	8.03e-05	64.99	6.59e-05	69.87	4.88	7.50885	0	681	0	739	0	-
1874	r1874	Tyrosine(c) + Threonine(s) + Na+(s) -> Tyrosine(s) + Threonine(c) + Na+(c)	8.08e-05	64.59	6.62e-05	69.53	4.94	7.64824	0	669	0	726	0	-
1875	r1875	Cysteine(c) + Threonine(s) + Na+(s) -> Cysteine(s) + Threonine(c) + Na+(c)	8.47e-05	62.41	6.61e-05	69.69	7.28	11.6648	0	634	0	730	0	-
1876	r1876	Leucine(c) + Threonine(s) + Na+(s) -> Leucine(s) + Threonine(c) + Na+(c)	7.87e-05	66.06	6.37e-05	72.13	6.07	9.18862	0	717	0	816	0	-
1877	r1877	Proline(c) + Threonine(s) + Na+(s) -> Proline(s) + Threonine(c) + Na+(c)	8.09e-05	64.41	6.61e-05	69.63	5.22	8.10433	0	665	0	731	0	-
1878	r1878	Asparagine(c) + Threonine(s) + Na+(s) -> Asparagine(s) + Threonine(c) + Na+(c)	7.86e-05	66.09	6.47e-05	71.1	5.01	7.58057	0	721	0	783	0	-
1879	r1879	Valine(c) + Threonine(s) + Na+(s) -> Valine(s) + Threonine(c) + Na+(c)	8.05e-05	64.75	6.83e-05	68.14	3.39	5.23552	0	678	0	693	0.129282	-
1880	r1880	Threonine(s) + Homoserine(c) + Na+(s) -> Threonine(c) + Homoserine(s) + Na+(c)	7.7e-05	66.8	6.22e-05	74.59	7.79	11.6617	0	734	0	901	0	-
1881	r1881	Threonine(s) + Isoleucine(c) + Na+(s) -> Threonine(c) + Isoleucine(s) + Na+(c)	7.79e-05	66.35	6.4e-05	71.81	5.46	8.22909	0	726	0	807	0.567883	-
1882	r1882	Glycine(c) + Homoserine(s) + Na+(s) -> Glycine(s) + Homoserine(c) + Na+(c)	6.56e-05	75.07	5.98e-05	77.3	2.23	2.97056	0	997	0	993	0	-
1883	r1883	Alanine(c) + Homoserine(s) + Na+(s) -> Alanine(s) + Homoserine(c) + Na+(c)	6.82e-05	72.83	5.92e-05	77.59	4.76	6.53577	0	918	0	1000	0	-
1884	r1884	Glutamine(c) + Homoserine(s) + Na+(s) -> Glutamine(s) + Homoserine(c) + Na+(c)	6.6e-05	74.86	5.85e-05	78.19	3.33	4.4483	0	991	0	1025	0	-
1885	r1885	Serine(c) + Homoserine(s) + Na+(s) -> Serine(s) + Homoserine(c) + Na+(c)	6.43e-05	75.85	5.88e-05	77.95	2.1	2.76862	0	1027	0	1012	0	-
1886	r1886	Methionine(c) + Homoserine(s) + Na+(s) -> Methionine(s) + Homoserine(c) + Na+(c)	7.14e-05	69.5	6.24e-05	74.15	4.65	6.69065	0	815	0	879	0	-
1887	r1887	Tryptophan(c) + Homoserine(s) + Na+(s) -> Tryptophan(s) + Homoserine(c) + Na+(c)	6.53e-05	75.46	6e-05	77.11	1.65	2.18659	0	1007	0	985	0	-
1888	r1888	Phenylalanine(c) + Homoserine(s) + Na+(s) -> Phenylalanine(s) + Homoserine(c) + Na+(c)	6.51e-05	75.51	5.85e-05	78.27	2.76	3.65515	0	1015	0	1026	0	-
1889	r1889	Tyrosine(c) + Homoserine(s) + Na+(s) -> Tyrosine(s) + Homoserine(c) + Na+(c)	6.57e-05	74.93	5.88e-05	77.9	2.97	3.9637	0	996	0	1009	0	-
1890	r1890	Cysteine(c) + Homoserine(s) + Na+(s) -> Cysteine(s) + Homoserine(c) + Na+(c)	6.96e-05	70.52	5.86e-05	78.06	7.54	10.692	0	852	0	1017	0	-
1891	r1891	Leucine(c) + Homoserine(s) + Na+(s) -> Leucine(s) + Homoserine(c) + Na+(c)	6.35e-05	76.25	5.63e-05	80.24	3.99	5.23279	0	1039	0	1085	0	-
1892	r1892	Proline(c) + Homoserine(s) + Na+(s) -> Proline(s) + Homoserine(c) + Na+(c)	6.58e-05	74.91	5.87e-05	77.98	3.07	4.09825	0	992	0	1015	0	-
1893	r1893	Asparagine(c) + Homoserine(s) + Na+(s) -> Asparagine(s) + Homoserine(c) + Na+(c)	6.35e-05	76.27	5.73e-05	79.29	3.02	3.95962	0	1038	0	1059	0	-
1894	r1894	Valine(c) + Homoserine(s) + Na+(s) -> Valine(s) + Homoserine(c) + Na+(c)	6.54e-05	75.14	6.09e-05	76.4	1.26	1.67687	0	1006	0	958	0	-
1895	r1895	Threonine(c) + Homoserine(s) + Na+(s) -> Threonine(s) + Homoserine(c) + Na+(c)	6.55e-05	75.09	5.72e-05	79.32	4.23	5.63324	0	1000	0	1061	0	-
1896	r1896	Homoserine(s) + Isoleucine(c) + Na+(s) -> Homoserine(c) + Isoleucine(s) + Na+(c)	6.28e-05	76.48	5.66e-05	79.76	3.28	4.2887	0	1043	0	1075	0	-
1897	r1897	Glycine(c) + Isoleucine(s) + Na+(s) -> Glycine(s) + Isoleucine(c) + Na+(c)	6.77e-05	73.39	6.24e-05	74.02	0.63	0.858428	0	941	0	884	0	-
1898	r1898	Alanine(c) + Isoleucine(s) + Na+(s) -> Alanine(s) + Isoleucine(c) + Na+(c)	7.04e-05	70.05	6.17e-05	75.09	5.04	7.19486	0	832	0	920	0	-
1899	r1899	Glutamine(c) + Isoleucine(s) + Na+(s) -> Glutamine(s) + Isoleucine(c) + Na+(c)	6.81e-05	72.91	6.11e-05	75.7	2.79	3.82664	0	921	0	943	0.0435085	-
1900	r1900	Serine(c) + Isoleucine(s) + Na+(s) -> Serine(s) + Isoleucine(c) + Na+(c)	6.64e-05	74.57	6.14e-05	75.46	0.89	1.19351	0	981	0	933	0	-
1901	r1901	Methionine(c) + Isoleucine(s) + Na+(s) -> Methionine(s) + Isoleucine(c) + Na+(c)	7.35e-05	68.03	6.5e-05	70.87	2.84	4.17463	0	767	0	774	0	-
1902	r1902	Tryptophan(c) + Isoleucine(s) + Na+(s) -> Tryptophan(s) + Isoleucine(c) + Na+(c)	6.74e-05	73.83	6.26e-05	73.57	-0.26	-0.35216	0	954	0	869	0	-
1903	r1903	Phenylalanine(c) + Isoleucine(s) + Na+(s) -> Phenylalanine(s) + Isoleucine(c) + Na+(c)	6.73e-05	73.91	6.11e-05	75.85	1.94	2.62481	0	956	0	947	0	-
1904	r1904	Tyrosine(c) + Isoleucine(s) + Na+(s) -> Tyrosine(s) + Isoleucine(c) + Na+(c)	6.78e-05	73.23	6.14e-05	75.43	2.2	3.00423	0	935	0	931	0	-
1905	r1905	Cysteine(c) + Isoleucine(s) + Na+(s) -> Cysteine(s) + Isoleucine(c) + Na+(c)	7.18e-05	68.95	6.12e-05	75.64	6.69	9.70268	0	792	0	940	0	-
1906	r1906	Leucine(c) + Isoleucine(s) + Na+(s) -> Leucine(s) + Isoleucine(c) + Na+(c)	6.57e-05	74.96	5.89e-05	77.77	2.81	3.74867	0	995	0	1005	0.565611	-
1907	r1907	Proline(c) + Isoleucine(s) + Na+(s) -> Proline(s) + Isoleucine(c) + Na+(c)	6.79e-05	73.15	6.13e-05	75.56	2.41	3.2946	0	930	0	936	0.0395801	-
1908	r1908	Asparagine(c) + Isoleucine(s) + Na+(s) -> Asparagine(s) + Isoleucine(c) + Na+(c)	6.57e-05	75.01	5.99e-05	77.22	2.21	2.94627	0	993	0	988	0	-
1909	r1909	Valine(c) + Isoleucine(s) + Na+(s) -> Valine(s) + Isoleucine(c) + Na+(c)	6.76e-05	73.67	6.35e-05	72.52	-1.15	-1.56102	0	944	0	832	-0.508218	-
1910	r1910	Threonine(c) + Isoleucine(s) + Na+(s) -> Threonine(s) + Isoleucine(c) + Na+(c)	6.76e-05	73.6	5.98e-05	77.27	3.67	4.98641	0	947	0	991	-0.080987	-
1911	r1911	Homoserine(c) + Isoleucine(s) + Na+(s) -> Homoserine(s) + Isoleucine(c) + Na+(c)	6.4e-05	75.98	5.74e-05	79.13	3.15	4.14583	0	1032	0	1053	0	-
1912	r1912	Glycine(s) + Lysine(c) + Na+(s) -> Glycine(c) + Lysine(s) + Na+(c)	6.99e-05	70.34	6.46e-05	71.26	0.92	1.30793	0	846	0	789	0	-
1913	r1913	Glycine(s) + Arginine(c) + Na+(s) -> Glycine(c) + Arginine(s) + Na+(c)	7.25e-05	68.5	6.6e-05	69.84	1.34	1.9562	0	784	0	735	0	-
1914	r1914	Glycine(s) + Ornithine(c) + Na+(s) -> Glycine(c) + Ornithine(s) + Na+(c)	0.000134	50.13	0.000109	55.49	5.36	10.6922	0	429	0	470	0	-
1915	r1915	Glycine(s) + Histidine(c) + Na+(s) -> Glycine(c) + Histidine(s) + Na+(c)	7.55e-05	67.35	7.11e-05	67.09	-0.26	-0.386043	0	746	0	663	0.174711	-
1916	r1916	Glycine(s) + Citrulline(c) + Na+(s) -> Glycine(c) + Citrulline(s) + Na+(c)	0.000119	53.36	9.99e-05	57.93	4.57	8.56447	0	492	0	504	0	-
1917	r1917	Alanine(s) + Lysine(c) + Na+(s) -> Alanine(c) + Lysine(s) + Na+(c)	6.76e-05	73.57	6.23e-05	74.54	0.97	1.31847	0	948	0	896	0	-
1918	r1918	Alanine(s) + Arginine(c) + Na+(s) -> Alanine(c) + Arginine(s) + Na+(c)	7.03e-05	70.21	6.36e-05	72.28	2.07	2.9483	0	836	0	823	0	-
1919	r1919	Alanine(s) + Ornithine(c) + Na+(s) -> Alanine(c) + Ornithine(s) + Na+(c)	0.000132	50.6	0.000107	56.22	5.62	11.1067	0	435	0	473	0	-
1920	r1920	Alanine(s) + Histidine(c) + Na+(s) -> Alanine(c) + Histidine(s) + Na+(c)	7.32e-05	68.19	6.88e-05	67.93	-0.26	-0.381288	0	769	0	689	1.1052	-
1921	r1921	Alanine(s) + Citrulline(c) + Na+(s) -> Alanine(c) + Citrulline(s) + Na+(c)	0.000117	53.81	9.76e-05	58.69	4.88	9.06895	0	496	0	514	0	-
1922	r1922	Lysine(c) + Glutamine(s) + Na+(s) -> Lysine(s) + Glutamine(c) + Na+(c)	6.78e-05	73.33	6.15e-05	75.28	1.95	2.65921	0	931	0	928	0	-
1923	r1923	Arginine(c) + Glutamine(s) + Na+(s) -> Arginine(s) + Glutamine(c) + Na+(c)	7.04e-05	70	6.29e-05	73.12	3.12	4.45714	0	834	0	847	0	-
1924	r1924	Glutamine(s) + Ornithine(c) + Na+(s) -> Glutamine(c) + Ornithine(s) + Na+(c)	0.000132	50.5	0.000106	56.4	5.9	11.6832	0	439	0	481	0	-
1925	r1925	Glutamine(s) + Histidine(c) + Na+(s) -> Glutamine(c) + Histidine(s) + Na+(c)	7.33e-05	68.08	6.81e-05	68.27	0.19	0.279083	0	768	0	697	-0.478594	-
1926	r1926	Glutamine(s) + Citrulline(c) + Na+(s) -> Glutamine(c) + Citrulline(s) + Na+(c)	0.000117	53.67	9.68e-05	58.77	5.1	9.50252	0	501	0	515	0	-
1927	r1927	Lysine(c) + Serine(s) + Na+(s) -> Lysine(s) + Serine(c) + Na+(c)	6.77e-05	73.49	6.29e-05	73.04	-0.45	-0.612328	0	937	0	849	0	-
1928	r1928	Arginine(c) + Serine(s) + Na+(s) -> Arginine(s) + Serine(c) + Na+(c)	7.03e-05	70.1	6.42e-05	71.55	1.45	2.06847	0	840	0	799	0	-
1929	r1929	Serine(s) + Ornithine(c) + Na+(s) -> Serine(c) + Ornithine(s) + Na+(c)	0.000132	50.55	0.000108	55.8	5.25	10.3858	0	437	0	471	0	-
1930	r1930	Serine(s) + Histidine(c) + Na+(s) -> Serine(c) + Histidine(s) + Na+(c)	7.32e-05	68.14	6.94e-05	67.85	-0.29	-0.425594	0	771	0	686	0	-
1931	r1931	Serine(s) + Citrulline(c) + Na+(s) -> Serine(c) + Citrulline(s) + Na+(c)	0.000117	53.73	9.82e-05	58.37	4.64	8.63577	0	499	0	512	0	-
1932	r1932	Lysine(c) + Methionine(s) + Na+(s) -> Lysine(s) + Methionine(c) + Na+(c)	7.91e-05	65.98	6.12e-05	75.62	9.64	14.6105	0	713	0	939	0	-
1933	r1933	Arginine(c) + Methionine(s) + Na+(s) -> Arginine(s) + Methionine(c) + Na+(c)	8.17e-05	63.65	6.26e-05	73.6	9.95	15.6324	0	652	0	864	0	-
1934	r1934	Methionine(s) + Ornithine(c) + Na+(s) -> Methionine(c) + Ornithine(s) + Na+(c)	0.000143	48.43	0.000106	56.46	8.03	16.5806	0	412	0	477	0	-
1935	r1935	Methionine(s) + Histidine(c) + Na+(s) -> Methionine(c) + Histidine(s) + Na+(c)	8.46e-05	62.52	6.78e-05	68.85	6.33	10.1248	0	635	0	699	0	-
1936	r1936	Methionine(s) + Citrulline(c) + Na+(s) -> Methionine(c) + Citrulline(s) + Na+(c)	0.000129	51.39	9.66e-05	58.87	7.48	14.5554	0	450	0	517	0	-
1937	r1937	Lysine(c) + Tryptophan(s) + Na+(s) -> Lysine(s) + Tryptophan(c) + Na+(c)	6.71e-05	74.02	6.13e-05	75.51	1.49	2.01297	0	959	0	937	-0.0876248	-
1938	r1938	Arginine(c) + Tryptophan(s) + Na+(s) -> Arginine(s) + Tryptophan(c) + Na+(c)	6.97e-05	70.5	6.26e-05	73.52	3.02	4.28369	0	848	0	866	0	-
1939	r1939	Ornithine(c) + Tryptophan(s) + Na+(s) -> Ornithine(s) + Tryptophan(c) + Na+(c)	0.000131	50.76	0.000106	56.43	5.67	11.1702	0	447	0	482	0	-
1940	r1940	Tryptophan(s) + Histidine(c) + Na+(s) -> Tryptophan(c) + Histidine(s) + Na+(c)	7.26e-05	68.48	6.78e-05	68.77	0.29	0.423481	0	782	0	701	0	-
1941	r1941	Tryptophan(s) + Citrulline(c) + Na+(s) -> Tryptophan(c) + Citrulline(s) + Na+(c)	0.000117	53.94	9.66e-05	58.85	4.91	9.10271	0	493	0	518	0	-
1942	r1942	Lysine(c) + Phenylalanine(s) + Na+(s) -> Lysine(s) + Phenylalanine(c) + Na+(c)	7.03e-05	70.16	6.85e-05	68.08	-2.08	-2.96465	0	838	0	691	0	-
1943	r1943	Arginine(c) + Phenylalanine(s) + Na+(s) -> Arginine(s) + Phenylalanine(c) + Na+(c)	7.29e-05	68.35	6.98e-05	67.59	-0.76	-1.11192	0	779	0	677	0	-
1944	r1944	Ornithine(c) + Phenylalanine(s) + Na+(s) -> Ornithine(s) + Phenylalanine(c) + Na+(c)	0.000135	50.08	0.000113	54.8	4.72	9.42492	0	426	0	462	0	-
1945	r1945	Phenylalanine(s) + Histidine(c) + Na+(s) -> Phenylalanine(c) + Histidine(s) + Na+(c)	7.58e-05	67.14	7.5e-05	65.85	-1.29	-1.92136	0	743	0	638	0.338634	-
1946	r1946	Phenylalanine(s) + Citrulline(c) + Na+(s) -> Phenylalanine(c) + Citrulline(s) + Na+(c)	0.00012	53.28	0.000104	57.14	3.86	7.24474	0	484	0	489	0	-
1947	r1947	Lysine(c) + Tyrosine(s) + Na+(s) -> Lysine(s) + Tyrosine(c) + Na+(c)	6.77e-05	73.41	6.1e-05	76.09	2.68	3.65073	0	940	0	953	0	-
1948	r1948	Arginine(c) + Tyrosine(s) + Na+(s) -> Arginine(s) + Tyrosine(c) + Na+(c)	7.03e-05	70.08	6.23e-05	74.25	4.17	5.95034	0	841	0	891	0	-
1949	r1949	Ornithine(c) + Tyrosine(s) + Na+(s) -> Ornithine(s) + Tyrosine(c) + Na+(c)	0.000132	50.52	0.000106	56.64	6.12	12.114	0	438	0	480	0	-
1950	r1950	Tyrosine(s) + Histidine(c) + Na+(s) -> Tyrosine(c) + Histidine(s) + Na+(c)	7.32e-05	68.11	6.75e-05	69	0.89	1.30671	0	772	0	708	0	-
1951	r1951	Tyrosine(s) + Citrulline(c) + Na+(s) -> Tyrosine(c) + Citrulline(s) + Na+(c)	0.000117	53.7	9.63e-05	59	5.3	9.86965	0	500	0	522	0	-
1952	r1952	Lysine(c) + Cysteine(s) + Na+(s) -> Lysine(s) + Cysteine(c) + Na+(c)	6.76e-05	73.54	6.1e-05	76.01	2.47	3.35872	0	949	0	954	0	-
1953	r1953	Arginine(c) + Cysteine(s) + Na+(s) -> Arginine(s) + Cysteine(c) + Na+(c)	7.03e-05	70.18	6.24e-05	74.09	3.91	5.57139	0	837	0	880	0	-
1954	r1954	Ornithine(c) + Cysteine(s) + Na+(s) -> Ornithine(s) + Cysteine(c) + Na+(c)	0.000132	50.58	0.000106	56.59	6.01	11.8822	0	436	0	479	0	-
1955	r1955	Cysteine(s) + Histidine(c) + Na+(s) -> Cysteine(c) + Histidine(s) + Na+(c)	7.32e-05	68.16	6.76e-05	68.98	0.82	1.20305	0	770	0	705	0.174711	-
1956	r1956	Cysteine(s) + Citrulline(c) + Na+(s) -> Cysteine(c) + Citrulline(s) + Na+(c)	0.000117	53.78	9.63e-05	58.98	5.2	9.66902	0	497	0	521	0	-
1957	r1957	Lysine(c) + Leucine(s) + Na+(s) -> Lysine(s) + Leucine(c) + Na+(c)	7.02e-05	70.24	6.38e-05	71.94	1.7	2.42027	0	842	0	813	0	-
1958	r1958	Arginine(c) + Leucine(s) + Na+(s) -> Arginine(s) + Leucine(c) + Na+(c)	7.29e-05	68.4	6.52e-05	70.71	2.31	3.37719	0	777	0	768	0	-
1959	r1959	Ornithine(c) + Leucine(s) + Na+(s) -> Ornithine(s) + Leucine(c) + Na+(c)	0.000135	50.1	0.000109	55.7	5.6	11.1776	0	425	0	469	0	-
1960	r1960	Leucine(s) + Histidine(c) + Na+(s) -> Leucine(c) + Histidine(s) + Na+(c)	7.58e-05	67.27	7.04e-05	67.24	-0.03	-0.0445964	0	742	0	668	-0.0348613	-
1961	r1961	Leucine(s) + Citrulline(c) + Na+(s) -> Leucine(c) + Citrulline(s) + Na+(c)	0.00012	53.31	9.91e-05	58.11	4.8	9.00394	0	483	0	507	0	-
1962	r1962	Lysine(c) + Proline(s) + Na+(s) -> Lysine(s) + Proline(c) + Na+(c)	6.74e-05	73.86	6.11e-05	75.8	1.94	2.62659	0	953	0	946	0	-
1963	r1963	Arginine(c) + Proline(s) + Na+(s) -> Arginine(s) + Proline(c) + Na+(c)	7e-05	70.29	6.25e-05	73.88	3.59	5.10741	0	844	0	874	0	-
1964	r1964	Ornithine(c) + Proline(s) + Na+(s) -> Ornithine(s) + Proline(c) + Na+(c)	0.000132	50.73	0.000106	56.54	5.81	11.4528	0	431	0	478	0	-
1965	r1965	Histidine(c) + Proline(s) + Na+(s) -> Histidine(s) + Proline(c) + Na+(c)	7.29e-05	68.32	6.76e-05	68.92	0.6	0.87822	0	780	0	706	-0.0840664	-
1966	r1966	Proline(s) + Citrulline(c) + Na+(s) -> Proline(c) + Citrulline(s) + Na+(c)	0.000117	53.88	9.64e-05	58.92	5.04	9.35412	0	494	0	519	0	-
1967	r1967	Lysine(c) + Asparagine(s) + Na+(s) -> Lysine(s) + Asparagine(c) + Na+(c)	6.68e-05	74.38	6.04e-05	76.75	2.37	3.18634	0	972	0	969	0	-
1968	r1968	Arginine(c) + Asparagine(s) + Na+(s) -> Arginine(s) + Asparagine(c) + Na+(c)	6.94e-05	70.81	6.17e-05	75.12	4.31	6.08671	0	857	0	921	0	-
1969	r1969	Ornithine(c) + Asparagine(s) + Na+(s) -> Ornithine(s) + Asparagine(c) + Na+(c)	0.000131	50.81	0.000105	56.88	6.07	11.9465	0	445	0	486	0	-
1970	r1970	Histidine(c) + Asparagine(s) + Na+(s) -> Histidine(s) + Asparagine(c) + Na+(c)	7.23e-05	68.56	6.69e-05	69.27	0.71	1.03559	0	785	0	717	0	-
1971	r1971	Asparagine(s) + Citrulline(c) + Na+(s) -> Asparagine(c) + Citrulline(s) + Na+(c)	0.000116	54.02	9.57e-05	59.11	5.09	9.42244	0	504	0	525	0	-
1972	r1972	Lysine(c) + Valine(s) + Na+(s) -> Lysine(s) + Valine(c) + Na+(c)	7.93e-05	65.85	8.89e-05	61.78	-4.07	-6.18071	0	710	0	561	0	-
1973	r1973	Arginine(c) + Valine(s) + Na+(s) -> Arginine(s) + Valine(c) + Na+(c)	8.19e-05	63.54	9.03e-05	61.15	-2.39	-3.76141	0	649	0	551	0	-
1974	r1974	Ornithine(c) + Valine(s) + Na+(s) -> Ornithine(s) + Valine(c) + Na+(c)	0.000144	48.37	0.000134	50.94	2.57	5.31321	0	406	0	426	0	-
1975	r1975	Histidine(c) + Valine(s) + Na+(s) -> Histidine(s) + Valine(c) + Na+(c)	8.48e-05	62.36	9.55e-05	59.24	-3.12	-5.00321	0	632	0	526	0.0969619	-
1976	r1976	Valine(s) + Citrulline(c) + Na+(s) -> Valine(c) + Citrulline(s) + Na+(c)	0.000129	51.31	0.000124	53.12	1.81	3.52758	0	452	0	450	0	-
1977	r1977	Lysine(c) + Threonine(s) + Na+(s) -> Lysine(s) + Threonine(c) + Na+(c)	7.94e-05	65.8	6.49e-05	70.97	5.17	7.85714	0	708	0	776	0	-
1978	r1978	Arginine(c) + Threonine(s) + Na+(s) -> Arginine(s) + Threonine(c) + Na+(c)	8.2e-05	63.49	6.62e-05	69.5	6.01	9.46606	0	648	0	725	0	-
1979	r1979	Ornithine(c) + Threonine(s) + Na+(s) -> Ornithine(s) + Threonine(c) + Na+(c)	0.000144	48.35	0.00011	55.46	7.11	14.7053	0	407	0	468	0	-
1980	r1980	Histidine(c) + Threonine(s) + Na+(s) -> Histidine(s) + Threonine(c) + Na+(c)	8.49e-05	62.34	7.14e-05	66.93	4.59	7.36285	0	629	0	660	0.172785	-
1981	r1981	Threonine(s) + Citrulline(c) + Na+(s) -> Threonine(c) + Citrulline(s) + Na+(c)	0.000129	51.29	0.0001	57.87	6.58	12.829	0	453	0	503	0	-
1982	r1982	Lysine(c) + Homoserine(s) + Na+(s) -> Lysine(s) + Homoserine(c) + Na+(c)	6.42e-05	75.91	5.75e-05	79	3.09	4.07061	0	1028	0	1049	0	-
1983	r1983	Arginine(c) + Homoserine(s) + Na+(s) -> Arginine(s) + Homoserine(c) + Na+(c)	6.69e-05	74.33	5.88e-05	77.82	3.49	4.69528	0	966	0	1008	0	-
1984	r1984	Ornithine(c) + Homoserine(s) + Na+(s) -> Ornithine(s) + Homoserine(c) + Na+(c)	0.000129	51.42	0.000102	57.56	6.14	11.9409	0	449	0	494	0	-
1985	r1985	Histidine(c) + Homoserine(s) + Na+(s) -> Histidine(s) + Homoserine(c) + Na+(c)	6.98e-05	70.47	6.4e-05	71.84	1.37	1.94409	0	847	0	808	0	-
1986	r1986	Homoserine(s) + Citrulline(c) + Na+(s) -> Homoserine(c) + Citrulline(s) + Na+(c)	0.000114	54.65	9.28e-05	60.37	5.72	10.4666	0	509	0	541	0	-
1987	r1987	Lysine(c) + Isoleucine(s) + Na+(s) -> Lysine(s) + Isoleucine(c) + Na+(c)	6.64e-05	74.65	6.01e-05	77.09	2.44	3.26859	0	978	0	981	0	-
1988	r1988	Arginine(c) + Isoleucine(s) + Na+(s) -> Arginine(s) + Isoleucine(c) + Na+(c)	6.9e-05	71.73	6.14e-05	75.41	3.68	5.13035	0	876	0	930	0	-
1989	r1989	Ornithine(c) + Isoleucine(s) + Na+(s) -> Ornithine(s) + Isoleucine(c) + Na+(c)	0.000131	50.94	0.000105	56.93	5.99	11.7589	0	441	0	485	0	-
1990	r1990	Histidine(c) + Isoleucine(s) + Na+(s) -> Histidine(s) + Isoleucine(c) + Na+(c)	7.19e-05	68.71	6.66e-05	69.32	0.61	0.887789	0	790	0	719	0	-
1991	r1991	Citrulline(c) + Isoleucine(s) + Na+(s) -> Citrulline(s) + Isoleucine(c) + Na+(c)	0.000116	54.07	9.54e-05	59.27	5.2	9.61716	0	503	0	527	0	-
1992	r1992	Glycine(c) + Lysine(s) -> Glycine(s) + Lysine(c)	5.2e-05	83.57	5.92e-05	77.53	-6.04	-7.22747	0	1261	0	1002	0	-
1993	r1993	Alanine(c) + Lysine(s) -> Alanine(s) + Lysine(c)	5.47e-05	81.29	5.86e-05	78.16	-3.13	-3.85041	0	1191	0	1022	0.280957	-
1994	r1994	Lysine(s) + Glutamine(c) -> Lysine(c) + Glutamine(s)	5.25e-05	83.28	5.8e-05	78.77	-4.51	-5.41547	0	1246	0	1043	0	-
1995	r1995	Lysine(s) + Serine(c) -> Lysine(c) + Serine(s)	5.08e-05	85.25	5.82e-05	78.66	-6.59	-7.73021	0	1308	0	1039	0	-
1996	r1996	Lysine(s) + Methionine(c) -> Lysine(c) + Methionine(s)	5.78e-05	79.29	6.18e-05	75.07	-4.22	-5.32223	0	1124	0	919	0	-
1997	r1997	Lysine(s) + Tryptophan(c) -> Lysine(c) + Tryptophan(s)	5.17e-05	83.83	5.94e-05	77.45	-6.38	-7.61064	0	1272	0	998	-0.111289	-
1998	r1998	Lysine(s) + Phenylalanine(c) -> Lysine(c) + Phenylalanine(s)	5.16e-05	83.94	5.79e-05	78.85	-5.09	-6.06386	0	1275	0	1046	0.0172377	-
1999	r1999	Lysine(s) + Tyrosine(c) -> Lysine(c) + Tyrosine(s)	5.22e-05	83.39	5.82e-05	78.61	-4.78	-5.7321	0	1253	0	1038	0	-
2000	r2000	Lysine(s) + Cysteine(c) -> Lysine(c) + Cysteine(s)	5.61e-05	80.34	5.81e-05	78.74	-1.6	-1.99154	0	1157	0	1040	0	-
2001	r2001	Lysine(s) + Leucine(c) -> Lysine(c) + Leucine(s)	5e-05	86.64	5.57e-05	80.55	-6.09	-7.02909	0	1369	0	1099	-0.102317	-
2002	r2002	Lysine(s) + Proline(c) -> Lysine(c) + Proline(s)	5.23e-05	83.36	5.81e-05	78.69	-4.67	-5.60221	0	1250	0	1041	0	-
2003	r2003	Lysine(s) + Asparagine(c) -> Lysine(c) + Asparagine(s)	5e-05	86.85	5.67e-05	79.69	-7.16	-8.2441	0	1362	0	1074	0.197051	-
2004	r2004	Lysine(s) + Valine(c) -> Lysine(c) + Valine(s)	5.19e-05	83.7	6.03e-05	76.8	-6.9	-8.24373	0	1263	0	974	0	-
2005	r2005	Lysine(s) + Threonine(c) -> Lysine(c) + Threonine(s)	5.2e-05	83.6	5.67e-05	79.74	-3.86	-4.61722	0	1260	0	1071	0	-
2006	r2006	Lysine(s) + Homoserine(c) -> Lysine(c) + Homoserine(s)	4.84e-05	88.74	5.42e-05	82.05	-6.69	-7.53888	0	1435	0	1149	0	-
2007	r2007	Lysine(s) + Isoleucine(c) -> Lysine(c) + Isoleucine(s)	4.93e-05	87.82	5.6e-05	80.34	-7.48	-8.51742	0	1400	0	1094	-0.389533	-
2008	r2008	Glycine(c) + Arginine(s) -> Glycine(s) + Arginine(c)	5.06e-05	85.62	5.38e-05	82.41	-3.21	-3.74912	0	1332	0	1163	0	-
2009	r2009	Alanine(c) + Arginine(s) -> Alanine(s) + Arginine(c)	5.33e-05	82.55	5.31e-05	82.99	0.44	0.53301	0	1225	0	1179	0	-
2010	r2010	Arginine(s) + Glutamine(c) -> Arginine(c) + Glutamine(s)	5.11e-05	84.57	5.25e-05	83.94	-0.63	-0.744945	0	1291	0	1213	0	-
2011	r2011	Arginine(s) + Serine(c) -> Arginine(c) + Serine(s)	4.94e-05	87.66	5.27e-05	83.54	-4.12	-4.69998	0	1398	0	1205	0	-
2012	r2012	Arginine(s) + Methionine(c) -> Arginine(c) + Methionine(s)	5.64e-05	80.05	5.63e-05	80.18	0.13	0.162399	0	1148	0	1087	0	-
2013	r2013	Arginine(s) + Tryptophan(c) -> Arginine(c) + Tryptophan(s)	5.03e-05	86.22	5.4e-05	82.26	-3.96	-4.5929	0	1353	0	1156	0	-
2014	r2014	Arginine(s) + Phenylalanine(c) -> Arginine(c) + Phenylalanine(s)	5.02e-05	86.48	5.25e-05	84.02	-2.46	-2.84459	0	1354	0	1217	0	-
2015	r2015	Arginine(s) + Tyrosine(c) -> Arginine(c) + Tyrosine(s)	5.08e-05	85.28	5.27e-05	83.46	-1.82	-2.13415	0	1307	0	1200	0	-
2016	r2016	Arginine(s) + Cysteine(c) -> Arginine(c) + Cysteine(s)	5.47e-05	81.31	5.26e-05	83.78	2.47	3.03776	0	1190	0	1207	0	-
2017	r2017	Arginine(s) + Leucine(c) -> Arginine(c) + Leucine(s)	4.86e-05	88.5	5.02e-05	86.96	-1.54	-1.74011	0	1428	0	1328	0	-
2018	r2018	Arginine(s) + Proline(c) -> Arginine(c) + Proline(s)	5.08e-05	85.09	5.27e-05	83.67	-1.42	-1.66882	0	1313	0	1201	0	-
2019	r2019	Arginine(s) + Asparagine(c) -> Arginine(c) + Asparagine(s)	4.86e-05	88.53	5.12e-05	85.91	-2.62	-2.95945	0	1427	0	1290	0	-
2020	r2020	Arginine(s) + Valine(c) -> Arginine(c) + Valine(s)	5.05e-05	85.98	5.48e-05	81.39	-4.59	-5.33845	0	1336	0	1138	-0.263952	-
2021	r2021	Arginine(s) + Threonine(c) -> Arginine(c) + Threonine(s)	5.06e-05	85.8	5.12e-05	86.06	0.26	0.30303	0	1325	0	1286	0	-
2022	r2022	Arginine(s) + Homoserine(c) -> Arginine(c) + Homoserine(s)	4.7e-05	90.55	4.87e-05	88.85	-1.7	-1.87742	0	1488	0	1379	0	-
2023	r2023	Arginine(s) + Isoleucine(c) -> Arginine(c) + Isoleucine(s)	4.79e-05	89.24	5.06e-05	86.59	-2.65	-2.96952	0	1452	0	1308	0.15083	-
2024	r2024	Glycine(c) + Ornithine(s) -> Glycine(s) + Ornithine(c)	5.18e-05	83.75	5.27e-05	83.6	-0.15	-0.179104	0	1268	0	1198	0	-
2025	r2025	Alanine(c) + Ornithine(s) -> Alanine(s) + Ornithine(c)	5.45e-05	81.44	5.2e-05	84.25	2.81	3.45039	0	1197	0	1226	0	-
2026	r2026	Glutamine(c) + Ornithine(s) -> Glutamine(s) + Ornithine(c)	5.23e-05	83.33	5.14e-05	85.41	2.08	2.4961	0	1251	0	1267	0	-
2027	r2027	Serine(c) + Ornithine(s) -> Serine(s) + Ornithine(c)	5.06e-05	85.83	5.17e-05	84.91	-0.92	-1.07189	0	1324	0	1245	0	-
2028	r2028	Methionine(c) + Ornithine(s) -> Methionine(s) + Ornithine(c)	5.76e-05	79.34	5.53e-05	80.97	1.63	2.05445	0	1125	0	1109	0	-
2029	r2029	Ornithine(s) + Tryptophan(c) -> Ornithine(c) + Tryptophan(s)	5.15e-05	84.04	5.29e-05	83.23	-0.81	-0.963827	0	1276	0	1190	0	-
2030	r2030	Ornithine(s) + Phenylalanine(c) -> Ornithine(c) + Phenylalanine(s)	5.14e-05	84.09	5.14e-05	85.56	1.47	1.74813	0	1282	0	1268	0	-
2031	r2031	Ornithine(s) + Tyrosine(c) -> Ornithine(c) + Tyrosine(s)	5.2e-05	83.62	5.17e-05	84.83	1.21	1.44702	0	1259	0	1244	0	-
2032	r2032	Ornithine(s) + Cysteine(c) -> Ornithine(c) + Cysteine(s)	5.59e-05	80.63	5.15e-05	85.14	4.51	5.59345	0	1166	0	1256	0	-
2033	r2033	Ornithine(s) + Leucine(c) -> Ornithine(c) + Leucine(s)	4.98e-05	87.06	4.92e-05	88.35	1.29	1.48174	0	1377	0	1361	0	-
2034	r2034	Ornithine(s) + Proline(c) -> Ornithine(c) + Proline(s)	5.21e-05	83.52	5.16e-05	85.01	1.49	1.784	0	1254	0	1253	0	-
2035	r2035	Ornithine(s) + Asparagine(c) -> Ornithine(c) + Asparagine(s)	4.98e-05	87.09	5.02e-05	87.11	0.02	0.0229647	0	1376	0	1325	0	-
2036	r2036	Ornithine(s) + Valine(c) -> Ornithine(c) + Valine(s)	5.17e-05	83.88	5.38e-05	82.39	-1.49	-1.77635	0	1270	0	1161	-0.15083	-
2037	r2037	Ornithine(s) + Threonine(c) -> Ornithine(c) + Threonine(s)	5.18e-05	83.78	5.01e-05	87.19	3.41	4.07018	0	1267	0	1330	0	-
2038	r2038	Ornithine(s) + Homoserine(c) -> Ornithine(c) + Homoserine(s)	4.82e-05	88.95	4.77e-05	90.24	1.29	1.45025	0	1441	0	1410	0	-
2039	r2039	Ornithine(s) + Isoleucine(c) -> Ornithine(c) + Isoleucine(s)	4.91e-05	88.03	4.95e-05	87.93	-0.1	-0.113598	0	1412	0	1349	-0.0754148	-
2040	r2040	Glycine(c) + Histidine(s) -> Glycine(s) + Histidine(c)	5.63e-05	80.08	6.35e-05	72.57	-7.51	-9.37812	0	1152	0	833	0	-
2041	r2041	Alanine(c) + Histidine(s) -> Alanine(s) + Histidine(c)	5.9e-05	78.79	6.28e-05	73.25	-5.54	-7.03135	0	1108	0	856	-0.341565	-
2042	r2042	Glutamine(c) + Histidine(s) -> Glutamine(s) + Histidine(c)	5.68e-05	79.74	6.22e-05	74.67	-5.07	-6.35816	0	1137	0	906	-0.554734	-
2043	r2043	Serine(c) + Histidine(s) -> Serine(s) + Histidine(c)	5.51e-05	81.02	6.24e-05	74.07	-6.95	-8.57813	0	1179	0	887	0	-
2044	r2044	Methionine(c) + Histidine(s) -> Methionine(s) + Histidine(c)	6.21e-05	77.14	6.6e-05	69.74	-7.4	-9.59295	0	1067	0	737	0	-
2045	r2045	Tryptophan(c) + Histidine(s) -> Tryptophan(s) + Histidine(c)	5.61e-05	80.42	6.37e-05	72.2	-8.22	-10.2213	0	1155	0	820	0	-
2046	r2046	Phenylalanine(c) + Histidine(s) -> Phenylalanine(s) + Histidine(c)	5.59e-05	80.6	6.21e-05	74.75	-5.85	-7.25806	0	1167	0	913	0.131351	-
2047	r2047	Tyrosine(c) + Histidine(s) -> Tyrosine(s) + Histidine(c)	5.65e-05	80	6.24e-05	73.96	-6.04	-7.55	0	1144	0	886	0	-
2048	r2048	Cysteine(c) + Histidine(s) -> Cysteine(s) + Histidine(c)	6.04e-05	78.43	6.23e-05	74.41	-4.02	-5.12559	0	1095	0	898	0	-
2049	r2049	Leucine(c) + Histidine(s) -> Leucine(s) + Histidine(c)	5.43e-05	81.55	5.99e-05	77.19	-4.36	-5.34641	0	1200	0	989	0.0096488	-
2050	r2050	Histidine(s) + Proline(c) -> Histidine(c) + Proline(s)	5.66e-05	79.9	6.23e-05	74.23	-5.67	-7.09637	0	1140	0	899	-0.145548	-
2051	r2051	Histidine(s) + Asparagine(c) -> Histidine(c) + Asparagine(s)	5.43e-05	81.57	6.09e-05	76.38	-5.19	-6.36263	0	1199	0	961	-0.338454	-
2052	r2052	Histidine(s) + Valine(c) -> Histidine(c) + Valine(s)	5.62e-05	80.18	6.45e-05	71.36	-8.82	-11.0002	0	1153	0	794	0.0808015	-
2053	r2053	Histidine(s) + Threonine(c) -> Histidine(c) + Threonine(s)	5.63e-05	80.13	6.09e-05	76.46	-3.67	-4.58006	0	1150	0	960	-0.226244	-
2054	r2054	Histidine(s) + Homoserine(c) -> Histidine(c) + Homoserine(s)	5.27e-05	83.15	5.84e-05	78.43	-4.72	-5.67649	0	1242	0	1030	0	-
2055	r2055	Histidine(s) + Isoleucine(c) -> Histidine(c) + Isoleucine(s)	5.36e-05	82.15	6.02e-05	76.85	-5.3	-6.45161	0	1212	0	979	0	-
2056	r2056	Glycine(c) + Citrulline(s) -> Glycine(s) + Citrulline(c)	5.12e-05	84.33	5.23e-05	84.09	-0.24	-0.284596	0	1290	0	1220	0	-
2057	r2057	Alanine(c) + Citrulline(s) -> Alanine(s) + Citrulline(c)	5.39e-05	81.81	5.17e-05	84.88	3.07	3.7526	0	1205	0	1242	0	-
2058	r2058	Glutamine(c) + Citrulline(s) -> Glutamine(s) + Citrulline(c)	5.17e-05	83.91	5.1e-05	86.19	2.28	2.7172	0	1269	0	1293	0	-
2059	r2059	Serine(c) + Citrulline(s) -> Serine(s) + Citrulline(c)	5e-05	86.88	5.13e-05	85.85	-1.03	-1.18554	0	1361	0	1280	0	-
2060	r2060	Methionine(c) + Citrulline(s) -> Methionine(s) + Citrulline(c)	5.7e-05	79.55	5.49e-05	81.36	1.81	2.2753	0	1136	0	1123	0	-
2061	r2061	Tryptophan(c) + Citrulline(s) -> Tryptophan(s) + Citrulline(c)	5.09e-05	84.8	5.25e-05	83.91	-0.89	-1.04953	0	1306	0	1214	0	-
2062	r2062	Phenylalanine(c) + Citrulline(s) -> Phenylalanine(s) + Citrulline(c)	5.08e-05	85.14	5.1e-05	86.27	1.13	1.32723	0	1311	0	1294	0	-
2063	r2063	Tyrosine(c) + Citrulline(s) -> Tyrosine(s) + Citrulline(c)	5.14e-05	84.25	5.13e-05	85.8	1.55	1.83976	0	1277	0	1276	0	-
2064	r2064	Cysteine(c) + Citrulline(s) -> Cysteine(s) + Citrulline(c)	5.53e-05	80.84	5.11e-05	86.17	5.33	6.59327	0	1177	0	1292	0	-
2065	r2065	Leucine(c) + Citrulline(s) -> Leucine(s) + Citrulline(c)	4.92e-05	87.93	4.88e-05	88.79	0.86	0.978051	0	1406	0	1374	0	-
2066	r2066	Proline(c) + Citrulline(s) -> Proline(s) + Citrulline(c)	5.14e-05	84.07	5.12e-05	86.01	1.94	2.3076	0	1283	0	1282	0	-
2067	r2067	Asparagine(c) + Citrulline(s) -> Asparagine(s) + Citrulline(c)	4.92e-05	87.98	4.98e-05	87.72	-0.26	-0.295522	0	1404	0	1342	0	-
2068	r2068	Valine(c) + Citrulline(s) -> Valine(s) + Citrulline(c)	5.11e-05	84.51	5.34e-05	82.65	-1.86	-2.20092	0	1293	0	1171	0.0808015	-
2069	r2069	Threonine(c) + Citrulline(s) -> Threonine(s) + Citrulline(c)	5.12e-05	84.44	4.97e-05	87.74	3.3	3.9081	0	1286	0	1344	0	-
2070	r2070	Homoserine(c) + Citrulline(s) -> Homoserine(s) + Citrulline(c)	4.76e-05	89.53	4.73e-05	90.5	0.97	1.08344	0	1458	0	1426	0	-
2071	r2071	Citrulline(s) + Isoleucine(c) -> Citrulline(c) + Isoleucine(s)	4.85e-05	88.61	4.91e-05	88.45	-0.16	-0.180567	0	1433	0	1365	0	-
2072	r2072	H+(PG)(s) + Fe2+(s) -> H+(PG)(c) + Fe2+(c)	9.35e-05	60.26	0.000105	56.8	-3.46	-5.74179	1	626	1	643	0	-
2073	r2073	H+(PG)(s) + Zinc(s) -> H+(PG)(c) + Zinc(c)	9.35e-05	60.29	0.000105	56.82	-3.47	-5.75552	1	625	1	642	0	-
2074	r2074	Chloride(c) + K+(c) -> Chloride(s) + K+(s)	6.75e-05	73.75	6.82e-05	68.22	-5.53	-7.49831	0	951	0	696	0	-
2075	r2075	AKG(s) + 3 Na+(s) -> AKG(c) + 3 Na+(c)	0.00017	41.39	0.000148	47.53	6.14	14.8345	1	407	1	486	0.607134	-
2076	r2076	Citrate(s) + 3 Na+(s) -> Citrate(c) + 3 Na+(c)	9.87e-05	58.48	7.7e-05	65.25	6.77	11.5766	0	582	1	725	0	-
2077	r2077	Citrate(s) + 4 Na+(s) -> Citrate(c) + 4 Na+(c)	0.000117	53.86	8.79e-05	62.15	8.29	15.3918	0	495	1	695	-0.125691	-
2078	r2078	H+(PG)(s) + L-Lactate(s) <=> H+(PG)(c) + L-Lactate(c)	0.000175	40.37	0.000178	41	0.63	1.56056	1	388	1	387	0.616509	-
2079	r2079	Pyruvate(s) + Acetoacetate(c) <=> Pyruvate(c) + Acetoacetate(s)	0.000175	40.31	0.000182	40.24	-0.07	-0.173654	1	390	1	371	0	-
2080	r2080	Acetate(s) + Acetoacetate(c) <=> Acetate(c) + Acetoacetate(s)	0.000202	34.88	0.000215	34.12	-0.76	-2.1789	1	323	1	271	0.448315	-
2081	r2081	Formate(s) + Acetoacetate(c) <=> Formate(c) + Acetoacetate(s)	0.000135	49.95	0.000141	49.61	-0.34	-0.680681	1	521	1	517	0	-
2082	r2082	Propanoate(s) + Acetoacetate(c) <=> Propanoate(c) + Acetoacetate(s)	0.000161	44.28	0.000167	44.02	-0.26	-0.587173	1	435	1	435	0	-
2083	r2083	Acetoacetate(c) + L-Lactate(s) <=> Acetoacetate(s) + L-Lactate(c)	0.000216	32.6	0.000214	34.38	1.78	5.46012	1	256	1	277	0	-
2084	r2084	Acetoacetate(c) + Retinoate(s) <=> Acetoacetate(s) + Retinoate(c)	0.000135	49.97	0.000141	49.63	-0.34	-0.680408	1	520	1	516	0	-
2085	r2085	Acetoacetate(c) + 2-Hydroxybutyrate(s) <=> Acetoacetate(s) + 2-Hydroxybutyrate(c)	0.000135	50	0.000141	49.66	-0.34	-0.68	1	519	1	515	0	-
2086	r2086	Pyruvate(s) + 2-Hydroxybutyrate(c) <=> Pyruvate(c) + 2-Hydroxybutyrate(s)	8.42e-05	62.7	8.47e-05	63.2	0.5	0.797448	1	665	1	712	0	-
2087	r2087	Acetate(s) + 2-Hydroxybutyrate(c) <=> Acetate(c) + 2-Hydroxybutyrate(s)	0.000111	55.14	0.000118	53.99	-1.15	-2.0856	1	587	1	587	0	-
2088	r2088	Formate(s) + 2-Hydroxybutyrate(c) <=> Formate(c) + 2-Hydroxybutyrate(s)	4.37e-05	98.58	4.39e-05	98.5	-0.08	-0.0811524	1	797	1	822	0	-
2089	r2089	Propanoate(s) + 2-Hydroxybutyrate(c) <=> Propanoate(c) + 2-Hydroxybutyrate(s)	6.99e-05	70.39	7.04e-05	67.27	-3.12	-4.43245	1	718	1	742	0	-
2090	r2090	L-Lactate(s) + 2-Hydroxybutyrate(c) <=> L-Lactate(c) + 2-Hydroxybutyrate(s)	0.000125	52.68	0.000117	54.28	1.6	3.03721	1	558	1	592	0	-
2093	r2093	Pyruvate(s) + AKG(c) <=> Pyruvate(c) + AKG(s)	0.000249	19.66	0.00025	20.6	0.94	4.78128	1	177	1	180	0	-
2094	r2094	Pyruvate(s) + Acetate(c) <=> Pyruvate(c) + Acetate(s)	0.000196	36.96	0.000215	34.2	-2.76	-7.46753	1	328	1	272	0	-
2095	r2095	Pyruvate(s) + Formate(c) <=> Pyruvate(c) + Formate(s)	0.000169	41.63	0.000168	43.6	1.97	4.73216	1	411	1	428	0	-
2096	r2096	Pyruvate(s) + Propanoate(c) <=> Pyruvate(c) + Propanoate(s)	0.000129	51.13	0.00013	51.57	0.44	0.860552	1	538	1	546	0	-
[truncated: 1,811 more rows]

## Sheet: Hepatocyte DFA
Id	Label	Reactions	Enzyme/Transport	Delta Flux	Abs Delta Flux	WT Reaction Sign	PH1 Reaction Sign	Reversible
1	r0001	S-Adenosylmethioninamine(c) -> 5-Methylthioadenosine(c) + Adenosylmethioninamine-potential(c)	Virtual_reaction/potential	0	0	0	0	0
2	r0002	L-Carnitine(c) <=> L-Carnitine(r)	Active_transport	0	0	0	0	1
3	r0003	HDL(r) <=> 2 ApoA1(r) + 20 Cholesterol(r) + 90 PC-VLDL-pool(r) + 25 PE-VLDL-pool(r) + 30 PS-VLDL-pool(r) + 75 SM-pool(r)	Particle_dis/assembly	0	0	0	0	1
4	r0004	HDL(l) -> 2 ApoA1(l) + 20 Cholesterol(l) + 90 PC-VLDL-pool(l) + 25 PE-VLDL-pool(l) + 30 PS-VLDL-pool(l) + 75 SM-pool(l)	Particle_dis/assembly	0	0	0	0	0
5	r0005	H2O(c) + Dehydroalanine(c) -> NH3(c) + Pyruvate(c)	EC:4.3.1.17	0	0	0	0	0
6	r0006	H2O(r) + PPi(r) -> 2 Pi(r)	EC:3.6.1.1	-0.0987967	0.0987967	-1	0	0
7	r0007	H2O(c) + PPi(c) -> 2 Pi(c)	EC:3.6.1.1	-1.70833	1.70833	1	1	0
8	r0008	H2O(m) + PPi(m) -> 2 Pi(m)	EC:3.6.1.1	-0.603935	0.603935	-1	-1	0
9	r0009	H2O(p) + PPi(p) -> 2 Pi(p)	EC:3.6.1.1	0	0	0	0	0
10	r0010	2 H2O2(c) -> 2 H2O(c) + O2(c)	EC:1.11.1.6	7.04462	7.04462	1	1	0
11	r0011	2 H2O2(m) -> 2 H2O(m) + O2(m)	EC:1.11.1.6	0.200588	0.200588	-1	-1	0
12	r0012	2 H2O2(p) -> 2 H2O(p) + O2(p)	EC:1.11.1.6	0.888315	0.888315	1	-1	0
13	r0013	H2O(l) + Chitobiose(l) -> 2 N-Acetylglucosamine(l)	EC:3.2.1.52	0	0	1	1	0
14	r0014	H2O(s) + Maltose(s) <=> 2 Glucose(s)	EC:3.2.1.20	0	0	1	1	1
15	r0015	2 5-Aminolevulinate(c) -> 2 H2O(c) + Porphobilinogen(c)	EC:4.2.1.24	0	0	0	0	0
16	r0016	O2(s) + 4 Fe2+(s) <=> 2 H2O(s) + 4 Fe3+(s)	EC:1.16.3.1	0	0	0	0	1
17	r0017	O2(m) + 4 H+(PG)(m) + 4 Ferrocytochrome_C(m) -> 2 H2O(m) + 4 H+(PG)(c) + 4 Ferricytochrome_C(m)	EC:1.9.3.1	-1.14009	1.14009	1	1	0
18	r0018	H2O(c) + 4 Porphobilinogen(c) -> 4 NH3(c) + Hydroxymethylbilane(c)	EC:2.5.1.61	0	0	0	0	0
19	r0019	H2O(m) + ATP(m) + 3 H+(PG)(m) <=> ADP(m) + Pi(m) + 3 H+(PG)(c)	EC:3.6.3.14	7.89888	7.89888	1	-1	1
20	r0020	ATP(c) -> PPi(c) + cAMP(c)	EC:4.6.1.1	1.82154	1.82154	1	1	0
21	r0021	NAD+(c) + 2 GSH(c) <=> NADH(c) + GSSG(c)	EC:1.8.1.7	0	0	0	0	1
22	r0022	NAD+(m) + 2 GSH(m) <=> NADH(m) + GSSG(m)	EC:1.8.1.7	0	0	0	0	1
23	r0023	NADH(c) + 2 Ferricytochrome_b5(c) <=> NAD+(c) + 2 Ferrocytochrome_b5(c)	EC:1.6.2.2	-0.968256	0.968256	-1	-1	1
24	r0024	O2(c) + N-(omega)-Hydroxyarginine(c) <=> H2O(c) + Citrulline(c) + NO(c)	EC:1.14.13.39	0	0	0	0	1
25	r0025	NADP+(c) + 2 GSH(c) <=> NADPH(c) + GSSG(c)	EC:1.8.1.7	17.6134	17.6134	-1	-1	1
26	r0026	NADP+(m) + 2 GSH(m) <=> NADPH(m) + GSSG(m)	EC:1.8.1.7	0.401176	0.401176	-1	-1	1
27	r0027	NADP+(c) + 2 Cysteine(c) <=> NADPH(c) + Cystine(c)	EC:1.8.1.9	0	0	1	1	1
28	r0028	H2O(c) + ADP(c) -> Pi(c) + AMP(c)	EC:3.6.1.5	0.189915	0.189915	1	1	0
29	r0029	H2O(s) + ADP(s) -> Pi(s) + AMP(s)	EC:3.6.1.5	0	0	0	0	0
30	r0030	ATP(c) + AMP(c) <=> 2 ADP(c)	EC:2.7.4.3	0.228554	0.228554	-1	-1	1
31	r0031	ATP(m) + AMP(m) <=> 2 ADP(m)	EC:2.7.4.3	-0.603935	0.603935	-1	-1	1
32	r0032	ATP(c) + Dephospho-CoA(c) <=> ADP(c) + CoA(c)	EC:2.7.1.24	0	0	0	0	1
33	r0033	ATP(m) + Dephospho-CoA(m) -> ADP(m) + CoA(m)	EC:2.7.1.24	0	0	0	0	0
34	r0034	H2O(m) + 2 ATP(m) + CO2(m) + NH3(m) <=> 2 ADP(m) + Pi(m) + Carbamoyl-P(m)	EC:6.3.4.16	0.00860641	0.00860641	1	1	1
35	r0035	H2O(r) + UDP(r) -> Pi(r) + UMP(r)	EC:3.6.1.6	0	0	1	1	0
36	r0036	H2O(s) + UDP(s) <=> Pi(s) + UMP(s)	EC:3.6.1.6	0	0	0	0	1
37	r0037	ATP(c) + UDP(c) <=> ADP(c) + UTP(c)	EC:2.7.4.6	1.06044	1.06044	1	1	1
38	r0038	ATP(c) + UMP(c) <=> ADP(c) + UDP(c)	EC:2.7.4.4	1.46266	1.46266	1	1	1
39	r0039	H2O(s) + UTP(s) -> Pi(s) + UDP(s)	Enzyme_catalyzed	0	0	0	0	0
40	r0040	H2O(c) + FAD(c) -> AMP(c) + FMN(c)	EC:3.6.1.9_EC:3.6.1.18	0	0	-1	-1	0
41	r0041	ATP(c) + Pyridoxal(c) -> ADP(c) + Pyridoxal-P(c)	EC:2.7.1.35	0	0	0	0	0
42	r0042	Pi(c) + PPi(c) + SAM(c) <=> H2O(c) + ATP(c) + Methionine(c)	EC:2.5.1.6	1.30405	1.30405	-1	-1	1
43	r0043	SAM(c) <=> CO2(c) + S-Adenosylmethioninamine(c)	EC:4.1.1.50	0	0	1	1	1
44	r0044	H2O(c) + AMP(c) <=> NH3(c) + IMP(c)	EC:3.5.4.6	-1.50198	1.50198	-1	-1	1
45	r0045	H2O(c) + AMP(c) -> Pi(c) + Adenosine(c)	EC:3.1.3.5	0.993751	0.993751	1	1	0
46	r0046	H2O(s) + AMP(s) -> Pi(s) + Adenosine(s)	EC:3.1.3.5	0	0	0	0	0
47	r0047	H2O(m) + AMP(m) -> Pi(m) + Adenosine(m)	EC:3.1.3.5	0	0	0	0	0
48	r0048	ATP(c) + Adenosine(c) <=> ADP(c) + AMP(c)	EC:2.7.1.20	-0.250374	0.250374	-1	1	1
49	r0049	H2O(c) + PAP(c) -> Pi(c) + AMP(c)	EC:3.1.3.7	0	0	1	1	0
50	r0050	PPi(c) + AMP(c) <=> PRPP(c) + Adenine(c)	EC:2.4.2.7	-2.2484	2.2484	1	1	1
51	r0051	PPi(s) + AMP(s) <=> PRPP(s) + Adenine(s)	EC:2.4.2.7	0	0	0	0	1
52	r0052	H2O(c) + cAMP(c) -> AMP(c)	EC:3.1.4.17	1.82154	1.82154	1	1	0
53	r0053	H2O(c) + SAH(c) <=> Homocysteine(c) + Adenosine(c)	EC:3.3.1.1	-1.30405	1.30405	1	1	1
54	r0054	ATP(c) + Pyruvate(c) <=> ADP(c) + PEP(c)	EC:2.7.1.40	-39.636	39.636	-1	1	1
55	r0055	H2O(c) + NADP+(c) + Methylglyoxal(c) <=> NADPH(c) + Pyruvate(c)	EC:1.2.1.49	0	0	1	1	1
56	r0056	NAD+(m) + CoA(m) + Pyruvate(m) -> NADH(m) + CO2(m) + Acetyl-CoA(m)	Complex_of_EC:1.2.4.1_EC:2.3.1.12_EC:1.8.1.4	-7.97287	7.97287	-1	-1	0
57	r0057	NAD+(m) + Malate(m) <=> NADH(m) + CO2(m) + Pyruvate(m)	EC:1.1.1.38_EC:1.1.1.39	0	0	0	0	1
58	r0058	NADP+(c) + Malate(c) <=> NADPH(c) + CO2(c) + Pyruvate(c)	EC:1.1.1.40	19.8633	19.8633	1	1	1
59	r0059	NADP+(m) + Malate(m) <=> NADPH(m) + CO2(m) + Pyruvate(m)	EC:1.1.1.40	-1.59504	1.59504	1	1	1
60	r0060	Serine(c) -> NH3(c) + Pyruvate(c)	EC:4.3.1.17	-68.262	68.262	-1	1	0
61	r0061	H2O(c) + Acetyl-CoA(c) -> CoA(c) + Acetate(c)	EC:3.1.2.1	-0.0803122	0.0803122	1	1	0
62	r0062	H2O(m) + Acetyl-CoA(m) -> CoA(m) + Acetate(m)	EC:3.1.2.1	-1.6831	1.6831	1	1	0
63	r0063	Malonyl-CoA(c) -> CO2(c) + Acetyl-CoA(c)	EC:4.1.1.9	-0.199208	0.199208	-1	-1	0
64	r0064	Malonyl-CoA(m) -> CO2(m) + Acetyl-CoA(m)	EC:4.1.1.9	0.465221	0.465221	-1	-1	0
65	r0065	Malonyl-CoA(p) -> CO2(p) + Acetyl-CoA(p)	EC:4.1.1.9	0	0	0	0	0
66	r0066	ATP(c) + CoA(c) + Acetate(c) -> PPi(c) + AMP(c) + Acetyl-CoA(c)	EC:6.2.1.1	-1.44741	1.44741	-1	-1	0
67	r0067	ATP(m) + CoA(m) + Acetate(m) -> PPi(m) + AMP(m) + Acetyl-CoA(m)	EC:6.2.1.1	-0.0467775	0.0467775	-1	-1	0
68	r0068	CoA(c) + Acetyl_adenylate(c) -> AMP(c) + Acetyl-CoA(c)	EC:6.2.1.1	0	0	0	0	0
69	r0069	2 Acetyl-CoA(c) <=> CoA(c) + Acetoacetyl-CoA(c)	EC:2.3.1.9	-0.175023	0.175023	-1	-1	1
70	r0070	2 Acetyl-CoA(m) <=> CoA(m) + Acetoacetyl-CoA(m)	EC:2.3.1.9	-1.18589	1.18589	-1	-1	1
71	r0071	2 Acetyl-CoA(p) <=> CoA(p) + Acetoacetyl-CoA(p)	EC:2.3.1.9	0	0	0	0	1
72	r0072	ATP(m) + Glutamate(m) -> ADP(m) + Glutamyl-5P(m)	EC:2.7.2.11	0	0	0	0	0
73	r0073	H2O(m) + NAD+(m) + Glutamate(m) <=> NADH(m) + NH3(m) + AKG(m)	EC:1.4.1.3_EC:1.4.1.2	-5.78537	5.78537	1	1	1
74	r0074	H2O(m) + NAD+(m) + L-Glutamate_5-semialdehyde(m) <=> NADH(m) + Glutamate(m)	EC:1.5.1.12	2.22045e-16	2.22045e-16	-1	-1	1
75	r0075	H2O(m) + NADP+(m) + Glutamate(m) <=> NADPH(m) + NH3(m) + AKG(m)	EC:1.4.1.3_EC:1.4.1.4	-0.52013	0.52013	-1	-1	1
76	r0076	2 H2O(c) + ATP(c) + 5-Oxoproline(c) -> ADP(c) + Pi(c) + Glutamate(c)	EC:3.5.2.9	0	0	0	0	0
77	r0077	ATP(c) + NH3(c) + Glutamate(c) -> ADP(c) + Pi(c) + Glutamine(c)	EC:6.3.1.2	3.38333	3.38333	1	1	0
78	r0078	H2O(m) + Glutamine(m) -> NH3(m) + Glutamate(m)	EC:3.5.1.2_EC:3.5.1.38	1.12103	1.12103	1	1	0
79	r0079	H2O(c) + ATP(c) + Glutamine(c) + Deamido-NAD(c) -> NAD+(c) + PPi(c) + AMP(c) + Glutamate(c)	EC:6.3.5.1	0	0	1	1	0
80	r0080	AKG(c) + Alanine(c) <=> Pyruvate(c) + Glutamate(c)	EC:2.6.1.2	-3.39	3.39	1	1	1
81	r0081	AKG(m) + Alanine(m) <=> Pyruvate(m) + Glutamate(m)	EC:2.6.1.2	-3.73341	3.73341	-1	-1	1
82	r0082	Oxalosuccinate(c) <=> CO2(c) + AKG(c)	EC:1.1.1.42	-1.9647	1.9647	-1	-1	1
83	r0083	Oxalosuccinate(m) <=> CO2(m) + AKG(m)	EC:1.1.1.42	0.753131	0.753131	1	1	1
84	r0084	Oxalosuccinate(p) <=> CO2(p) + AKG(p)	EC:1.1.1.42	0	0	0	0	1
85	r0085	H2O(c) + 2-Oxoglutaramate(c) -> NH3(c) + AKG(c)	EC:3.5.1.3	1.92267	1.92267	-1	-1	0
86	r0086	H2O(m) + 2-Oxoglutaramate(m) -> NH3(m) + AKG(m)	EC:3.5.1.3	0.170196	0.170196	1	1	0
87	r0087	H2O2(c) + 2 GSH(c) -> 2 H2O(c) + GSSG(c)	EC:1.11.1.9	-17.6134	17.6134	1	1	0
88	r0088	H2O2(s) + 2 GSH(s) -> 2 H2O(s) + GSSG(s)	EC:1.11.1.9	0	0	0	0	0
89	r0089	H2O2(m) + 2 GSH(m) -> 2 H2O(m) + GSSG(m)	EC:1.11.1.9	-0.401176	0.401176	1	1	0
90	r0090	H2O(c) + O2(c) + Pyridoxamine-P(c) -> NH3(c) + Pyridoxal-P(c) + H2O2(c)	EC:1.4.3.5	0	0	0	0	0
91	r0091	O2(c) + Pyridoxine-P(c) <=> Pyridoxal-P(c) + H2O2(c)	EC:1.4.3.5	0	0	0	0	1
92	r0092	H2O(c) + 2 NAD+(c) + UDP-glucose(c) -> 2 NADH(c) + UDP-glucuronate(c)	EC:1.1.1.22	0	0	1	1	0
93	r0093	H2O(s) + UDP-glucose(s) -> Glucose-1P(s) + UMP(s)	EC:3.6.1.45	0	0	0	0	0
94	r0094	UTP(c) + Glucose-1P(c) -> PPi(c) + UDP-glucose(c)	EC:2.7.7.9	0.0223267	0.0223267	-1	-1	0
95	r0095	UDP-glucose(c) <=> UDP-galactose(c)	EC:5.1.3.2	0	0	-1	-1	1
96	r0096	Protoporphyrin(m) + Fe2+(m) -> Heme(m)	EC:4.99.1.1	0	0	0	0	0
97	r0097	ATP(c) + Acetate(c) -> PPi(c) + Acetyl_adenylate(c)	EC:6.2.1.1	0	0	0	0	0
98	r0098	H2O(s) + GDP(s) <=> Pi(s) + GMP(s)	EC:3.6.1.6_EC:3.6.1.42	0	0	1	1	1
99	r0099	ATP(c) + GDP(c) <=> ADP(c) + GTP(c)	EC:2.7.4.6	-7.73057	7.73057	-1	-1	1
100	r0100	ATP(m) + GDP(m) <=> ADP(m) + GTP(m)	EC:2.7.4.6	-7.72723	7.72723	-1	-1	1
101	r0101	ATP(c) + GMP(c) <=> ADP(c) + GDP(c)	EC:2.7.4.8	0.226244	0.226244	0	-1	1
102	r0102	ATP(m) + GMP(m) <=> ADP(m) + GDP(m)	EC:2.7.4.8	0	0	0	0	1
103	r0103	H2O(s) + GTP(s) -> Pi(s) + GDP(s)	EC:3.6.5.5_EC:3.6.5.1_EC:3.6.5.6_EC:3.6.5.2_EC:3.6.5.3_EC:3.6.5.4	0	0	0	0	0
104	r0104	NAD+(c) + Malate(c) <=> NADH(c) + OAA(c)	EC:1.1.1.37	-18.233	18.233	1	1	1
105	r0105	NAD+(m) + Malate(m) <=> NADH(m) + OAA(m)	EC:1.1.1.37	0.632216	0.632216	1	1	1
106	r0106	ATP(m) + Pyruvate(m) + HCO3-(m) <=> ADP(m) + Pi(m) + OAA(m)	EC:6.4.1.1	0.315311	0.315311	-1	-1	1
107	r0107	CoA(m) + Citrate(m) <=> H2O(m) + Acetyl-CoA(m) + OAA(m)	EC:2.3.3.3	4.54473	4.54473	1	-1	1
108	r0108	ATP(c) + CoA(c) + Citrate(c) -> ADP(c) + Pi(c) + Acetyl-CoA(c) + OAA(c)	EC:2.3.3.8	1.51708	1.51708	1	1	0
109	r0109	AKG(c) + Aspartate(c) <=> Glutamate(c) + OAA(c)	EC:2.6.1.1	5.85184	5.85184	-1	-1	1
110	r0110	AKG(m) + Aspartate(m) <=> Glutamate(m) + OAA(m)	EC:2.6.1.1	-2.06421	2.06421	-1	-1	1
111	r0111	SAM(c) + Glycine(c) <=> SAH(c) + Sarcosine(c)	EC:2.1.1.20	0	0	0	0	1
112	r0112	ATP(m) + CoA(m) + Succinate(m) <=> ADP(m) + Pi(m) + Succinyl-CoA(m)	EC:6.2.1.5	0	0	0	0	1
113	r0113	H2O(r) + UDP-N-acetylglucosamine(r) -> UDP(r) + N-Acetyl-D-mannosamine(r)	EC:5.1.3.14	0	0	0	0	0
114	r0114	H2O(c) + UDP-N-acetylglucosamine(c) <=> UDP(c) + N-Acetyl-D-mannosamine(c)	EC:5.1.3.14	0	0	1	1	1
115	r0115	UTP(c) + N-Acetylglucosamine-1P(c) -> PPi(c) + UDP-N-acetylglucosamine(c)	EC:2.7.7.23	0	0	0	0	0
116	r0116	UDP-N-acetylglucosamine(c) <=> UDP-N-acetyl-D-galactosamine(c)	EC:5.1.3.7	0	0	0	0	1
117	r0117	H2O(c) + GTP(c) <=> Formate(c) + 6-[(1S,2R)-1,2-Dihydroxy-3-triphosphooxypropyl]-7,8-dihydropterin(c)	EC:3.5.4.16	0	0	1	1	1
118	r0118	H2O(n) + GTP(n) <=> Formate(n) + 6-[(1S,2R)-1,2-Dihydroxy-3-triphosphooxypropyl]-7,8-dihydropterin(n)	EC:3.5.4.16	0	0	0	0	1
119	r0119	H2O(c) + GTP(c) -> PPi(c) + GMP(c)	EC:3.6.1.19	0.508919	0.508919	-1	-1	0
120	r0120	H2O(c) + GTP(c) <=> Formamidopyrimidine_nucleoside_triphosphate(c)	EC:3.5.4.16	0	0	0	0	1
121	r0121	H2O(n) + GTP(n) <=> Formamidopyrimidine_nucleoside_triphosphate(n)	EC:3.5.4.16	0	0	0	0	1
122	r0122	Pyruvate(c) + GTP(c) <=> GDP(c) + PEP(c)	EC:2.7.1.40	0	0	0	0	1
123	r0123	OAA(c) + GTP(c) -> CO2(c) + GDP(c) + PEP(c)	EC:4.1.1.32	-10.8641	10.8641	-1	1	0
124	r0124	OAA(m) + GTP(m) -> CO2(m) + GDP(m) + PEP(m)	EC:4.1.1.32	-1.4222	1.4222	1	1	0
125	r0125	CoA(m) + Succinate(m) + GTP(m) <=> Pi(m) + GDP(m) + Succinyl-CoA(m)	EC:6.2.1.4	-2.77403	2.77403	-1	-1	1
126	r0126	GTP(c) -> PPi(c) + cGMP(c)	EC:4.6.1.2	0	0	0	0	0
127	r0127	H2O(c) + Asparagine(c) -> NH3(c) + Aspartate(c)	EC:3.5.1.1_EC:3.5.1.38	-0.705774	0.705774	-1	-1	0
128	r0128	Aspartate(c) <=> CO2(c) + beta-Alanine(c)	EC:4.1.1.11	-2.5487	2.5487	1	1	1
129	r0129	H2O(c) + GSH(c) <=> Glutamate(c) + Cys-Gly(c)	EC:3.4.11.4	1.28605e-16	1.28605e-16	0	-1	1
130	r0130	H2O(s) + GSH(s) <=> Glutamate(s) + Cys-Gly(s)	EC:3.4.11.4	0.174711	0.174711	-1	-1	1
131	r0131	ATP(c) + Glycine(c) + gamma-Glutamyl-cysteine(c) -> ADP(c) + Pi(c) + GSH(c)	EC:6.3.2.3	0.174711	0.174711	-1	-1	0
132	r0132	H2O(c) + PAPS(c) -> Pi(c) + Adenylyl_sulfate(c)	EC:3.1.3.7	0	0	-1	-1	0
133	r0133	ATP(c) + Adenylyl_sulfate(c) -> ADP(c) + PAPS(c)	EC:2.7.1.25	0	0	0	0	0
134	r0134	H2O(c) + CMP(c) -> Pi(c) + Cytidine(c)	EC:3.1.3.5	-0.105042	0.105042	-1	-1	0
135	r0135	H2O(s) + CMP(s) -> Pi(s) + Cytidine(s)	EC:3.1.3.5	0	0	1	1	0
136	r0136	ATP(c) + CMP(c) <=> ADP(c) + CDP(c)	EC:2.7.4.14	0.121984	0.121984	1	1	1
137	r0137	ATP(m) + CMP(m) -> ADP(m) + CDP(m)	EC:2.7.4.14	0	0	0	0	0
138	r0138	ATP(c) + Cytidine(c) -> ADP(c) + CMP(c)	EC:2.7.1.48	0.033884	0.033884	-1	-1	0
139	r0139	H2O(s) + CDP(s) <=> Pi(s) + CMP(s)	EC:3.6.1.5	0	0	1	1	1
140	r0140	H2O(c) + Sulfite(c) + 2 Ferricytochrome_C(m) -> Sulfate(c) + 2 Ferrocytochrome_C(m)	EC:1.8.2.1	-1.16066	1.16066	-1	1	0
141	r0141	ATP(c) + Sulfate(c) -> PPi(c) + Adenylyl_sulfate(c)	EC:2.7.7.4	0	0	1	1	0
142	r0142	H2O(m) + O2(m) + Sulfite(m) -> H2O2(m) + Sulfate(m)	EC:1.8.3.1	0	0	0	0	0
143	r0143	ATP(c) + Riboflavin(c) <=> ADP(c) + FMN(c)	EC:2.7.1.26	0	0	1	1	1
144	r0144	H2O(c) + Arginine(c) <=> Ornithine(c) + Urea(c)	EC:3.5.3.1	0.00860641	0.00860641	1	1	1
145	r0145	NADPH(c) + 2 O2(c) + Arginine(c) <=> 2 H2O(c) + NADP+(c) + Citrulline(c) + NO(c)	EC:1.14.13.39	0	0	0	0	1
146	r0146	NADPH(c) + O2(c) + Arginine(c) <=> H2O(c) + NADP+(c) + N-(omega)-Hydroxyarginine(c)	EC:1.14.13.39	0	0	0	0	1
147	r0147	Glycine(c) + Arginine(c) <=> Ornithine(c) + Guanidinoacetate(c)	EC:2.1.4.1	0	0	1	1	1
148	r0148	Arginine(m) <=> CO2(m) + Agmatine(m)	EC:4.1.1.19	0	0	0	0	1
149	r0149	H2O(s) + CTP(s) <=> Pi(s) + CDP(s)	EC:3.6.1.5	0	0	0	0	1
150	r0150	ATP(c) + CDP(c) <=> ADP(c) + CTP(c)	EC:2.7.4.6	-0.575561	0.575561	1	1	1
151	r0151	ATP(m) + CDP(m) -> ADP(m) + CTP(m)	EC:2.7.4.6	0	0	0	0	0
152	r0152	ATP(c) + NH3(c) + UTP(c) -> ADP(c) + Pi(c) + CTP(c)	EC:6.3.4.2	-0.0223267	0.0223267	1	1	0
153	r0153	Pyruvate(c) + CTP(c) <=> PEP(c) + CDP(c)	EC:2.7.1.40	0	0	0	0	1
154	r0154	H2O(c) + ATP(c) + Glutamine(c) + UTP(c) -> ADP(c) + Pi(c) + Glutamate(c) + CTP(c)	EC:6.3.4.2	1.0435	1.0435	-1	-1	0
155	r0155	H2O(c) + 2 ATP(c) + Glutamine(c) + HCO3-(c) -> 2 ADP(c) + Pi(c) + Glutamate(c) + Carbamoyl-P(c)	EC:6.3.5.5	-0.296946	0.296946	-1	-1	0
156	r0156	Pyruvate(c) + Glutamine(c) -> Alanine(c) + 2-Oxoglutaramate(c)	EC:2.6.1.15	1.92267	1.92267	-1	-1	0
157	r0157	Pyruvate(m) + Glutamine(m) -> Alanine(m) + 2-Oxoglutaramate(m)	EC:2.6.1.15	0.170196	0.170196	1	1	0
158	r0158	H2O(c) + ATP(c) + Aspartate(c) + Glutamine(c) <=> PPi(c) + AMP(c) + Glutamate(c) + Asparagine(c)	EC:6.3.5.4	-0.705774	0.705774	-1	-1	1
159	r0159	H2O(c) + 3-Phosphoserine(c) -> Pi(c) + Serine(c)	EC:3.1.3.3	5.99589	5.99589	-1	-1	0
160	r0160	Pyruvate(c) + Serine(c) -> Alanine(c) + Hydroxypyruvate(c)	EC:2.6.1.51	-51.2612	51.2612	-1	1	0
161	r0161	Serine(c) -> H2O(c) + Dehydroalanine(c)	EC:4.3.1.17	0	0	0	0	0
162	r0162	H2O2(c) + Methanol(c) <=> 2 H2O(c) + Formaldehyde(c)	EC:1.11.1.7	0	0	1	1	1
163	r0163	AKG(m) + Thiamin-PP(m) <=> CO2(m) + 3-Carboxy-1-hydroxypropyl-ThPP(m)	EC:1.2.4.2	0	0	0	0	1
164	r0164	2PG(c) <=> H2O(c) + PEP(c)	EC:4.2.1.11	51.9223	51.9223	-1	-1	1
165	r0165	Pyruvate(c) + UTP(c) <=> UDP(c) + PEP(c)	EC:2.7.1.40	0	0	0	0	1
166	r0166	H2O(s) + UTP(s) -> PPi(s) + UMP(s)	EC:3.6.1.19	0	0	0	0	0
167	r0167	AKG(m) + Ornithine(m) <=> Glutamate(m) + L-Glutamate_5-semialdehyde(m)	EC:2.6.1.13	2.22045e-16	2.22045e-16	-1	-1	1
168	r0168	Ornithine(c) <=> CO2(c) + Putrescine(c)	EC:4.1.1.17	0	0	1	1	1
169	r0169	O2(c) + Tryptophan(c) <=> L-Formylkynurenine(c)	EC:1.13.11.11	-0.77716	0.77716	1	1	1
170	r0170	2 Farnesyl-PP(r) <=> PPi(r) + Presqualene-PP(r)	EC:2.5.1.21	0	0	0	0	1
171	r0171	NAD+(c) + L-Lactate(c) <=> NADH(c) + Pyruvate(c)	EC:1.1.1.27	1.02334	1.02334	1	1	1
172	r0172	NAD+(m) + L-Lactate(m) -> NADH(m) + Pyruvate(m)	EC:1.1.1.27	0.2003	0.2003	-1	-1	0
173	r0173	NAD+(p) + L-Lactate(p) <=> NADH(p) + Pyruvate(p)	EC:1.1.1.27	0	0	0	0	1
174	r0174	NAD+(m) + CoA(m) + 3-Oxopropanoate(m) -> NADH(m) + CO2(m) + Acetyl-CoA(m)	EC:1.2.1.18	-2.70321	2.70321	1	1	0
175	r0175	H2O(m) + 1-Pyrroline-5-carboxylate(m) <=> L-Glutamate_5-semialdehyde(m)	EC:1.5.1.12	-1.28605e-16	1.28605e-16	-1	-1	1
176	r0176	H2O(c) + NAD+(c) + Acetaldehyde(c) -> NADH(c) + Acetate(c)	EC:1.2.1.3_EC:1.2.1.5	-3.15426	3.15426	-1	-1	0
177	r0177	H2O(c) + NADP+(c) + Acetaldehyde(c) -> NADPH(c) + Acetate(c)	EC:1.2.1.5	8.00891	8.00891	-1	-1	0
178	r0178	H2O(m) + NAD+(m) + Succinate_semialdehyde(m) <=> NADH(m) + Succinate(m)	EC:1.2.1.24_EC:1.2.1.16	0	0	0	0	1
179	r0179	H2O(m) + NADP+(m) + Succinate_semialdehyde(m) <=> NADPH(m) + Succinate(m)	EC:1.2.1.16	0	0	0	0	1
180	r0180	H2O(m) + NADP+(m) + Saccharopine(m) <=> NADPH(m) + AKG(m) + Lysine(m)	EC:1.5.1.8	-1.4887	1.4887	-1	-1	1
181	r0181	H2O(s) + ITP(s) <=> Pi(s) + IDP(s)	EC:3.6.1.5	0	0	0	0	1
182	r0182	ATP(c) + IDP(c) <=> ADP(c) + ITP(c)	EC:2.7.4.6	0	0	0	0	1
183	r0183	AKG(c) + Tyrosine(c) <=> Glutamate(c) + 4-Hydroxyphenylpyruvate(c)	EC:2.6.1.5_EC:2.6.1.57	-1.1646	1.1646	1	1	1
184	r0184	ATP(c) + Acetyl-CoA(c) + HCO3-(c) -> ADP(c) + Pi(c) + Malonyl-CoA(c)	EC:6.4.1.2	-0.0615472	0.0615472	-1	1	0
185	r0185	ATP(m) + Acetyl-CoA(m) + HCO3-(m) -> ADP(m) + Pi(m) + Malonyl-CoA(m)	EC:6.4.1.2	0.327679	0.327679	-1	-1	0
186	r0186	H2O(c) + Ethanolamine-P(c) -> Pi(c) + NH3(c) + Acetaldehyde(c)	EC:4.2.3.2	1.28734	1.28734	-1	-1	0
187	r0187	NAD+(c) + Ethanol(c) <=> NADH(c) + Acetaldehyde(c)	EC:1.1.1.1_EC:1.1.1.71	0	0	1	1	1
188	r0188	ATP(c) + Fructose-6P(c) -> ADP(c) + Fructose-2,6PP(c)	EC:2.7.1.105	0	0	0	0	0
189	r0189	H2O(c) + Glucosamine-6P(c) <=> NH3(c) + Fructose-6P(c)	EC:3.5.99.6	-1.28605e-16	1.28605e-16	1	1	1
190	r0190	Glutamine(c) + Fructose-6P(c) -> Glutamate(c) + Glucosamine-6P(c)	EC:2.6.1.16	0	0	0	0	0
191	r0191	UTP(c) + Fructose-6P(c) -> UDP(c) + Fructose-1,6PP(c)	EC:2.7.1.11	0	0	0	0	0
192	r0192	Glucose-6P(c) <=> Fructose-6P(c)	EC:5.3.1.9	-6.23044	6.23044	1	1	1
193	r0193	H2O(c) + Cysteine(c) <=> NH3(c) + Pyruvate(c) + H2S(c)	EC:4.4.1.1	-0.494941	0.494941	1	1	1
194	r0194	H2O(s) + Sucrose(s) <=> Glucose(s) + Fructose(s)	EC:3.2.1.48_EC:3.2.1.26	0	0	1	1	1
195	r0195	Glycine(m) + Succinyl-CoA(m) <=> CoA(m) + CO2(m) + 5-Aminolevulinate(m)	EC:2.3.1.37	0	0	0	0	1
196	r0196	Glycine(m) + Succinyl-CoA(m) <=> CoA(m) + 2-Amino-3-oxoadipate(m)	EC:2.3.1.37	0	0	0	0	1
197	r0197	(R)-Methylmalonyl-CoA(m) <=> Succinyl-CoA(m)	EC:5.4.99.2	0.0293368	0.0293368	1	1	1
198	r0198	NADP+(r) + Glucose-6P(r) <=> NADPH(r) + Glucono-1,5-lactone-6P(r)	EC:1.1.1.49	-0.169424	0.169424	1	1	1
199	r0199	NADP+(c) + Glucose-6P(c) <=> NADPH(c) + Glucono-1,5-lactone-6P(c)	EC:1.1.1.49	-0.35553	0.35553	1	1	1
200	r0200	Inositol-1P(c) <=> Glucose-6P(c)	EC:5.5.1.4	0	0	1	1	1
201	r0201	NAD+(c) + sn-Glycerol-3P(c) <=> NADH(c) + DHAP(c)	EC:1.1.1.8	9.20013	9.20013	1	-1	1
202	r0202	NAD+(p) + sn-Glycerol-3P(p) <=> NADH(p) + DHAP(p)	EC:1.1.1.8	0	0	0	0	1
203	r0203	ATP(c) + Glycerol(c) <=> ADP(c) + sn-Glycerol-3P(c)	EC:2.7.1.30	8.95463	8.95463	-1	-1	1
204	r0204	ATP(m) + Glycerol(m) <=> ADP(m) + sn-Glycerol-3P(m)	EC:2.7.1.30	-0.467879	0.467879	0	1	1
205	r0205	sn-Glycerol-3P(c) + Ubiquinone(m) <=> DHAP(c) + Ubiquinol(m)	EC:1.1.5.3	-0.679558	0.679558	-1	-1	1
206	r0206	ATP(c) + Fructose(c) <=> ADP(c) + Fructose-1P(c)	EC:2.7.1.3	0	0	1	1	1
207	r0207	GDP(c) + Mannose-1P(c) <=> Pi(c) + GDP-mannose(c)	EC:2.7.7.22	0	0	1	1	1
208	r0208	GTP(c) + Mannose-1P(c) <=> PPi(c) + GDP-mannose(c)	EC:2.7.7.13	-1.77636e-15	1.77636e-15	1	1	1
209	r0209	GDP-mannose(c) -> H2O(c) + GDP-4-dehydro-6-deoxy-D-mannose(c)	EC:4.2.1.47	0	0	1	1	0
210	r0210	Serine(c) + H2S(c) -> H2O(c) + Cysteine(c)	EC:4.2.1.22	0.665714	0.665714	-1	-1	0
211	r0211	O2(c) + Cysteine(c) <=> 3-Sulfinoalanine(c)	EC:1.13.11.20	0	0	0	0	1
212	r0212	ATP(c) + Glutamate(c) + Cysteine(c) -> ADP(c) + Pi(c) + gamma-Glutamyl-cysteine(c)	EC:6.3.2.2	0.174711	0.174711	-1	-1	0
213	r0213	AKG(c) + Cysteine(c) -> Glutamate(c) + Mercaptopyruvate(c)	EC:2.6.1.3	1.16066	1.16066	1	1	0
214	r0214	H2O(c) + Cys-Gly(c) <=> Glycine(c) + Cysteine(c)	EC:3.4.11.2	2.5721e-16	2.5721e-16	0	-1	1
215	r0215	H2O(s) + Cys-Gly(s) <=> Glycine(s) + Cysteine(s)	EC:3.4.11.2	0.174711	0.174711	1	1	1
216	r0216	H2O(c) + 3-Ureidopropionate(c) -> CO2(c) + NH3(c) + beta-Alanine(c)	EC:3.5.1.6	-0.296946	0.296946	-1	-1	0
217	r0217	AKG(m) + beta-Alanine(m) <=> Glutamate(m) + 3-Oxopropanoate(m)	EC:2.6.1.55_EC:2.6.1.19	-2.84565	2.84565	-1	1	1
218	r0218	ATP(c) + CoA(c) + Propanoate(c) <=> PPi(c) + AMP(c) + Propanoyl-CoA(c)	EC:6.2.1.17_EC:6.2.1.1	0	0	1	1	1
219	r0219	ATP(m) + CoA(m) + Propanoate(m) <=> PPi(m) + AMP(m) + Propanoyl-CoA(m)	EC:6.2.1.17	0	0	0	0	1
220	r0220	CoA(c) + Propinol_adenylate(c) <=> AMP(c) + Propanoyl-CoA(c)	EC:6.2.1.17_EC:6.2.1.1	0	0	0	0	1
221	r0221	CoA(m) + Propinol_adenylate(m) <=> AMP(m) + Propanoyl-CoA(m)	EC:6.2.1.17	0	0	0	0	1
222	r0222	Acetyl-CoA(m) + Propanoyl-CoA(m) <=> CoA(m) + 2-Methylacetoacetyl-CoA(m)	EC:2.3.1.16	-0.443927	0.443927	1	1	1
223	r0223	NAD+(m) + CoA(m) + 2-Methyl-3-oxopropanoate(m) -> NADH(m) + CO2(m) + Propanoyl-CoA(m)	EC:1.2.1.27	0.659915	0.659915	1	1	0
224	r0224	NAD+(c) + THF(c) <=> NADH(c) + Dihydrofolate(c)	EC:1.5.1.3	-0.282805	0.282805	-1	-1	1
225	r0225	NADP+(c) + THF(c) <=> NADPH(c) + Dihydrofolate(c)	EC:1.5.1.3	0	0	0	0	1
226	r0226	NADP+(m) + THF(m) <=> NADPH(m) + Dihydrofolate(m)	EC:1.5.1.3	0	0	-1	-1	1
227	r0227	H2O(c) + NADP+(c) + 10-Formyl-THF(c) -> NADPH(c) + CO2(c) + THF(c)	EC:1.5.1.6	-1.46105	1.46105	1	1	0
228	r0228	ATP(c) + Formate(c) + THF(c) -> ADP(c) + Pi(c) + 10-Formyl-THF(c)	EC:6.3.4.3	-0.818136	0.818136	1	1	0
229	r0229	ATP(m) + Formate(m) + THF(m) -> ADP(m) + Pi(m) + 10-Formyl-THF(m)	EC:6.3.4.3	0.0409763	0.0409763	0	-1	0
230	r0230	H2O(c) + Glycine(c) + 5,10-Methylene-THF(c) <=> Serine(c) + THF(c)	EC:2.1.2.1	4.31486	4.31486	-1	-1	1
231	r0231	H2O(m) + Glycine(m) + 5,10-Methylene-THF(m) <=> Serine(m) + THF(m)	EC:2.1.2.1	-5.24777	5.24777	-1	-1	1
232	r0232	Homocysteine(c) + 5-Methyl-THF(c) <=> Methionine(c) + THF(c)	EC:2.1.1.13	-1.30405	1.30405	-1	-1	1
233	r0233	UDP-glucose(c) + Galactose-1P(c) -> UDP-galactose(c) + Glucose-1P(c)	EC:2.7.7.12	0	0	1	1	0
234	r0234	H2O(s) + IDP(s) <=> Pi(s) + IMP(s)	EC:3.6.1.6	0	0	0	0	1
235	r0235	Orotidine-5P(c) <=> CO2(c) + UMP(c)	EC:4.1.1.23	-0.296946	0.296946	0	1	1
236	r0236	NAD+(c) + 5,6-Dihydrouracil(c) <=> NADH(c) + Uracil(c)	EC:1.3.1.1	-2.47238	2.47238	-1	-1	1
237	r0237	NADP+(c) + 5,6-Dihydrouracil(c) <=> NADPH(c) + Uracil(c)	EC:1.3.1.2	2.76932	2.76932	1	1	1
238	r0238	H2O(c) + Kynurenine(c) <=> Alanine(c) + Anthranilate(c)	EC:3.7.1.3	0	0	0	0	1
239	r0239	H2O(c) + Formylanthranilate(c) <=> Formate(c) + Anthranilate(c)	EC:3.5.1.9	0	0	0	0	1
240	r0240	Threonine(c) <=> NH3(c) + 2-Oxobutyrate(c)	EC:4.3.1.19	-1.28338	1.28338	1	1	1
241	r0241	H2O(c) + L-Cystathionine(c) <=> NH3(c) + Cysteine(c) + 2-Oxobutyrate(c)	EC:4.4.1.1	1.33227e-15	1.33227e-15	1	1	1
242	r0242	H2O(s) + DHAP(s) <=> Pi(s) + Glycerone(s)	EC:3.1.3.1	0	0	0	0	1
243	r0243	GAP(c) <=> DHAP(c)	EC:5.3.1.1	0.51249	0.51249	1	1	1
244	r0244	ATP(c) + Choline(c) -> ADP(c) + Phosphocholine(c)	EC:2.7.1.32	0.434682	0.434682	1	1	0
245	r0245	NADP+(c) + Glycerol(c) <=> NADPH(c) + Glyceraldehyde(c)	EC:1.1.1.2_EC:1.1.1.72	-9.32488	9.32488	1	1	1
246	r0246	NADP+(m) + Glycerol(m) -> NADPH(m) + Glyceraldehyde(m)	EC:1.1.1.72_EC:1.1.1.2	0.804309	0.804309	1	-1	0
247	r0247	ATP(c) + Ribose-5P(c) -> AMP(c) + PRPP(c)	EC:2.7.6.1	2.0774	2.0774	1	1	0
248	r0248	ATP(c) + Ribose(c) -> ADP(c) + Ribose-5P(c)	EC:2.7.1.15	0	0	1	1	0
249	r0249	Ribose-5P(r) <=> Ribulose-5P(r)	EC:5.3.1.6	0	0	0	0	1
250	r0250	Ribose-5P(c) <=> Ribulose-5P(c)	EC:5.3.1.6	-2.27767	2.27767	-1	-1	1
251	r0251	Ribose-1P(c) <=> Ribose-5P(c)	EC:5.4.2.2	-1.60158	1.60158	1	1	1
252	r0252	ATP(c) + Glyceraldehyde(c) <=> ADP(c) + GAP(c)	EC:2.7.1.28	29.6399	29.6399	1	1	1
253	r0253	NAD+(c) + Pi(c) + GAP(c) <=> NADH(c) + 1,3DPG(c)	EC:1.2.1.12	22.2603	22.2603	-1	-1	1
254	r0254	2-Deoxy-D-ribose-5P(c) <=> Acetaldehyde(c) + GAP(c)	EC:4.1.2.4	3.56731	3.56731	-1	-1	1
255	r0255	Fructose-6P(c) + GAP(c) <=> D-Xylulose-5P(c) + Erythrose-4P(c)	EC:2.2.1.1	1.40131	1.40131	1	1	1
256	r0256	Fructose-1,6PP(c) <=> DHAP(c) + GAP(c)	EC:4.1.2.13	-7.31816	7.31816	-1	-1	1
257	r0257	PPi(c) + Glutamate(c) + 5-Phosphoribosylamine(c) <=> H2O(c) + Glutamine(c) + PRPP(c)	EC:2.4.2.14	-0.499638	0.499638	-1	-1	1
258	r0258	Malate(c) <=> H2O(c) + Fumarate(c)	EC:4.2.1.2	1.8537	1.8537	-1	-1	1
259	r0259	Malate(m) <=> H2O(m) + Fumarate(m)	EC:4.2.1.2	-2.52115	2.52115	-1	-1	1
260	r0260	Adenylosuccinate(c) -> AMP(c) + Fumarate(c)	EC:4.3.2.2	-1.45023	1.45023	-1	-1	0
261	r0261	Argininosuccinate(c) <=> Arginine(c) + Fumarate(c)	EC:4.3.2.1	0.00860641	0.00860641	1	1	1
262	r0262	AKG(m) + Leucine(m) <=> Glutamate(m) + 4-Methyl-2-oxopentanoate(m)	EC:2.6.1.42	0.333948	0.333948	1	1	1
263	r0263	AKG(m) + Valine(m) -> Glutamate(m) + 3-Methyl-2-oxobutyrate(m)	EC:2.6.1.42	1.01123	1.01123	1	1	0
264	r0264	AKG(m) + Isoleucine(m) <=> Glutamate(m) + 2-Oxo-3-methylvalerate(m)	EC:2.6.1.42	0.443927	0.443927	-1	-1	1
265	r0265	ATP(c) + Galactose(c) -> ADP(c) + Galactose-1P(c)	EC:2.7.1.6	0	0	1	1	0
266	r0266	H2O(s) + Lactose(s) <=> Glucose(s) + Galactose(s)	EC:3.2.1.23_EC:3.2.1.108	0	0	1	1	1
267	r0267	NADH(c) + O2(c) + CMP-N-acetylneuraminate(c) <=> H2O(c) + NAD+(c) + CMP-NeuNGc(c)	EC:1.14.18.2	0.784778	0.784778	1	1	1
268	r0268	NADPH(c) + O2(c) + CMP-N-acetylneuraminate(c) <=> H2O(c) + NADP+(c) + CMP-NeuNGc(c)	EC:1.14.18.2	-4.7238	4.7238	1	1	1
269	r0269	CTP(n) + N-Acetylneuraminate(n) <=> PPi(n) + CMP-N-acetylneuraminate(n)	EC:2.7.7.43	-3.93902	3.93902	1	1	1
270	r0270	ATP(p) + (R)-5-Diphosphomevalonate(p) <=> ADP(p) + Pi(p) + CO2(p) + Isopentenyl-PP(p)	EC:4.1.1.33	0	0	0	0	1
271	r0271	Isopentenyl-PP(p) <=> Dimethylallyl-PP(p)	EC:5.3.3.2	0	0	0	0	1
272	r0272	H2O(c) + IMP(c) -> Pi(c) + Inosine(c)	EC:3.1.3.5	0.0599211	0.0599211	1	1	0
273	r0273	H2O(c) + IMP(c) <=> FAICAR(c)	EC:3.5.4.10	-0.499638	0.499638	-1	-1	1
274	r0274	H2O(c) + NAD+(c) + IMP(c) -> NADH(c) + Xanthosine-5P(c)	EC:1.1.1.205	-3.87704	3.87704	-1	-1	0
275	r0275	PPi(c) + IMP(c) <=> PRPP(c) + Hypoxanthine(c)	EC:2.4.2.8	0.483733	0.483733	1	1	1
276	r0276	NADP+(c) + NH3(c) + IMP(c) <=> NADPH(c) + GMP(c)	EC:1.7.1.7	3.78128	3.78128	1	1	1
277	r0277	GTP(c) + Aspartate(c) + IMP(c) -> Pi(c) + GDP(c) + Adenylosuccinate(c)	EC:6.3.4.4	-1.45023	1.45023	-1	-1	0
278	r0278	ATP(c) + dADP(c) <=> ADP(c) + dATP(c)	EC:2.7.4.6	0	0	0	0	1
279	r0279	ATP(m) + dADP(m) <=> ADP(m) + dATP(m)	EC:2.7.4.6	0	0	0	0	1
280	r0280	Pyruvate(c) + dATP(c) <=> PEP(c) + dADP(c)	EC:2.7.1.40	0	0	0	0	1
281	r0281	H2O(s) + O2(s) + Putrescine(s) <=> NH3(s) + H2O2(s) + 4-Aminobutanal(s)	EC:1.4.3.6	0	0	0	0	1
282	r0282	H2O(m) + Agmatine(m) <=> Urea(m) + Putrescine(m)	EC:3.5.3.11	0	0	0	0	1
283	r0283	ATP(c) + beta-Alanine(c) + Histidine(c) -> PPi(c) + AMP(c) + Carnosine(c)	EC:6.3.2.11	0.2646	0.2646	-1	-1	0
284	r0284	H2O(c) + Carnosine(c) -> beta-Alanine(c) + Histidine(c)	EC:3.4.13.3	0.2646	0.2646	-1	-1	0
285	r0285	Histidine(c) <=> CO2(c) + Histamine(c)	EC:4.1.1.28	-13.9565	13.9565	1	1	1
286	r0286	Histidine(c) <=> NH3(c) + Urocanate(c)	EC:4.3.1.3	3.36717	3.36717	1	1	1
287	r0287	Acetyl-CoA(m) + Butyryl-CoA(m) <=> CoA(m) + 3-Oxohexanoyl-CoA(m)	EC:2.3.1.16	-0.174212	0.174212	1	1	1
288	r0288	O2(c) + Inositol(c) -> H2O(c) + Glucuronate(c)	EC:1.13.99.1	0	0	1	1	0
289	r0289	H2O(c) + Inositol-1P(c) -> Pi(c) + Inositol(c)	EC:3.1.3.25	-0.016942	0.016942	1	1	0
290	r0290	ATP(c) + N-Acetylglucosamine(c) -> ADP(c) + N-Acetylglucosamine-6P(c)	EC:2.7.1.59	0	0	-1	-1	0
291	r0291	N-Acetylglucosamine(c) <=> N-Acetyl-D-mannosamine(c)	EC:5.1.3.8	0	0	1	1	1
292	r0292	NAD+(m) + 5,10-Methylene-THF(m) <=> NADH(m) + 5,10-Methenyl-THF(m)	EC:1.5.1.15	-0.111879	0.111879	0	1	1
293	r0293	NADP+(c) + 5,10-Methylene-THF(c) <=> NADPH(c) + 5,10-Methenyl-THF(c)	EC:1.5.1.5	-3.01081	3.01081	1	1	1
294	r0294	NADP+(m) + 5,10-Methylene-THF(m) <=> NADPH(m) + 5,10-Methenyl-THF(m)	EC:1.5.1.5	0.0709028	0.0709028	0	-1	1
295	r0295	NAD+(m) + Glycine(m) + THF(m) <=> NADH(m) + CO2(m) + NH3(m) + 5,10-Methylene-THF(m)	EC:2.1.2.10	-5.28874	5.28874	-1	-1	1
296	r0296	NADP+(c) + 5-Methyl-THF(c) <=> NADPH(c) + 5,10-Methylene-THF(c)	EC:1.5.1.20	3.29068	3.29068	1	1	1
297	r0297	H2O(c) + GMP(c) -> Pi(c) + Guanosine(c)	EC:3.1.3.5	0.296946	0.296946	0	-1	0
298	r0298	H2O(s) + GMP(s) -> Pi(s) + Guanosine(s)	EC:3.1.3.5	0	0	1	1	0
299	r0299	ATP(m) + Guanosine(m) <=> ADP(m) + GMP(m)	EC:2.7.1.73	0	0	0	0	1
300	r0300	PPi(c) + GMP(c) <=> PRPP(c) + Guanine(c)	EC:2.4.2.8	-0.11004	0.11004	1	1	1
301	r0301	ATP(c) + NH3(c) + Xanthosine-5P(c) -> PPi(c) + AMP(c) + GMP(c)	EC:6.3.4.1	-3.38349	3.38349	-1	-1	0
302	r0302	H2O(c) + ATP(c) + Glutamine(c) + Xanthosine-5P(c) -> PPi(c) + AMP(c) + Glutamate(c) + GMP(c)	EC:6.3.5.2	-0.49355	0.49355	-1	-1	0
303	r0303	H2O(c) + cGMP(c) -> GMP(c)	EC:3.1.4.17_EC:3.1.4.35	0	0	0	0	0
304	r0304	NAD+(c) + Proline(c) <=> NADH(c) + 1-Pyrroline-5-carboxylate(c)	EC:1.5.1.2	0	0	0	0	1
305	r0305	NADP+(c) + Proline(c) <=> NADPH(c) + 1-Pyrroline-5-carboxylate(c)	EC:1.5.1.2	0	0	0	0	1
306	r0306	PPi(c) + Nicotinamide_D-ribonucleotide(c) <=> PRPP(c) + Nicotinamide(c)	EC:2.4.2.12	-1.30581	1.30581	-1	-1	1
307	r0307	H2O(p) + Palmitoyl-CoA(p) <=> CoA(p) + Palmitate(p)	EC:3.1.2.22_EC:3.1.2.2	0	0	0	0	1
308	r0308	H2O(p) + Arachidonyl-CoA(p) <=> CoA(p) + Arachidonate(p)	EC:3.1.2.22_EC:3.1.2.2	0	0	0	0	1
309	r0309	NADP+(m) + Palmitoyl-CoA(m) <=> NADPH(m) + (2E)-Hexadecenoyl-CoA(m)	EC:1.3.1.38	0.103941	0.103941	1	-1	1
310	r0310	Palmitoyl-CoA(m) + Ubiquinone(m) -> Ubiquinol(m) + (2E)-Hexadecenoyl-CoA(m)	EC:1.3.3.6_EC:1.3.99.3	0.112541	0.112541	-1	-1	0
311	r0311	ATP(r) + CoA(r) + Palmitate(r) -> PPi(r) + AMP(r) + Palmitoyl-CoA(r)	EC:6.2.1.3	0	0	0	0	0
312	r0312	ATP(c) + CoA(c) + Palmitate(c) -> PPi(c) + AMP(c) + Palmitoyl-CoA(c)	EC:6.2.1.3	-1.13239	1.13239	-1	-1	0
313	r0313	Serine(c) + Palmitoyl-CoA(c) <=> CoA(c) + CO2(c) + 3-Dehydrosphinganine(c)	EC:2.3.1.50	0	0	1	1	1
314	r0314	Serine(c) + Homocysteine(c) <=> H2O(c) + L-Cystathionine(c)	EC:4.2.1.22	2.22045e-15	2.22045e-15	1	1	1
315	r0315	Citrate(c) <=> Isocitrate(c)	EC:4.2.1.3	-4.46256	4.46256	-1	-1	1
316	r0316	Citrate(m) <=> Isocitrate(m)	EC:4.2.1.3	3.251	3.251	-1	-1	1
317	r0317	Citrate(m) <=> H2O(m) + cis-Aconitate(m)	EC:4.2.1.4	0	0	0	0	1
318	r0318	ATP(c) + Propanoate(c) <=> PPi(c) + Propinol_adenylate(c)	Enzyme_catalyzed	0	0	0	0	1
319	r0319	ATP(m) + Propanoate(m) <=> PPi(m) + Propinol_adenylate(m)	Enzyme_catalyzed	0	0	0	0	1
320	r0320	ATP(c) + CoA(c) + Acetoacetate(c) -> PPi(c) + AMP(c) + Acetoacetyl-CoA(c)	EC:6.2.1.16	0.175023	0.175023	1	1	0
321	r0321	ATP(m) + CoA(m) + Acetoacetate(m) -> PPi(m) + AMP(m) + Acetoacetyl-CoA(m)	EC:6.2.1.16	-0.557157	0.557157	-1	1	0
322	r0322	HMG-CoA(m) <=> Acetyl-CoA(m) + Acetoacetate(m)	EC:4.1.3.4	0.78247	0.78247	-1	-1	1
323	r0323	NAD+(m) + (R)-3-Hydroxybutanoate(m) <=> NADH(m) + Acetoacetate(m)	EC:1.1.1.30	0	0	-1	-1	1
324	r0324	Fumarate(c) + Acetoacetate(c) <=> H2O(c) + Fumarylacetoacetate(c)	EC:3.7.1.2	1.1646	1.1646	-1	-1	1
325	r0325	Acetoacetate(m) <=> CO2(m) + Acetone(m)	EC:4.1.1.4	0	0	1	1	1
326	r0326	UDP-glucuronate(r) -> CO2(r) + UDP-xylose(r)	EC:4.1.1.35	0	0	1	1	0
327	r0327	NADP+(c) + Glycerate(c) <=> NADPH(c) + Hydroxypyruvate(c)	EC:1.1.1.81	-56.4632	56.4632	-1	-1	1
328	r0328	Aspartate(c) + Carbamoyl-P(c) -> Pi(c) + N-Carbamoyl-L-aspartate(c)	EC:2.1.3.2	-0.296946	0.296946	-1	-1	0
329	r0329	Ornithine(m) + Carbamoyl-P(m) <=> Pi(m) + Citrulline(m)	EC:2.1.3.3	0.00860641	0.00860641	1	1	1
330	r0330	NAD+(c) + Dihydrothymine(c) <=> NADH(c) + Thymine(c)	EC:1.3.1.1	-13.0775	13.0775	-1	-1	1
331	r0331	NAD+(m) + Dihydrothymine(m) <=> NADH(m) + Thymine(m)	EC:1.3.1.1	1.13122	1.13122	1	1	1
332	r0332	NADP+(c) + Dihydrothymine(c) <=> NADPH(c) + Thymine(c)	EC:1.3.1.2	11.9463	11.9463	1	1	1
333	r0333	NADP+(r) + Cholesterol(r) <=> NADPH(r) + Provitamin_D3(r)	EC:1.3.1.21	0	0	0	0	1
334	r0334	NADP+(r) + Cholesterol(r) <=> NADPH(r) + Desmosterol(r)	EC:1.3.1.72	0	0	0	0	1
335	r0335	NADPH(r) + O2(r) + Cholesterol(r) <=> H2O(r) + NADP+(r) + 7alpha-Hydroxycholesterol(r)	EC:1.14.13.17	0	0	0	0	1
336	r0336	ATP(c) + Ethanolamine(c) -> ADP(c) + Ethanolamine-P(c)	EC:2.7.1.82	-0.353438	0.353438	-1	-1	0
337	r0337	ATP(c) + 3PG(c) <=> ADP(c) + 1,3DPG(c)	EC:2.7.2.3	-22.2603	22.2603	1	1	1
338	r0338	NAD+(c) + 3PG(c) -> NADH(c) + 3-Phosphonooxypyruvate(c)	EC:1.1.1.95	5.99589	5.99589	-1	-1	0
339	r0339	ATP(c) + Glycerate(c) -> ADP(c) + 3PG(c)	EC:2.7.1.31	34.8535	34.8535	-1	-1	0
340	r0340	ATP(m) + Glycerate(m) -> ADP(m) + 3PG(m)	EC:2.7.1.31	0.804309	0.804309	1	-1	0
341	r0341	2PG(c) <=> 3PG(c)	EC:5.4.2.1	-51.9223	51.9223	1	1	1
342	r0342	NADP+(r) + 6-Phospho-D-gluconate(r) <=> NADPH(r) + CO2(r) + Ribulose-5P(r)	EC:1.1.1.44	-0.169424	0.169424	1	1	1
343	r0343	NADP+(c) + 6-Phospho-D-gluconate(c) <=> NADPH(c) + CO2(c) + Ribulose-5P(c)	EC:1.1.1.44	-0.35553	0.35553	1	1	1
344	r0344	Ribulose-5P(c) <=> D-Xylulose-5P(c)	EC:5.1.3.1	-2.80262	2.80262	-1	-1	1
345	r0345	ATP(c) + dAMP(c) <=> ADP(c) + dADP(c)	EC:2.7.4.11	-2.2484	2.2484	1	1	1
346	r0346	H2O(c) + Adenosine(c) <=> NH3(c) + Inosine(c)	EC:3.5.4.4	0	0	0	0	1
347	r0347	H2O(s) + Adenosine(s) <=> NH3(s) + Inosine(s)	EC:3.5.4.4	-0.0599211	0.0599211	1	1	1
348	r0348	ATP(c) + Thymidine(c) -> ADP(c) + dTMP(c)	EC:2.7.1.21	0	0	0	0	0
349	r0349	ATP(m) + Thymidine(m) -> ADP(m) + dTMP(m)	EC:2.7.1.21	-0.152739	0.152739	-1	0	0
350	r0350	H2O(c) + dTMP(c) -> Pi(c) + Thymidine(c)	EC:3.1.3.5_EC:3.1.3.35	0	0	0	0	0
351	r0351	H2O(m) + dTMP(m) -> Pi(m) + Thymidine(m)	EC:3.1.3.5_EC:3.1.3.35	-0.152739	0.152739	-1	0	0
352	r0352	Pi(c) + Thymidine(c) <=> Thymine(c) + 2-Deoxy-D-ribose-1P(c)	EC:2.4.2.4	0	0	0	0	1
353	r0353	ATP(c) + Glucose(c) -> ADP(c) + Glucose-6P(c)	EC:2.7.1.1	-6.75336	6.75336	-1	1	0
354	r0354	Glucose(c) + ITP(c) -> Glucose-6P(c) + IDP(c)	EC:2.7.1.1	0	0	0	0	0
355	r0355	Glucose(c) + dATP(c) -> Glucose-6P(c) + dADP(c)	EC:2.7.1.1	0	0	0	0	0
356	r0356	ATP(c) + Fructose(c) -> ADP(c) + Fructose-6P(c)	EC:2.7.1.1	0	0	0	0	0
357	r0357	ITP(c) + Fructose(c) -> Fructose-6P(c) + IDP(c)	EC:2.7.1.1	0	0	0	0	0
358	r0358	Fructose(c) + dATP(c) -> Fructose-6P(c) + dADP(c)	EC:2.7.1.1	0	0	0	0	0
359	r0359	ATP(c) + Mannose(c) -> ADP(c) + Mannose-6P(c)	EC:2.7.1.1	0	0	1	1	0
360	r0360	ITP(c) + Mannose(c) -> IDP(c) + Mannose-6P(c)	EC:2.7.1.1	0	0	0	0	0
361	r0361	dATP(c) + Mannose(c) -> dADP(c) + Mannose-6P(c)	EC:2.7.1.1	0	0	0	0	0
362	r0362	ATP(c) + Glucosamine(c) -> ADP(c) + Glucosamine-6P(c)	EC:2.7.1.1	0	0	1	1	0
363	r0363	ITP(c) + Glucosamine(c) -> IDP(c) + Glucosamine-6P(c)	EC:2.7.1.1	0	0	0	0	0
364	r0364	dATP(c) + Glucosamine(c) -> dADP(c) + Glucosamine-6P(c)	EC:2.7.1.1	0	0	0	0	0
365	r0365	NAD+(m) + Hydracrylate(m) -> NADH(m) + 3-Oxopropanoate(m)	EC:1.1.1.59	0.142443	0.142443	1	1	0
366	r0366	H2O(c) + ACP(c) -> Phosphopantetheine(c) + Apo-ACP(c)	EC:3.1.4.14	0	0	0	0	0
367	r0367	Acetyl-CoA(c) + ACP(c) <=> CoA(c) + Acetyl-ACP(c)	EC:2.3.1.85	0.0195307	0.0195307	-1	-1	1
368	r0368	CoA(c) + Apo-ACP(c) -> PAP(c) + ACP(c)	EC:2.7.8.7	0	0	0	0	0
369	r0369	Malonyl-CoA(c) + ACP(c) <=> CoA(c) + Malonyl-ACP(c)	EC:2.3.1.85	0.0848314	0.0848314	1	1	1
370	r0370	GAP(c) + Sedoheptulose-7P(c) <=> Ribose-5P(c) + D-Xylulose-5P(c)	EC:2.2.1.1	1.40131	1.40131	1	1	1
371	r0371	H2O(c) + 5,10-Methenyl-THF(c) <=> 10-Formyl-THF(c)	EC:3.5.4.9	0.356356	0.356356	1	1	1
372	r0372	H2O(m) + 5,10-Methenyl-THF(m) <=> 10-Formyl-THF(m)	EC:3.5.4.9	-0.0409763	0.0409763	0	1	1
373	r0373	Isopentenyl-PP(p) + Dimethylallyl-PP(p) <=> PPi(p) + Geranyl-PP(p)	EC:2.5.1.1	0	0	0	0	1
374	r0374	H2O(c) + dCMP(c) <=> NH3(c) + dUMP(c)	EC:3.5.4.12	1.1601	1.1601	-1	-1	1
375	r0375	H2O(c) + dCMP(c) -> Pi(c) + Deoxycytidine(c)	EC:3.1.3.5	0	0	0	0	0
376	r0376	ATP(c) + dCMP(c) <=> ADP(c) + dCDP(c)	EC:2.7.4.14	-0.016942	0.016942	-1	-1	1
377	r0377	ATP(c) + Deoxycytidine(c) -> ADP(c) + dCMP(c)	EC:2.7.1.74	-2.22045e-16	2.22045e-16	1	1	0
378	r0378	H2O(c) + dCDP(c) -> Pi(c) + dCMP(c)	EC:3.6.1.12	1.14316	1.14316	-1	-1	0
379	r0379	H2O(c) + Guanine(c) <=> NH3(c) + Xanthine(c)	EC:3.5.4.3	-0.0957687	0.0957687	1	1	1
380	r0380	H2O(s) + Lactose-6P(s) <=> Pi(s) + Lactose(s)	EC:3.2.1.23	0	0	1	1	1
381	r0381	H2O(c) + NAD+(c) + Hypotaurine(c) <=> NADH(c) + Taurine(c)	EC:1.8.1.3	0	0	0	0	1
382	r0382	NAD+(m) + Dihydrolipoamide(m) <=> NADH(m) + Lipoamide(m)	EC:1.8.1.4	-1.66534e-16	1.66534e-16	-1	-1	1
383	r0383	Pyruvate(m) + Lipoamide(m) -> CO2(m) + S-Acetyldihydrolipoamide(m)	EC:1.2.4.1	-1.66534e-16	1.66534e-16	-1	-1	0
384	r0384	AKG(m) + Lipoamide(m) -> CO2(m) + S-Succinyldihydrolipoamide(m)	EC:1.2.4.2	0	0	0	0	0
385	r0385	3-Methyl-2-oxobutyrate(m) + Lipoamide(m) -> CO2(m) + S-(2-Methylpropanoyl)-dihydrolipoamide(m)	EC:1.2.4.4	0	0	0	0	0
386	r0386	4-Methyl-2-oxopentanoate(m) + Lipoamide(m) -> CO2(m) + S-(3-Methylbutanoyl)-dihydrolipoamide(m)	EC:1.2.4.4	0	0	0	0	0
387	r0387	H2O(c) + Hexadecanoyl-ACP(c) <=> ACP(c) + Palmitate(c)	EC:2.3.1.85	0.0714144	0.0714144	-1	-1	1
388	r0388	H2O(c) + O2(c) + Pyridoxamine(c) <=> NH3(c) + H2O2(c) + Pyridoxal(c)	EC:1.4.3.5	0	0	0	0	1
389	r0389	O2(c) + Pyridoxine(c) <=> H2O2(c) + Pyridoxal(c)	EC:1.1.3.12	0	0	1	1	1
390	r0390	H2O(s) + Isomaltose(s) <=> 2 Glucose(s)	EC:3.2.1.10	0	0	1	1	1
391	r0391	PPi(c) + Nicotinate_ribonucleotide(c) <=> PRPP(c) + Nicotinate(c)	EC:2.4.2.11	0	0	0	0	1
392	r0392	H2O(c) + NAD+(c) + Glyceraldehyde(c) <=> NADH(c) + Glycerate(c)	EC:1.2.1.3	-38.9648	38.9648	-1	1	1
393	r0393	H2O(m) + NAD+(m) + Glyceraldehyde(m) -> NADH(m) + Glycerate(m)	EC:1.2.1.3	0.804309	0.804309	1	-1	0
394	r0394	H2O(c) + NAD+(c) + Hypoxanthine(c) <=> NADH(c) + Xanthine(c)	EC:1.17.1.4	24.4006	24.4006	1	-1	1
395	r0395	H2O(c) + O2(c) + Hypoxanthine(c) <=> H2O2(c) + Xanthine(c)	EC:1.17.3.2	-23.9168	23.9168	-1	1	1
396	r0396	H2O(r) + Glucose-6P(r) -> Pi(r) + Glucose(r)	EC:3.1.3.9	0	0	0	0	0
397	r0397	NADH(c) + Dihydrobiopterin(c) <=> NAD+(c) + Tetrahydrobiopterin(c)	EC:1.5.1.34	0.468643	0.468643	1	1	1
398	r0398	NADPH(c) + Dihydrobiopterin(c) <=> NADP+(c) + Tetrahydrobiopterin(c)	EC:1.5.1.34	-1.63325	1.63325	-1	-1	1
399	r0399	O2(c) + Phenylalanine(c) + Tetrahydrobiopterin(c) <=> H2O(c) + Tyrosine(c) + Dihydrobiopterin(c)	EC:1.14.16.1	-1.1646	1.1646	1	1	1
400	r0400	NAD+(c) + O2(c) + N-Acetylneuraminate(c) <=> H2O(c) + NADH(c) + NeuNGc(c)	EC:1.14.18.2	3.93902	3.93902	-1	-1	1
401	r0401	H2O(c) + N-Acetylneuraminate-9P(c) -> Pi(c) + N-Acetylneuraminate(c)	EC:3.1.3.29	0	0	1	1	0
402	r0402	NADP+(c) + Tetrahydrobiopterin(c) <=> NADPH(c) + 6-Lactoyl-5,6,7,8-tetrahydropterin(c)	EC:1.1.1.153	0	0	-1	-1	1
403	r0403	O2(c) + Tryptophan(c) + Tetrahydrobiopterin(c) <=> H2O(c) + Dihydrobiopterin(c) + 5-Hydroxy-L-tryptophan(c)	EC:1.14.16.4	0	0	0	0	1
404	r0404	Mannose-6P(c) -> Mannose-1P(c)	EC:5.4.2.8	0	0	1	1	0
405	r0405	Mannose-6P(c) <=> Fructose-6P(c)	EC:5.3.1.8	8.88178e-16	8.88178e-16	-1	-1	1
406	r0406	GAP(c) + Sedoheptulose-7P(c) <=> Fructose-6P(c) + Erythrose-4P(c)	EC:2.2.1.2	0.313593	0.313593	-1	-1	1
407	r0407	Sedoheptulose-1,7PP(c) <=> DHAP(c) + Erythrose-4P(c)	EC:4.1.2.13	-1.7149	1.7149	-1	-1	1
408	r0408	ATP(c) + Sedoheptulose-7P(c) <=> ADP(c) + Sedoheptulose-1,7PP(c)	EC:2.7.1.11	-1.7149	1.7149	-1	-1	1
409	r0409	UTP(c) + Sedoheptulose-7P(c) <=> UDP(c) + Sedoheptulose-1,7PP(c)	EC:2.7.1.11	0	0	0	0	1
410	r0410	H2O(s) + dGTP(s) <=> PPi(s) + dGMP(s)	EC:3.6.1.19	0	0	0	0	1
411	r0411	ATP(c) + dGDP(c) <=> ADP(c) + dGTP(c)	EC:2.7.4.6	-0.543797	0.543797	1	1	1
412	r0412	ATP(m) + dGDP(m) <=> ADP(m) + dGTP(m)	EC:2.7.4.6	0	0	0	0	1
413	r0413	Pyruvate(c) + dGTP(c) <=> PEP(c) + dGDP(c)	EC:2.7.1.40	0	0	0	0	1
414	r0414	ATP(m) + Propanoyl-CoA(m) + HCO3-(m) -> ADP(m) + Pi(m) + Methylmalonyl-CoA(m)	EC:6.4.1.3	-0.321979	0.321979	1	1	0
415	r0415	Pi(c) + Inosine(c) <=> Hypoxanthine(c) + Ribose-1P(c)	EC:2.4.2.1	1.77636e-15	1.77636e-15	1	1	1
416	r0416	(S)-Dihydroorotate(c) + Ubiquinone(m) -> Orotate(c) + Ubiquinol(m)	EC:1.3.1.14	-0.296946	0.296946	-1	-1	0
417	r0417	PPi(c) + Orotidine-5P(c) <=> PRPP(c) + Orotate(c)	EC:2.4.2.10	0.296946	0.296946	0	-1	1
418	r0418	Pi(c) + Uridine(c) <=> Uracil(c) + Ribose-1P(c)	EC:2.4.2.3	-1.89853	1.89853	-1	-1	1
419	r0419	H2O(c) + Cytidine(c) <=> NH3(c) + Uridine(c)	EC:3.5.4.5	-0.138926	0.138926	1	1	1
420	r0420	SAM(c) + Guanidinoacetate(c) <=> SAH(c) + Creatine(c)	EC:2.1.1.2	0	0	1	1	1
421	r0421	CTP(c) + Phosphocholine(c) -> PPi(c) + CDP-choline(c)	EC:2.7.7.15	0	0	0	0	0
422	r0422	NADP+(c) + Isocitrate(c) <=> NADPH(c) + Oxalosuccinate(c)	EC:1.1.1.42	-1.9647	1.9647	-1	-1	1
423	r0423	NADP+(m) + Isocitrate(m) <=> NADPH(m) + Oxalosuccinate(m)	EC:1.1.1.42	-0.108243	0.108243	1	1	1
424	r0424	NADP+(p) + Isocitrate(p) <=> NADPH(p) + Oxalosuccinate(p)	EC:1.1.1.42	0	0	0	0	1
425	r0425	NAD+(m) + Isocitrate(m) <=> NADH(m) + Oxalosuccinate(m)	EC:1.1.1.42	0.861374	0.861374	-1	-1	1
426	r0426	Isocitrate(m) <=> H2O(m) + cis-Aconitate(m)	EC:4.2.1.3	0	0	0	0	1
427	r0427	NADP+(c) + Xylitol(c) <=> NADPH(c) + L-Xylulose(c)	EC:1.1.1.10	0	0	0	0	1
428	r0428	ATP(c) + Pyridoxine(c) <=> ADP(c) + Pyridoxine-P(c)	EC:2.7.1.35	0	0	0	0	1
429	r0429	Putrescine(c) + S-Adenosylmethioninamine(c) <=> 5-Methylthioadenosine(c) + Spermidine(c)	EC:2.5.1.16	0	0	1	1	1
430	r0430	Malonyl-CoA(r) + L-Carnitine(r) <=> CoA(r) + Malonyl-Carnitin(r)	EC:2.3.1.21	0.084712	0.084712	-1	-1	1
431	r0431	Malonyl-CoA(c) + L-Carnitine(c) <=> CoA(c) + Malonyl-Carnitin(c)	EC:2.3.1.21	0.0528293	0.0528293	1	0	1
432	r0432	Malonyl-CoA(m) + L-Carnitine(m) <=> CoA(m) + Malonyl-Carnitin(m)	EC:2.3.1.21	-0.137541	0.137541	0	1	1
433	r0433	Malonyl-CoA(p) + L-Carnitine(p) <=> CoA(p) + Malonyl-Carnitin(p)	EC:2.3.1.21	0	0	0	0	1
434	r0434	Palmitoyl-CoA(r) + L-Carnitine(r) <=> CoA(r) + L-Palmitoylcarnitine(r)	EC:2.3.1.21	0	0	0	0	1
435	r0435	Palmitoyl-CoA(c) + L-Carnitine(c) <=> CoA(c) + L-Palmitoylcarnitine(c)	EC:2.3.1.21	0.216482	0.216482	-1	-1	1
436	r0436	Palmitoyl-CoA(m) + L-Carnitine(m) <=> CoA(m) + L-Palmitoylcarnitine(m)	EC:2.3.1.21	-0.216482	0.216482	1	1	1
437	r0437	Palmitoyl-CoA(p) + L-Carnitine(p) <=> CoA(p) + L-Palmitoylcarnitine(p)	EC:2.3.1.21	0	0	0	0	1
438	r0438	L-Carnitine(r) + Linoleoyl-CoA(r) <=> CoA(r) + linoleic-Carnitine(r)	EC:2.3.1.21	0	0	0	0	1
439	r0439	L-Carnitine(c) + Linoleoyl-CoA(c) <=> CoA(c) + linoleic-Carnitine(c)	EC:2.3.1.21	0	0	0	0	1
440	r0440	L-Carnitine(p) + Linoleoyl-CoA(p) -> CoA(p) + linoleic-Carnitine(p)	EC:2.3.1.21	0	0	0	0	0
441	r0441	L-Carnitine(r) + Arachidonyl-CoA(r) <=> CoA(r) + Arachidonyl-Carnitine(r)	EC:2.3.1.21	0	0	0	0	1
442	r0442	L-Carnitine(c) + Arachidonyl-CoA(c) <=> CoA(c) + Arachidonyl-Carnitine(c)	EC:2.3.1.21	0	0	0	0	1
443	r0443	L-Carnitine(p) + Arachidonyl-CoA(p) -> CoA(p) + Arachidonyl-Carnitine(p)	EC:2.3.1.21	0	0	0	0	0
444	r0444	L-Carnitine(r) + palmitoleoyl-CoA(r) <=> CoA(r) + palmitoleoyl-Carnitine(r)	EC:2.3.1.21	0	0	0	0	1
445	r0445	L-Carnitine(c) + palmitoleoyl-CoA(c) <=> CoA(c) + palmitoleoyl-Carnitine(c)	EC:2.3.1.21	0	0	0	0	1
446	r0446	L-Carnitine(m) + palmitoleoyl-CoA(m) <=> CoA(m) + palmitoleoyl-Carnitine(m)	EC:2.3.1.21	0	0	0	0	1
447	r0447	ATP(c) + Sphingosine(c) -> ADP(c) + Sphingosine-1P(c)	EC:2.7.1.91	0.298064	0.298064	-1	-1	0
448	r0448	NAD+(m) + CoA(m) + 2-Oxoadipate(m) <=> NADH(m) + CO2(m) + Glutaryl-CoA(m)	EC:1.2.4.2	2.01736	2.01736	1	1	1
449	r0449	NADP+(c) + NH3(c) + 2-Oxoadipate(c) <=> H2O(c) + NADPH(c) + 2-Aminomuconate(c)	EC:1.5.1.-	-0.528652	0.528652	-1	-1	1
450	r0450	AKG(m) + L-2-Aminoadipate(m) <=> Glutamate(m) + 2-Oxoadipate(m)	EC:2.6.1.39	1.4887	1.4887	1	1	1
451	r0451	Lipoamide(m) + 2-Oxoadipate(m) -> CO2(m) + S-Glutaryldihydrolipoamide(m)	EC:1.2.4.2	0	0	0	0	0
452	r0452	GTP(c) + L-Fucose-1P(c) <=> PPi(c) + GDP-L-fucose(c)	EC:2.7.7.30	0	0	0	0	1
453	r0453	ATP(c) + Aspartate(c) + Citrulline(c) <=> PPi(c) + AMP(c) + Argininosuccinate(c)	EC:6.3.4.5	0.00860641	0.00860641	1	1	1
454	r0454	H2O(c) + L-Formylkynurenine(c) <=> Formate(c) + Kynurenine(c)	EC:3.5.1.9	-0.77716	0.77716	1	1	1
455	r0455	NADPH(c) + O2(c) + Kynurenine(c) <=> H2O(c) + NADP+(c) + 3-Hydroxy-L-kynurenine(c)	EC:1.14.13.9	-0.77716	0.77716	1	1	1
456	r0456	ATP(c) + Deoxyguanosine(c) -> ADP(c) + dGMP(c)	EC:2.7.1.113	0	0	0	0	0
457	r0457	ATP(m) + Deoxyguanosine(m) -> ADP(m) + dGMP(m)	EC:2.7.1.113	0	0	0	0	0
458	r0458	H2O(c) + dGMP(c) -> Pi(c) + Deoxyguanosine(c)	EC:3.1.3.5	-0.282674	0.282674	-1	-1	0
459	r0459	Pi(c) + Deoxyguanosine(c) <=> Guanine(c) + 2-Deoxy-D-ribose-1P(c)	Enzyme_catalyzed	-0.282674	0.282674	-1	-1	1
460	r0460	NAD+(m) + (S)-3-Hydroxybutyryl-CoA(m) <=> NADH(m) + Acetoacetyl-CoA(m)	EC:1.1.1.35	2.19157	2.19157	1	1	1
461	r0461	CoA(c) + HMG-CoA(c) <=> H2O(c) + Acetyl-CoA(c) + Acetoacetyl-CoA(c)	EC:2.3.3.10	0	0	0	0	1
462	r0462	CoA(m) + HMG-CoA(m) <=> H2O(m) + Acetyl-CoA(m) + Acetoacetyl-CoA(m)	EC:2.3.3.10	-0.448522	0.448522	1	1	1
463	r0463	CoA(p) + HMG-CoA(p) <=> H2O(p) + Acetyl-CoA(p) + Acetoacetyl-CoA(p)	EC:2.3.3.10	0	0	0	0	1
464	r0464	H2O(m) + NADP+(m) + 4-Aminobutanal(m) <=> NADPH(m) + 4-Aminobutyrate(m)	EC:1.2.1.3	0	0	0	0	1
465	r0465	ATP(c) + Histidine(c) + 4-Aminobutyrate(c) -> PPi(c) + AMP(c) + Homocarnosine(c)	EC:6.3.2.11	0.308216	0.308216	-1	-1	0
466	r0466	H2O(c) + Homocarnosine(c) -> Histidine(c) + 4-Aminobutyrate(c)	EC:3.4.13.3	0.308216	0.308216	-1	-1	0
467	r0467	H2O(c) + (S)-Dihydroorotate(c) <=> N-Carbamoyl-L-aspartate(c)	EC:3.5.2.3	0.296946	0.296946	1	1	1
468	r0468	Isopentenyl-PP(p) + Geranyl-PP(p) <=> PPi(p) + Farnesyl-PP(p)	EC:2.5.1.10	0	0	0	0	1
469	r0469	NADP+(c) + Thioredoxin(c) <=> NADPH(c) + Oxidized_thioredoxin(c)	Uncategorized_reaction	-3.33674	3.33674	1	1	1
470	r0470	H2O(c) + dATP(c) + Oxidized_thioredoxin(c) <=> ATP(c) + Thioredoxin(c)	EC:1.17.4.1	0	0	0	0	1
471	r0471	H2O(c) + dADP(c) + Oxidized_thioredoxin(c) <=> ADP(c) + Thioredoxin(c)	EC:1.17.4.1	-2.01783	2.01783	1	1	1
472	r0472	H2O(c) + dGTP(c) + Oxidized_thioredoxin(c) <=> GTP(c) + Thioredoxin(c)	EC:1.17.4.1	-0.543797	0.543797	1	1	1
473	r0473	H2O(c) + Oxidized_thioredoxin(c) + dGDP(c) <=> GDP(c) + Thioredoxin(c)	EC:1.17.4.1	0.826472	0.826472	1	1	1
474	r0474	H2O(c) + Oxidized_thioredoxin(c) + dCTP(c) <=> CTP(c) + Thioredoxin(c)	EC:1.17.4.1	-0.462555	0.462555	1	1	1
475	r0475	H2O(c) + Oxidized_thioredoxin(c) + dUTP(c) <=> UTP(c) + Thioredoxin(c)	EC:1.17.4.1	-0.016942	0.016942	-1	-1	1
476	r0476	H2O(c) + Oxidized_thioredoxin(c) + dCDP(c) <=> CDP(c) + Thioredoxin(c)	EC:1.17.4.1	-0.697545	0.697545	1	1	1
477	r0477	H2O(c) + Oxidized_thioredoxin(c) + dUDP(c) <=> UDP(c) + Thioredoxin(c)	EC:1.17.4.1	-0.42454	0.42454	0	1	1
478	r0478	H2O(r) + Glucono-1,5-lactone-6P(r) <=> 6-Phospho-D-gluconate(r)	EC:3.1.1.31	-0.169424	0.169424	1	1	1
479	r0479	H2O(c) + Glucono-1,5-lactone-6P(c) <=> 6-Phospho-D-gluconate(c)	EC:3.1.1.31	-0.35553	0.35553	1	1	1
480	r0480	SAM(c) + Ethanolamine-P(c) <=> SAH(c) + N-Methylethanolamine-P(c)	EC:2.1.1.103	-0.434682	0.434682	-1	1	1
481	r0481	CTP(c) + Ethanolamine-P(c) -> PPi(c) + CDP-ethanolamine(c)	EC:2.7.7.14	0	0	0	0	0
482	r0482	NAD+(m) + 3-Hydroxyisobutyrate(m) -> NADH(m) + 2-Methyl-3-oxopropanoate(m)	EC:1.1.1.31	1.01123	1.01123	1	1	0
483	r0483	AKG(m) + D-3-Amino-isobutanoate(m) <=> Glutamate(m) + 2-Methyl-3-oxopropanoate(m)	EC:2.6.1.22	0	0	0	0	1
484	r0484	Pyruvate(m) + D-3-Amino-isobutanoate(m) <=> Alanine(m) + 2-Methyl-3-oxopropanoate(m)	EC:2.6.1.40	0	0	0	0	1
485	r0485	Acetyl-CoA(c) + Glucosamine-6P(c) -> CoA(c) + N-Acetylglucosamine-6P(c)	EC:2.3.1.4	0.264829	0.264829	1	1	0
486	r0486	H2O(c) + N-Acetylglucosamine-6P(c) <=> Acetate(c) + Glucosamine-6P(c)	EC:3.5.1.25	0.264829	0.264829	-1	-1	1
487	r0487	H2O(c) + Fructose-1,6PP(c) -> Pi(c) + Fructose-6P(c)	EC:3.1.3.11	2.45791	2.45791	1	-1	0
488	r0488	2 NADP+(c) + CoA(c) + (R)-Mevalonate(c) <=> 2 NADPH(c) + HMG-CoA(c)	EC:1.1.1.34	0	0	0	0	1
489	r0489	2 NADP+(p) + CoA(p) + (R)-Mevalonate(p) <=> 2 NADPH(p) + HMG-CoA(p)	EC:1.1.1.34	0	0	0	0	1
490	r0490	HMG-CoA(m) <=> H2O(m) + 3-Methylglutaconyl-CoA(m)	EC:4.2.1.18	-0.333948	0.333948	-1	-1	1
491	r0491	N-Acetylglucosamine-6P(c) -> N-Acetylglucosamine-1P(c)	EC:5.4.2.3	0	0	0	0	0
492	r0492	H2O(c) + dAMP(c) -> Pi(c) + Deoxyadenosine(c)	EC:3.1.3.5	2.2484	2.2484	-1	-1	0
493	r0493	ATP(c) + Deoxyadenosine(c) -> ADP(c) + dAMP(c)	EC:2.7.1.76	0	0	0	0	0
494	r0494	H2O(s) + dTDP(s) <=> Pi(s) + dTMP(s)	EC:3.6.1.5	0	0	0	0	1
495	r0495	ATP(c) + dTDP(c) -> ADP(c) + dTTP(c)	EC:2.7.4.6	0	0	0	0	0
496	r0496	ATP(c) + dTMP(c) -> ADP(c) + dTDP(c)	EC:2.7.4.12_EC:2.7.4.9	0	0	0	0	0
497	r0497	H2O(s) + dTTP(s) <=> Pi(s) + dTDP(s)	EC:3.6.1.39	0	0	0	0	1
498	r0498	ATP(m) + dUMP(m) -> ADP(m) + dUDP(m)	EC:2.7.4.4	-0.441482	0.441482	-1	1	0
499	r0499	ATP(c) + Deoxyuridine(c) <=> ADP(c) + dUMP(c)	EC:2.7.1.21	-1.60158	1.60158	1	1	1
500	r0500	H2O(m) + dUTP(m) -> PPi(m) + dUMP(m)	EC:3.6.1.23_EC:3.6.1.19	0	0	0	0	0
501	r0501	5,10-Methylene-THF(c) + dUMP(c) <=> dTMP(c) + Dihydrofolate(c)	EC:2.1.1.45	0	0	0	0	1
502	r0502	H2O(c) + NAD+(c) + Xanthine(c) <=> NADH(c) + Urate(c)	EC:1.17.1.4	0.238322	0.238322	1	1	1
503	r0503	H2O(p) + NAD+(p) + Xanthine(p) -> NADH(p) + Urate(p)	EC:1.17.1.4	0	0	0	0	0
504	r0504	H2O(c) + O2(c) + Xanthine(c) <=> H2O2(c) + Urate(c)	EC:1.17.3.2	0.149641	0.149641	1	1	1
505	r0505	H2O(p) + O2(p) + Xanthine(p) <=> H2O2(p) + Urate(p)	EC:1.17.3.2	0	0	0	0	1
506	r0506	Pi(c) + Guanosine(c) <=> Guanine(c) + Ribose-1P(c)	EC:2.4.2.15_EC:2.4.2.1	0.296946	0.296946	1	1	1
507	r0507	4 H+(PG)(m) + 2 Ferricytochrome_C(m) + Ubiquinol(m) -> 4 H+(PG)(c) + 2 Ferrocytochrome_C(m) + Ubiquinone(m)	EC:1.10.2.2	-1.11953	1.11953	1	1	0
508	r0508	NAD+(m) + 4 H+(PG)(c) + Ubiquinol(m) <=> NADH(m) + 4 H+(PG)(m) + Ubiquinone(m)	EC:1.6.5.3	6.07082	6.07082	1	1	1
509	r0509	Succinate(m) + Ubiquinone(m) -> Fumarate(m) + Ubiquinol(m)	EC:1.3.5.1	2.77403	2.77403	1	1	0
510	r0510	O2(c) + Palmitoyl-CoA(c) + 2 Ferrocytochrome_b5(c) <=> 2 H2O(c) + 2 Ferricytochrome_b5(c) + palmitoleoyl-CoA(c)	EC:1.14.19.1	-1.09491	1.09491	-1	-1	1
511	r0511	O2(c) + Stearoyl-CoA(c) + 2 Ferrocytochrome_b5(c) <=> 2 H2O(c) + Oleoyl-CoA(c) + 2 Ferricytochrome_b5(c)	EC:1.14.19.1	0.126651	0.126651	1	1	1
512	r0512	NAD+(c) + Dihydrofolate(c) <=> NADH(c) + Folate(c)	EC:1.5.1.3	-1.41403	1.41403	-1	-1	1
513	r0513	NADP+(c) + Dihydrofolate(c) <=> NADPH(c) + Folate(c)	EC:1.5.1.3	1.13122	1.13122	0	-1	1
514	r0514	NADP+(m) + Dihydrofolate(m) <=> NADPH(m) + Folate(m)	EC:1.5.1.3	0	0	-1	-1	1
515	r0515	ATP(p) + (R)-Mevalonate(p) <=> ADP(p) + (R)-5-Phosphomevalonate(p)	EC:2.7.1.36	0	0	0	0	1
516	r0516	H2O(c) + 5,6-Dihydrouracil(c) -> 3-Ureidopropionate(c)	EC:3.5.2.2	-0.296946	0.296946	-1	-1	0
517	r0517	2-Amino-3-oxoadipate(m) <=> CO2(m) + 5-Aminolevulinate(m)	EC:2.3.1.37	0	0	0	0	1
518	r0518	Glutamate(c) + 5-Formiminotetrahydrofolate(c) <=> THF(c) + N-Formimino-L-glutamate(c)	EC:2.1.2.5	-3.36717	3.36717	-1	-1	1
519	r0519	H2O(c) + 4-Imidazolone-5-propanoate(c) <=> N-Formimino-L-glutamate(c)	EC:3.5.2.7	3.36717	3.36717	1	1	1
520	r0520	Pi(c) + Nicotinate_D-ribonucleoside(c) -> Nicotinate(c) + Ribose-1P(c)	EC:2.4.2.1	0	0	0	0	0
521	r0521	Pi(c) + Xanthosine(c) <=> Xanthine(c) + Ribose-1P(c)	EC:2.4.2.1	-8.88178e-16	8.88178e-16	1	1	1
522	r0522	5-Formyl-THF(m) <=> H2O(m) + 5,10-Methenyl-THF(m)	EC:2.1.2.10	0	0	0	0	1
523	r0523	ATP(m) + 5-Formyl-THF(m) -> ADP(m) + Pi(m) + 5,10-Methenyl-THF(m)	EC:6.3.3.2	0	0	0	0	0
524	r0524	5-Formiminotetrahydrofolate(c) <=> NH3(c) + 5,10-Methenyl-THF(c)	EC:4.3.1.4	3.36717	3.36717	1	1	1
525	r0525	H2O(m) + NAD+(m) + Saccharopine(m) <=> NADH(m) + Glutamate(m) + 2-Aminoadipate_6-semialdehyde(m)	EC:1.5.1.9	0.211379	0.211379	1	1	1
526	r0526	H2O(m) + NADP+(m) + Saccharopine(m) <=> NADPH(m) + Glutamate(m) + 2-Aminoadipate_6-semialdehyde(m)	EC:1.5.1.10	1.27733	1.27733	1	1	1
527	r0527	H2O(c) + Nicotinamide_D-ribonucleotide(c) <=> NH3(c) + Nicotinate_ribonucleotide(c)	EC:3.5.1.42	1.30581	1.30581	1	1	1
528	r0528	ATP(c) + dCDP(c) <=> ADP(c) + dCTP(c)	EC:2.7.4.6	-0.462555	0.462555	1	1	1
529	r0529	ATP(c) + dUDP(c) <=> ADP(c) + dUTP(c)	EC:2.7.4.6	0	0	0	0	1
530	r0530	ATP(m) + dUDP(m) -> ADP(m) + dUTP(m)	EC:2.7.4.6	-0.016942	0.016942	-1	-1	0
531	r0531	dUTP(c) + Cytidine(c) <=> CMP(c) + dUDP(c)	EC:2.7.1.48	0	0	0	0	1
532	r0532	2 UDP-glucuronate(r) + Bilirubin(r) -> 2 UDP(r) + Bilirubin-bisglucuronoside(r)	EC:2.4.1.17	0	0	1	1	0
533	r0533	Acetyl-CoA(r) + L-Carnitine(r) <=> CoA(r) + O-Acetylcarnitine(r)	EC:2.3.1.7	0	0	0	0	1
534	r0534	Acetyl-CoA(c) + L-Carnitine(c) <=> CoA(c) + O-Acetylcarnitine(c)	EC:2.3.1.7	0.0780153	0.0780153	1	0	1
535	r0535	Acetyl-CoA(m) + L-Carnitine(m) <=> CoA(m) + O-Acetylcarnitine(m)	EC:2.3.1.7	-0.0780153	0.0780153	-1	0	1
536	r0536	Acetyl-CoA(p) + L-Carnitine(p) <=> CoA(p) + O-Acetylcarnitine(p)	EC:2.3.1.7	0	0	0	0	1
537	r0537	Sphinganine-1P(c) <=> Ethanolamine-P(c) + Hexadecanal(c)	EC:4.1.2.27	-0.298064	0.298064	1	1	1
538	r0538	3-Sulfinoalanine(c) <=> CO2(c) + Hypotaurine(c)	EC:4.1.1.29	0	0	0	0	1
539	r0539	O2(c) + Cysteamine(c) <=> Hypotaurine(c)	EC:1.13.11.19	0	0	0	0	1
540	r0540	Pi(c) + Deoxyuridine(c) <=> Uracil(c) + 2-Deoxy-D-ribose-1P(c)	EC:2.4.2.23	1.60158	1.60158	-1	-1	1
541	r0541	Ubiquinone(m) + Glutaryl-CoA(m) <=> CO2(m) + Ubiquinol(m) + Crotonyl-CoA(m)	EC:1.3.99.7	2.01736	2.01736	1	1	1
542	r0542	ATP(c) + Pyridoxamine(c) -> ADP(c) + Pyridoxamine-P(c)	EC:2.7.1.35	0	0	0	0	0
543	r0543	O2(c) + Homogentisate(c) <=> 4-Maleylacetoacetate(c)	EC:1.13.11.5	-1.1646	1.1646	1	1	1
544	r0544	O2(c) + 4-Hydroxyphenylpyruvate(c) <=> CO2(c) + Homogentisate(c)	EC:1.13.11.27	-1.1646	1.1646	1	1	1
545	r0545	H2O(c) + NAD+(c) + Phenylacetaldehyde(c) <=> NADH(c) + Phenylacetate(c)	EC:1.2.1.5_EC:1.2.1.39	0	0	0	0	1
546	r0546	H2O(m) + NAD+(m) + Phenylacetaldehyde(m) <=> NADH(m) + Phenylacetate(m)	EC:1.2.1.5_EC:1.2.1.39	0	0	0	0	1
547	r0547	H2O(c) + NADP+(c) + Phenylacetaldehyde(c) <=> NADPH(c) + Phenylacetate(c)	EC:1.2.1.5	0	0	0	0	1
548	r0548	H2O(m) + NADP+(m) + Phenylacetaldehyde(m) <=> NADPH(m) + Phenylacetate(m)	EC:1.2.1.5	0	0	0	0	1
549	r0549	H2O(m) + NAD+(m) + 4-Aminobutanal(m) <=> NADH(m) + 4-Aminobutyrate(m)	EC:1.2.1.3_EC:1.2.1.19	0	0	0	0	1
550	r0550	H2O(c) + Deoxyadenosine(c) <=> NH3(c) + Deoxyinosine(c)	EC:3.5.4.4	-1.11022e-15	1.11022e-15	1	1	1
551	r0551	Pi(c) + Deoxyadenosine(c) <=> Adenine(c) + 2-Deoxy-D-ribose-1P(c)	Enzyme_catalyzed	2.2484	2.2484	-1	-1	1
552	r0552	H2O(c) + NAD+(c) + Betaine_aldehyde(c) <=> NADH(c) + Betaine(c)	EC:1.2.1.8	0	0	0	0	1
553	r0553	H2O(c) + NADP+(c) + Betaine_aldehyde(c) <=> NADPH(c) + Betaine(c)	EC:1.2.1.8	0	0	0	0	1
554	r0554	Fructose-1P(c) <=> DHAP(c) + Glyceraldehyde(c)	EC:4.1.2.13	0	0	1	1	1
555	r0555	Acetyl-CoA(m) + Dihydrolipoamide(m) <=> CoA(m) + S-Acetyldihydrolipoamide(m)	EC:2.3.1.12	1.66534e-16	1.66534e-16	1	1	1
556	r0556	Succinyl-CoA(m) + Dihydrolipoamide(m) <=> CoA(m) + S-Succinyldihydrolipoamide(m)	EC:2.3.1.61	0	0	0	0	1
557	r0557	Glutaryl-CoA(m) + Dihydrolipoamide(m) <=> CoA(m) + S-Glutaryldihydrolipoamide(m)	EC:2.3.1.61	0	0	0	0	1
558	r0558	H2O(c) + NAD+(c) + Gentisate_aldehyde(c) <=> NADH(c) + 2,5-Dihydroxybenzoate(c)	EC:1.2.1.29	1.84507	1.84507	-1	-1	1
559	r0559	H2O2(c) + 2,5-Dihydroxybenzoate(c) <=> H2O(c) + O2(c) + Gentisate_aldehyde(c)	EC:1.2.3.1	1.84507	1.84507	-1	-1	1
560	r0560	Ubiquinone(m) + Isobutyryl-CoA(m) -> Ubiquinol(m) + Methacrylyl-CoA(m)	EC:1.3.99.2	1.01123	1.01123	1	1	0
561	r0561	Dihydrolipoamide(m) + Isobutyryl-CoA(m) <=> CoA(m) + S-(2-Methylpropanoyl)-dihydrolipoamide(m)	EC:2.3.1.168	0	0	0	0	1
562	r0562	O2(c) + 3-Hydroxyanthranilate(c) <=> 2-Amino-3-carboxymuconate_semialdehyde(c)	EC:1.13.11.6	-0.77716	0.77716	1	1	1
563	r0563	H2O(c) + 3-Hydroxy-L-kynurenine(c) <=> Alanine(c) + 3-Hydroxyanthranilate(c)	EC:3.7.1.3	-0.77716	0.77716	1	1	1
564	r0564	5-Hydroxy-L-tryptophan(c) <=> CO2(c) + Serotonin(c)	EC:4.1.1.28	0	0	0	0	1
565	r0565	ATP(c) + N-Acetyl-D-mannosamine(c) -> ADP(c) + N-Acetylmannosamine-6P(c)	EC:2.7.1.60	0	0	1	1	0
566	r0566	H2O(c) + Xanthosine-5P(c) -> Pi(c) + Xanthosine(c)	EC:3.1.3.5	0	0	0	0	0
567	r0567	H2O(c) + Fructose-2,6PP(c) -> Pi(c) + Fructose-6P(c)	EC:3.1.3.46	0	0	0	0	0
568	r0568	gamma-Glutamyl-cysteine(c) -> Cysteine(c) + 5-Oxoproline(c)	EC:2.3.2.4	0	0	0	0	0
569	r0569	Pi(c) + Deoxyinosine(c) <=> Hypoxanthine(c) + 2-Deoxy-D-ribose-1P(c)	Enzyme_catalyzed	-8.88178e-16	8.88178e-16	1	1	1
570	r0570	2-Deoxy-D-ribose-1P(c) <=> 2-Deoxy-D-ribose-5P(c)	EC:5.4.2.7	3.56731	3.56731	-1	-1	1
571	r0571	H2O(m) + Methylmalonyl-CoA(m) <=> CoA(m) + Methylmalonate(m)	EC:3.1.2.17	0	0	0	0	1
572	r0572	(R)-Methylmalonyl-CoA(m) <=> Methylmalonyl-CoA(m)	EC:5.1.99.1	0.321979	0.321979	-1	-1	1
573	r0573	ATP(r) + CoA(r) + Cholate(r) <=> PPi(r) + AMP(r) + Choloyl-CoA(r)	EC:6.2.1.7	0	0	0	0	1
574	r0574	Spermidine(c) + S-Adenosylmethioninamine(c) <=> 5-Methylthioadenosine(c) + Spermine(c)	EC:2.5.1.22	0	0	1	1	1
575	r0575	NADPH(r) + Presqualene-PP(r) <=> NADP+(r) + PPi(r) + Squalene(r)	EC:2.5.1.21	0	0	0	0	1
576	r0576	NADPH(r) + O2(r) + Squalene(r) <=> H2O(r) + NADP+(r) + Squalene_2,3-oxide(r)	EC:1.14.99.7	0	0	0	0	1
577	r0577	4-Imidazolone-5-propanoate(c) <=> H2O(c) + Urocanate(c)	EC:4.2.1.49	-3.36717	3.36717	-1	-1	1
578	r0578	ATP(c) + Pantetheine(c) <=> ADP(c) + Phosphopantetheine(c)	EC:2.7.1.33	0	0	0	0	1
579	r0579	ATP(m) + Pantetheine(m) <=> ADP(m) + Phosphopantetheine(m)	EC:2.7.1.33	0	0	0	0	1
580	r0580	N-Pantothenoylcysteine(c) <=> CO2(c) + Pantetheine(c)	EC:4.1.1.30	0	0	0	0	1
581	r0581	H2O(c) + Pantetheine(c) <=> Pantothenate(c) + Cysteamine(c)	EC:3.5.1.-	0	0	0	0	1
582	r0582	ATP(c) + Sphinganine(c) -> ADP(c) + Sphinganine-1P(c)	EC:2.7.1.91	0	0	0	0	0
583	r0583	NADP+(c) + Sphinganine(c) <=> NADPH(c) + 3-Dehydrosphinganine(c)	EC:1.1.1.102	0	0	-1	-1	1
584	r0584	H2O(c) + Deamido-NAD(c) <=> AMP(c) + Nicotinate_ribonucleotide(c)	EC:3.6.1.9	4.44089e-16	4.44089e-16	-1	-1	1
585	r0585	ATP(c) + Nicotinate_ribonucleotide(c) -> PPi(c) + Deamido-NAD(c)	EC:2.7.7.18	-6.41137e-13	6.41137e-13	-1	0	0
586	r0586	ATP(c) + Pantothenate(c) -> ADP(c) + D-4-Phosphopantothenate(c)	EC:2.7.1.33	0	0	1	1	0
587	r0587	H2O(s) + 4-Nitrophenyl-P(s) <=> Pi(s) + PNP(s)	EC:3.1.3.2_EC:3.1.3.41_EC:3.1.3.1	0	0	0	0	1
588	r0588	(S)-3-Hydroxybutyryl-CoA(m) <=> H2O(m) + Crotonyl-CoA(m)	EC:4.2.1.17	-2.19157	2.19157	-1	-1	1
589	r0589	ATP(c) + Phosphopantetheine(c) -> PPi(c) + Dephospho-CoA(c)	EC:2.7.7.3	0	0	0	0	0
590	r0590	ATP(m) + Phosphopantetheine(m) -> PPi(m) + Dephospho-CoA(m)	EC:2.7.7.3	0	0	0	0	0
591	r0591	H2O(c) + Dephospho-CoA(c) <=> AMP(c) + Phosphopantetheine(c)	EC:3.6.1.9	0	0	0	0	1
592	r0592	3-Hydroxypropionyl-CoA(m) <=> H2O(m) + Acrylyl-CoA(m)	EC:4.2.1.17	-0.142443	0.142443	-1	-1	1
593	r0593	H2O(c) + Dihydrothymine(c) -> 3-Ureidoisobutyrate(c)	EC:3.5.2.2	0	0	0	0	0
594	r0594	H2O(c) + NAD+(c) + 2-Aminoadipate_6-semialdehyde(c) <=> NADH(c) + L-2-Aminoadipate(c)	EC:1.2.1.31	1.4887	1.4887	1	1	1
595	r0595	Sulfite(c) + Mercaptopyruvate(c) -> Pyruvate(c) + H2S2O3(c)	EC:2.8.1.2	1.16066	1.16066	1	1	0
596	r0596	CoA(m) + Hydracrylate(m) <=> H2O(m) + 3-Hydroxypropionyl-CoA(m)	EC:3.1.2.4	-0.142443	0.142443	-1	-1	1
597	r0597	ATP(c) + 6-Deoxy-L-galactose(c) <=> ADP(c) + L-Fucose-1P(c)	EC:2.7.1.52	0	0	0	0	1
598	r0598	6-Deoxy-L-galactose(c) -> L-Fuculose(c)	EC:5.3.1.25	0	0	0	0	0
599	r0599	Hydroxymethylbilane(c) -> H2O(c) + UroporphyrinogenIII(c)	EC:4.2.1.75	0	0	0	0	0
600	r0600	NAD+(m) + CoA(m) + 3-Methyl-2-oxobutyrate(m) <=> NADH(m) + CO2(m) + Isobutyryl-CoA(m)	EC:1.2.1.25	1.01123	1.01123	1	1	1
601	r0601	NAD+(m) + CoA(m) + 4-Methyl-2-oxopentanoate(m) <=> NADH(m) + CO2(m) + Isovaleryl-CoA(m)	EC:1.2.1.25	0.333948	0.333948	1	1	1
602	r0602	NAD+(m) + CoA(m) + 2-Oxo-3-methylvalerate(m) <=> NADH(m) + CO2(m) + 2-Methylbutyryl-CoA(m)	EC:1.2.1.25	0.443927	0.443927	-1	-1	1
603	r0603	Ubiquinone(m) + 2-Methylbutyryl-CoA(m) <=> Ubiquinol(m) + Tiglyl-CoA(m)	EC:1.3.99.12	0.443927	0.443927	-1	-1	1
604	r0604	Dihydrolipoamide(m) + 2-Methylbutyryl-CoA(m) <=> CoA(m) + S-(2-Methylbutanoyl)-dihydrolipoamide(m)	EC:2.3.1.168	0	0	0	0	1
605	r0605	4-Maleylacetoacetate(c) <=> Fumarylacetoacetate(c)	EC:5.2.1.2	-1.1646	1.1646	1	1	1
606	r0606	UroporphyrinogenIII(c) -> 4 CO2(c) + CoproporphyrinogenIII(c)	EC:4.1.1.37	0	0	0	0	0
607	r0607	Squalene_2,3-oxide(r) <=> Lanosterol(r)	EC:5.4.99.7	0	0	0	0	1
608	r0608	O2(c) + CoproporphyrinogenIII(c) -> 2 H2O(c) + 2 CO2(c) + Protoporphyrinogen_IX(c)	EC:1.3.3.3	0	0	0	0	0
609	r0609	3 O2(m) + 2 Protoporphyrinogen_IX(m) -> 6 H2O(m) + 2 Protoporphyrin(m)	EC:1.3.3.4	0	0	0	0	0
610	r0610	CTP(c) + D-Tagatose-6P(c) <=> CDP(c) + Tagatose-1,6PP(c)	EC:2.7.1.11	0	0	0	0	1
611	r0611	ITP(c) + D-Tagatose-6P(c) <=> IDP(c) + Tagatose-1,6PP(c)	EC:2.7.1.11	0	0	0	0	1
612	r0612	ATP(p) + (R)-5-Phosphomevalonate(p) <=> ADP(p) + (R)-5-Diphosphomevalonate(p)	EC:2.7.4.2	0	0	0	0	1
613	r0613	(R)-4-Phosphopantothenoyl-cysteine(c) <=> CO2(c) + Phosphopantetheine(c)	EC:4.1.1.36	0	0	0	0	1
614	r0614	(R)-4-Phosphopantothenoyl-cysteine(m) <=> CO2(m) + Phosphopantetheine(m)	EC:4.1.1.36	0	0	0	0	1
615	r0615	NAD+(c) + trans-4-Hydroxy-L-proline(c) <=> NADH(c) + L-1-Pyrroline-3-hydroxy-5-carboxylate(c)	EC:1.5.1.2	0	0	0	0	1
616	r0616	NAD+(m) + trans-4-Hydroxy-L-proline(m) <=> NADH(m) + L-1-Pyrroline-3-hydroxy-5-carboxylate(m)	EC:1.5.1.2	0	0	0	0	1
617	r0617	NADP+(c) + trans-4-Hydroxy-L-proline(c) <=> NADPH(c) + L-1-Pyrroline-3-hydroxy-5-carboxylate(c)	EC:1.5.1.2	0	0	0	0	1
618	r0618	NADP+(m) + trans-4-Hydroxy-L-proline(m) <=> NADPH(m) + L-1-Pyrroline-3-hydroxy-5-carboxylate(m)	EC:1.5.1.2	0	0	0	0	1
619	r0619	NADP+(m) + Pi(m) + L-Glutamate_5-semialdehyde(m) <=> NADPH(m) + Glutamyl-5P(m)	EC:1.2.1.41	0	0	0	0	1
620	r0620	Lipoamide(m) + 3-Carboxy-1-hydroxypropyl-ThPP(m) <=> Thiamin-PP(m) + S-Succinyldihydrolipoamide(m)	EC:1.2.4.2	0	0	0	0	1
621	r0621	Glucose-1P(c) <=> Glucose-6P(c)	EC:5.4.2.2_EC:5.4.2.6	-0.0020297	0.0020297	1	1	1
622	r0622	H2O(c) + Nicotinate_ribonucleotide(c) -> Pi(c) + Nicotinate_D-ribonucleoside(c)	EC:3.1.3.5	0	0	0	0	0
623	r0623	CO2(c) + PPi(c) + Nicotinate_ribonucleotide(c) <=> PRPP(c) + Quinolinate(c)	EC:2.4.2.19	1.30581	1.30581	1	-1	1
624	r0624	NAD+(m) + CoA(m) + 2-Methyl-3-oxopropanoate(m) <=> NADH(m) + (R)-Methylmalonyl-CoA(m)	Enzyme_catalyzed	0.351315	0.351315	1	1	1
625	r0625	H2O(c) + NAD+(c) + 3alpha,7alpha,12alpha-Trihydroxy-5beta-cholestan-26-al(c) -> NADH(c) + 3alpha,7alpha,12alpha-Trihydroxy-5beta-cholestanate(c)	EC:1.2.1.40	0	0	0	0	0
626	r0626	NAD+(c) + 5beta-Cholestane-3alpha,7alpha,12alpha,26-tetrol(c) -> NADH(c) + 3alpha,7alpha,12alpha-Trihydroxy-5beta-cholestan-26-al(c)	EC:1.1.1.161	0	0	0	0	0
627	r0627	H2O(s) + Galactosylglycerol(s) <=> Glycerol(s) + Galactose(s)	EC:3.2.1.22_EC:3.2.1.23	0	0	1	1	1
628	r0628	Propanoyl-CoA(p) + Choloyl-CoA(p) <=> CoA(p) + 3alpha,7alpha,12alpha-Trihydroxy-5beta-24-oxocholestanoyl-CoA(p)	EC:2.3.1.16	0	0	0	0	1
629	r0629	Glycine(c) + Choloyl-CoA(c) <=> CoA(c) + Glycocholate(c)	EC:2.3.1.65	0	0	0	0	1
630	r0630	Taurine(c) + Choloyl-CoA(c) <=> CoA(c) + Taurocholate(c)	EC:2.3.1.65	0	0	0	0	1
631	r0631	Taurine(p) + Choloyl-CoA(p) -> CoA(p) + Taurocholate(p)	EC:2.3.1.65	0	0	0	0	0
632	r0632	NADP+(r) + Desmosterol(r) <=> NADPH(r) + 7-Dehydrodesmosterol(r)	EC:1.3.1.21	0	0	0	0	1
633	r0633	NADP+(m) + Octanoyl-CoA(m) <=> NADPH(m) + (2E)-Octenoyl-CoA(m)	EC:1.3.1.38	0.914558	0.914558	1	1	1
634	r0634	Acetyl-CoA(m) + Octanoyl-CoA(m) <=> CoA(m) + 3-Oxodecanoyl-CoA(m)	EC:2.3.1.16	-0.174212	0.174212	1	1	1
635	r0635	Acetyl-CoA(p) + Octanoyl-CoA(p) <=> CoA(p) + 3-Oxodecanoyl-CoA(p)	EC:2.3.1.16	0	0	0	0	1
636	r0636	L-Carnitine(m) + Octanoyl-CoA(m) <=> CoA(m) + L-Octanoylcarnitine(m)	EC:2.3.1.137	0	0	0	0	1
637	r0637	L-Carnitine(p) + Octanoyl-CoA(p) -> CoA(p) + L-Octanoylcarnitine(p)	EC:2.3.1.137	0	0	0	0	0
638	r0638	NADP+(m) + Lauroyl-CoA(m) <=> NADPH(m) + (2E)-Dodecenoyl-CoA(m)	EC:1.3.1.38	-2.3167	2.3167	1	1	1
639	r0639	Acetyl-CoA(m) + Lauroyl-CoA(m) <=> CoA(m) + 3-Oxotetradecanoyl-CoA(m)	EC:2.3.1.16	-0.216482	0.216482	1	1	1
640	r0640	Acetyl-CoA(p) + Lauroyl-CoA(p) <=> CoA(p) + 3-Oxotetradecanoyl-CoA(p)	EC:2.3.1.16	0	0	0	0	1
[truncated: 1,952 more rows]
